# Supplementary material for: Material-agnostic machine learning approach enables high relative density in powder bed fusion products
Source: Nat Commun. 2023 Oct 17;14:6557. doi: 10.1038/s41467-023-42319-x (PMC10582079; doi:10.1038/s41467-023-42319-x)
Supplement: Supplementary file 4 — Supplementary Data 1 [file 41467_2023_42319_MOESM4_ESM.xlsx]

## Sheet: Sheet1
	reflectivity (%)	thermal conductivity (W/mK)	specific heat capacity (J/gK)	density(g/cm3)	melting point (C)	laser power (watt)	scan speed (mm/s)	layer thickness (mm)	hatch spacing (mm)	energy density (J/mm3)	relative density (%)	Reference URL
ToolSteel 1.2709	66.0094	15.8	0.43	8.05	1364	150	1000	0.05	0.36	8.33333	61.344	https://aip.scitation.org/doi/pdf/10.1063/5.0001632
ToolSteel 1.2709	66.0094	15.8	0.43	8.05	1364	175	800	0.04	0.36	15.191	79.516	https://aip.scitation.org/doi/pdf/10.1063/5.0001632
ToolSteel 1.2709	66.0094	15.8	0.43	8.05	1364	150	900	0.04	0.24	17.3611	81.001	https://aip.scitation.org/doi/pdf/10.1063/5.0001632
ToolSteel 1.2709	66.0094	15.8	0.43	8.05	1364	200	900	0.03	0.36	20.5761	87.449	https://aip.scitation.org/doi/pdf/10.1063/5.0001632
ToolSteel 1.2709	66.0094	15.8	0.43	8.05	1364	175	1000	0.03	0.24	24.3056	89.521	https://aip.scitation.org/doi/pdf/10.1063/5.0001632
ToolSteel 1.2709	66.0094	15.8	0.43	8.05	1364	200	800	0.05	0.24	20.8333	89.957	https://aip.scitation.org/doi/pdf/10.1063/5.0001632
ToolSteel 1.2709	66.0094	15.8	0.43	8.05	1364	175	900	0.05	0.12	32.4074	98.52	https://aip.scitation.org/doi/pdf/10.1063/5.0001632
ToolSteel 1.2709	66.0094	15.8	0.43	8.05	1364	200	1000	0.04	0.12	41.6667	99.489	https://aip.scitation.org/doi/pdf/10.1063/5.0001632
ToolSteel 1.2709	66.0094	15.8	0.43	8.05	1364	150	800	0.03	0.12	52.0833	99.813	https://aip.scitation.org/doi/pdf/10.1063/5.0001632
Ti6Al4V	56.848	6.7	0.5263	4.43	1684	200	1000	0.06	0.065	51.2821	93.73	https://etheses.whiterose.ac.uk/23569/
Ti6Al4V	56.848	6.7	0.5263	4.43	1684	200	1250	0.04	0.065	61.5385	93.86	https://etheses.whiterose.ac.uk/23569/
Ti6Al4V	56.848	6.7	0.5263	4.43	1684	200	1666.67	0.04	0.065	46.1538	94.27	https://etheses.whiterose.ac.uk/23569/
Ti6Al4V	56.848	6.7	0.5263	4.43	1684	200	1000	0.04	0.065	76.9231	95.51	https://etheses.whiterose.ac.uk/23569/
Ti6Al4V	56.848	6.7	0.5263	4.43	1684	200	833.33	0.04	0.065	92.3081	96.05	https://etheses.whiterose.ac.uk/23569/
Ti6Al4V	56.848	6.7	0.5263	4.43	1684	200	833.33	0.06	0.065	61.5387	96.46	https://etheses.whiterose.ac.uk/23569/
Ti6Al4V	56.848	6.7	0.5263	4.43	1684	200	714.29	0.04	0.065	107.692	96.78	https://etheses.whiterose.ac.uk/23569/
Ti6Al4V	56.848	6.7	0.5263	4.43	1684	200	625	0.1	0.065	49.2308	97.21	https://etheses.whiterose.ac.uk/23569/
Ti6Al4V	56.848	6.7	0.5263	4.43	1684	200	714.29	0.06	0.065	71.7944	97.38	https://etheses.whiterose.ac.uk/23569/
Ti6Al4V	56.848	6.7	0.5263	4.43	1684	200	625	0.04	0.065	123.077	97.97	https://etheses.whiterose.ac.uk/23569/
Ti6Al4V	56.848	6.7	0.5263	4.43	1684	200	263.16	0.08	0.065	146.153	98.05	https://etheses.whiterose.ac.uk/23569/
Ti6Al4V	56.848	6.7	0.5263	4.43	1684	200	250	0.1	0.065	123.077	98.18	https://etheses.whiterose.ac.uk/23569/
Ti6Al4V	56.848	6.7	0.5263	4.43	1684	200	555.56	0.1	0.065	55.3842	98.19	https://etheses.whiterose.ac.uk/23569/
Ti6Al4V	56.848	6.7	0.5263	4.43	1684	200	714.29	0.08	0.065	53.8458	98.37	https://etheses.whiterose.ac.uk/23569/
Ti6Al4V	56.848	6.7	0.5263	4.43	1684	200	200	0.08	0.065	192.308	98.44	https://etheses.whiterose.ac.uk/23569/
Ti6Al4V	56.848	6.7	0.5263	4.43	1684	200	625	0.06	0.065	82.0513	98.45	https://etheses.whiterose.ac.uk/23569/
Ti6Al4V	56.848	6.7	0.5263	4.43	1684	200	192.31	0.1	0.065	159.998	98.46	https://etheses.whiterose.ac.uk/23569/
Ti6Al4V	56.848	6.7	0.5263	4.43	1684	200	294.12	0.08	0.065	130.768	98.53	https://etheses.whiterose.ac.uk/23569/
Ti6Al4V	56.848	6.7	0.5263	4.43	1684	200	161.29	0.08	0.065	238.462	98.59	https://etheses.whiterose.ac.uk/23569/
Ti6Al4V	56.848	6.7	0.5263	4.43	1684	200	238.1	0.1	0.065	129.228	98.59	https://etheses.whiterose.ac.uk/23569/
Ti6Al4V	56.848	6.7	0.5263	4.43	1684	200	277.78	0.08	0.065	138.46	98.61	https://etheses.whiterose.ac.uk/23569/
Ti6Al4V	56.848	6.7	0.5263	4.43	1684	200	208.33	0.1	0.065	147.695	98.62	https://etheses.whiterose.ac.uk/23569/
Ti6Al4V	56.848	6.7	0.5263	4.43	1684	200	250	0.08	0.065	153.846	98.64	https://etheses.whiterose.ac.uk/23569/
Ti6Al4V	56.848	6.7	0.5263	4.43	1684	200	178.57	0.08	0.065	215.386	98.68	https://etheses.whiterose.ac.uk/23569/
Ti6Al4V	56.848	6.7	0.5263	4.43	1684	200	312.5	0.08	0.065	123.077	98.69	https://etheses.whiterose.ac.uk/23569/
Ti6Al4V	56.848	6.7	0.5263	4.43	1684	200	555.56	0.06	0.065	92.307	98.69	https://etheses.whiterose.ac.uk/23569/
Ti6Al4V	56.848	6.7	0.5263	4.43	1684	200	357.14	0.08	0.065	107.693	98.7	https://etheses.whiterose.ac.uk/23569/
Ti6Al4V	56.848	6.7	0.5263	4.43	1684	200	500	0.1	0.065	61.5385	98.73	https://etheses.whiterose.ac.uk/23569/
Ti6Al4V	56.848	6.7	0.5263	4.43	1684	200	172.41	0.1	0.065	178.465	98.77	https://etheses.whiterose.ac.uk/23569/
Ti6Al4V	56.848	6.7	0.5263	4.43	1684	200	454.55	0.1	0.065	67.6916	98.77	https://etheses.whiterose.ac.uk/23569/
Ti6Al4V	56.848	6.7	0.5263	4.43	1684	200	200	0.1	0.065	153.846	98.78	https://etheses.whiterose.ac.uk/23569/
Ti6Al4V	56.848	6.7	0.5263	4.43	1684	200	166.67	0.08	0.065	230.765	98.79	https://etheses.whiterose.ac.uk/23569/
Ti6Al4V	56.848	6.7	0.5263	4.43	1684	200	263.16	0.1	0.065	116.922	98.84	https://etheses.whiterose.ac.uk/23569/
Ti6Al4V	56.848	6.7	0.5263	4.43	1684	200	357.14	0.1	0.065	86.1545	98.84	https://etheses.whiterose.ac.uk/23569/
Ti6Al4V	56.848	6.7	0.5263	4.43	1684	200	166.67	0.1	0.065	184.612	98.86	https://etheses.whiterose.ac.uk/23569/
Ti6Al4V	56.848	6.7	0.5263	4.43	1684	200	625	0.08	0.065	61.5385	98.86	https://etheses.whiterose.ac.uk/23569/
Ti6Al4V	56.848	6.7	0.5263	4.43	1684	200	135.14	0.1	0.065	227.684	98.87	https://etheses.whiterose.ac.uk/23569/
Ti6Al4V	56.848	6.7	0.5263	4.43	1684	200	147.06	0.1	0.065	209.229	98.87	https://etheses.whiterose.ac.uk/23569/
Ti6Al4V	56.848	6.7	0.5263	4.43	1684	200	263.16	0.06	0.065	194.87	98.88	https://etheses.whiterose.ac.uk/23569/
Ti6Al4V	56.848	6.7	0.5263	4.43	1684	200	185.19	0.1	0.065	166.15	98.88	https://etheses.whiterose.ac.uk/23569/
Ti6Al4V	56.848	6.7	0.5263	4.43	1684	200	416.67	0.1	0.065	73.8456	98.88	https://etheses.whiterose.ac.uk/23569/
Ti6Al4V	56.848	6.7	0.5263	4.43	1684	200	156.25	0.08	0.065	246.154	98.89	https://etheses.whiterose.ac.uk/23569/
Ti6Al4V	56.848	6.7	0.5263	4.43	1684	200	384.62	0.1	0.065	79.999	98.9	https://etheses.whiterose.ac.uk/23569/
Ti6Al4V	56.848	6.7	0.5263	4.43	1684	200	200	0.06	0.065	256.41	98.91	https://etheses.whiterose.ac.uk/23569/
Ti6Al4V	56.848	6.7	0.5263	4.43	1684	200	294.12	0.1	0.065	104.615	98.91	https://etheses.whiterose.ac.uk/23569/
Ti6Al4V	56.848	6.7	0.5263	4.43	1684	200	156.25	0.1	0.065	196.923	98.92	https://etheses.whiterose.ac.uk/23569/
Ti6Al4V	56.848	6.7	0.5263	4.43	1684	200	178.57	0.1	0.065	172.309	98.92	https://etheses.whiterose.ac.uk/23569/
Ti6Al4V	56.848	6.7	0.5263	4.43	1684	200	333.33	0.04	0.065	230.772	98.93	https://etheses.whiterose.ac.uk/23569/
Ti6Al4V	56.848	6.7	0.5263	4.43	1684	200	172.41	0.08	0.065	223.082	98.93	https://etheses.whiterose.ac.uk/23569/
Ti6Al4V	56.848	6.7	0.5263	4.43	1684	200	192.31	0.06	0.065	266.663	98.94	https://etheses.whiterose.ac.uk/23569/
Ti6Al4V	56.848	6.7	0.5263	4.43	1684	200	227.27	0.1	0.065	135.386	98.96	https://etheses.whiterose.ac.uk/23569/
Ti6Al4V	56.848	6.7	0.5263	4.43	1684	200	555.56	0.08	0.065	69.2302	98.96	https://etheses.whiterose.ac.uk/23569/
Ti6Al4V	56.848	6.7	0.5263	4.43	1684	200	333.33	0.1	0.065	92.3086	98.97	https://etheses.whiterose.ac.uk/23569/
Ti6Al4V	56.848	6.7	0.5263	4.43	1684	200	277.78	0.1	0.065	110.768	98.98	https://etheses.whiterose.ac.uk/23569/
Ti6Al4V	56.848	6.7	0.5263	4.43	1684	200	250	0.06	0.065	205.128	99	https://etheses.whiterose.ac.uk/23569/
Ti6Al4V	56.848	6.7	0.5263	4.43	1684	200	217.39	0.1	0.065	141.539	99.01	https://etheses.whiterose.ac.uk/23569/
Ti6Al4V	56.848	6.7	0.5263	4.43	1684	200	151.52	0.1	0.065	203.07	99.02	https://etheses.whiterose.ac.uk/23569/
Ti6Al4V	56.848	6.7	0.5263	4.43	1684	200	312.5	0.1	0.065	98.4615	99.02	https://etheses.whiterose.ac.uk/23569/
Ti6Al4V	56.848	6.7	0.5263	4.43	1684	200	217.39	0.06	0.065	235.899	99.03	https://etheses.whiterose.ac.uk/23569/
Ti6Al4V	56.848	6.7	0.5263	4.43	1684	200	333.33	0.08	0.065	115.386	99.04	https://etheses.whiterose.ac.uk/23569/
Ti6Al4V	56.848	6.7	0.5263	4.43	1684	200	384.62	0.08	0.065	99.9988	99.04	https://etheses.whiterose.ac.uk/23569/
Ti6Al4V	56.848	6.7	0.5263	4.43	1684	200	500	0.08	0.065	76.9231	99.04	https://etheses.whiterose.ac.uk/23569/
Ti6Al4V	56.848	6.7	0.5263	4.43	1684	200	131.58	0.1	0.065	233.844	99.05	https://etheses.whiterose.ac.uk/23569/
Ti6Al4V	56.848	6.7	0.5263	4.43	1684	200	161.29	0.1	0.065	190.77	99.05	https://etheses.whiterose.ac.uk/23569/
Ti6Al4V	56.848	6.7	0.5263	4.43	1684	200	227.27	0.08	0.065	169.233	99.05	https://etheses.whiterose.ac.uk/23569/
Ti6Al4V	56.848	6.7	0.5263	4.43	1684	200	147.06	0.08	0.065	261.536	99.07	https://etheses.whiterose.ac.uk/23569/
Ti6Al4V	56.848	6.7	0.5263	4.43	1684	200	238.1	0.08	0.065	161.535	99.07	https://etheses.whiterose.ac.uk/23569/
Ti6Al4V	56.848	6.7	0.5263	4.43	1684	200	217.39	0.08	0.065	176.924	99.08	https://etheses.whiterose.ac.uk/23569/
Ti6Al4V	56.848	6.7	0.5263	4.43	1684	200	119.05	0.1	0.065	258.456	99.09	https://etheses.whiterose.ac.uk/23569/
Ti6Al4V	56.848	6.7	0.5263	4.43	1684	200	142.86	0.1	0.065	215.38	99.09	https://etheses.whiterose.ac.uk/23569/
Ti6Al4V	56.848	6.7	0.5263	4.43	1684	200	416.67	0.04	0.065	184.614	99.1	https://etheses.whiterose.ac.uk/23569/
Ti6Al4V	56.848	6.7	0.5263	4.43	1684	200	416.67	0.06	0.065	123.076	99.1	https://etheses.whiterose.ac.uk/23569/
Ti6Al4V	56.848	6.7	0.5263	4.43	1684	200	185.19	0.08	0.065	207.687	99.11	https://etheses.whiterose.ac.uk/23569/
Ti6Al4V	56.848	6.7	0.5263	4.43	1684	200	500	0.04	0.065	153.846	99.11	https://etheses.whiterose.ac.uk/23569/
Ti6Al4V	56.848	6.7	0.5263	4.43	1684	200	138.89	0.1	0.065	221.537	99.12	https://etheses.whiterose.ac.uk/23569/
Ti6Al4V	56.848	6.7	0.5263	4.43	1684	200	454.55	0.08	0.065	84.6145	99.12	https://etheses.whiterose.ac.uk/23569/
Ti6Al4V	56.848	6.7	0.5263	4.43	1684	200	116.28	0.1	0.065	264.613	99.13	https://etheses.whiterose.ac.uk/23569/
Ti6Al4V	56.848	6.7	0.5263	4.43	1684	200	151.52	0.08	0.065	253.838	99.14	https://etheses.whiterose.ac.uk/23569/
Ti6Al4V	56.848	6.7	0.5263	4.43	1684	200	208.33	0.08	0.065	184.618	99.16	https://etheses.whiterose.ac.uk/23569/
Ti6Al4V	56.848	6.7	0.5263	4.43	1684	200	416.67	0.08	0.065	92.307	99.16	https://etheses.whiterose.ac.uk/23569/
Ti6Al4V	56.848	6.7	0.5263	4.43	1684	200	208.33	0.06	0.065	246.158	99.17	https://etheses.whiterose.ac.uk/23569/
Ti6Al4V	56.848	6.7	0.5263	4.43	1684	200	128.21	0.1	0.065	239.991	99.18	https://etheses.whiterose.ac.uk/23569/
Ti6Al4V	56.848	6.7	0.5263	4.43	1684	200	500	0.06	0.065	102.564	99.18	https://etheses.whiterose.ac.uk/23569/
Ti6Al4V	56.848	6.7	0.5263	4.43	1684	200	277.78	0.06	0.065	184.614	99.19	https://etheses.whiterose.ac.uk/23569/
Ti6Al4V	56.848	6.7	0.5263	4.43	1684	200	192.31	0.08	0.065	199.998	99.2	https://etheses.whiterose.ac.uk/23569/
Ti6Al4V	56.848	6.7	0.5263	4.43	1684	200	125	0.1	0.065	246.154	99.21	https://etheses.whiterose.ac.uk/23569/
Ti6Al4V	56.848	6.7	0.5263	4.43	1684	200	312.5	0.06	0.065	164.103	99.21	https://etheses.whiterose.ac.uk/23569/
Ti6Al4V	56.848	6.7	0.5263	4.43	1684	200	227.27	0.06	0.065	225.644	99.25	https://etheses.whiterose.ac.uk/23569/
Ti6Al4V	56.848	6.7	0.5263	4.43	1684	200	121.95	0.1	0.065	252.31	99.26	https://etheses.whiterose.ac.uk/23569/
Ti6Al4V	56.848	6.7	0.5263	4.43	1684	200	333.33	0.06	0.065	153.848	99.26	https://etheses.whiterose.ac.uk/23569/
Ti6Al4V	56.848	6.7	0.5263	4.43	1684	200	357.14	0.06	0.065	143.591	99.26	https://etheses.whiterose.ac.uk/23569/
Ti6Al4V	56.848	6.7	0.5263	4.43	1684	200	384.62	0.06	0.065	133.332	99.27	https://etheses.whiterose.ac.uk/23569/
Ti6Al4V	56.848	6.7	0.5263	4.43	1684	200	454.55	0.06	0.065	112.819	99.29	https://etheses.whiterose.ac.uk/23569/
Ti6Al4V	56.848	6.7	0.5263	4.43	1684	200	555.56	0.04	0.065	138.46	99.31	https://etheses.whiterose.ac.uk/23569/
Ti6Al4V	56.848	6.7	0.5263	4.43	1684	200	238.1	0.06	0.065	215.38	99.32	https://etheses.whiterose.ac.uk/23569/
Ti6Al4V	56.848	6.7	0.5263	4.43	1684	200	294.12	0.04	0.065	261.536	99.34	https://etheses.whiterose.ac.uk/23569/
Ti6Al4V	56.848	6.7	0.5263	4.43	1684	200	294.12	0.06	0.065	174.358	99.44	https://etheses.whiterose.ac.uk/23569/
Ti6Al4V	56.848	6.7	0.5263	4.43	1684	200	454.55	0.04	0.065	169.229	99.45	https://etheses.whiterose.ac.uk/23569/
Ti6Al4V	56.848	6.7	0.5263	4.43	1684	200	312.5	0.04	0.065	246.154	99.49	https://etheses.whiterose.ac.uk/23569/
Ti6Al4V	56.848	6.7	0.5263	4.43	1684	200	384.62	0.04	0.065	199.998	99.52	https://etheses.whiterose.ac.uk/23569/
Ti6Al4V	56.848	6.7	0.5263	4.43	1684	200	357.14	0.04	0.065	215.386	99.6	https://etheses.whiterose.ac.uk/23569/
STS 316L	65.3334	21.4	0.5	8	1375	200	1093.75	0.04	0.12	38.0952	91.76	https://etheses.whiterose.ac.uk/23569/
STS 316L	65.3334	21.4	0.5	8	1375	200	165.09	0.1	0.12	100.955	92.95	https://etheses.whiterose.ac.uk/23569/
STS 316L	65.3334	21.4	0.5	8	1375	200	216.05	0.1	0.12	77.1426	93.07	https://etheses.whiterose.ac.uk/23569/
STS 316L	65.3334	21.4	0.5	8	1375	200	222.93	0.1	0.12	74.7619	93.16	https://etheses.whiterose.ac.uk/23569/
STS 316L	65.3334	21.4	0.5	8	1375	200	161.29	0.1	0.12	103.334	93.49	https://etheses.whiterose.ac.uk/23569/
STS 316L	65.3334	21.4	0.5	8	1375	200	197.74	0.1	0.12	84.2858	93.58	https://etheses.whiterose.ac.uk/23569/
STS 316L	65.3334	21.4	0.5	8	1375	200	255.47	0.1	0.12	65.2392	93.67	https://etheses.whiterose.ac.uk/23569/
STS 316L	65.3334	21.4	0.5	8	1375	200	177.66	0.1	0.12	93.8122	93.72	https://etheses.whiterose.ac.uk/23569/
STS 316L	65.3334	21.4	0.5	8	1375	200	182.29	0.1	0.12	91.4294	93.72	https://etheses.whiterose.ac.uk/23569/
STS 316L	65.3334	21.4	0.5	8	1375	200	209.58	0.1	0.12	79.5241	93.78	https://etheses.whiterose.ac.uk/23569/
STS 316L	65.3334	21.4	0.5	8	1375	200	230.26	0.1	0.12	72.3819	93.78	https://etheses.whiterose.ac.uk/23569/
STS 316L	65.3334	21.4	0.5	8	1375	200	238.1	0.1	0.12	69.9986	93.78	https://etheses.whiterose.ac.uk/23569/
STS 316L	65.3334	21.4	0.5	8	1375	200	173.27	0.1	0.12	96.189	93.85	https://etheses.whiterose.ac.uk/23569/
STS 316L	65.3334	21.4	0.5	8	1375	200	187.17	0.1	0.12	89.0456	93.86	https://etheses.whiterose.ac.uk/23569/
STS 316L	65.3334	21.4	0.5	8	1375	200	299.15	0.1	0.12	55.7134	93.89	https://etheses.whiterose.ac.uk/23569/
STS 316L	65.3334	21.4	0.5	8	1375	200	209.58	0.08	0.12	99.4052	93.96	https://etheses.whiterose.ac.uk/23569/
STS 316L	65.3334	21.4	0.5	8	1375	200	246.48	0.1	0.12	67.6187	94.01	https://etheses.whiterose.ac.uk/23569/
STS 316L	65.3334	21.4	0.5	8	1375	200	265.15	0.1	0.12	62.8575	94.01	https://etheses.whiterose.ac.uk/23569/
STS 316L	65.3334	21.4	0.5	8	1375	200	169.08	0.1	0.12	98.5727	94.04	https://etheses.whiterose.ac.uk/23569/
STS 316L	65.3334	21.4	0.5	8	1375	200	286.89	0.1	0.12	58.0943	94.07	https://etheses.whiterose.ac.uk/23569/
STS 316L	65.3334	21.4	0.5	8	1375	200	203.49	0.1	0.12	81.9041	94.08	https://etheses.whiterose.ac.uk/23569/
STS 316L	65.3334	21.4	0.5	8	1375	200	222.93	0.08	0.12	93.4524	94.09	https://etheses.whiterose.ac.uk/23569/
STS 316L	65.3334	21.4	0.5	8	1375	200	275.59	0.1	0.12	60.4763	94.13	https://etheses.whiterose.ac.uk/23569/
STS 316L	65.3334	21.4	0.5	8	1375	200	192.31	0.1	0.12	86.6656	94.18	https://etheses.whiterose.ac.uk/23569/
STS 316L	65.3334	21.4	0.5	8	1375	200	203.49	0.08	0.12	102.38	94.24	https://etheses.whiterose.ac.uk/23569/
STS 316L	65.3334	21.4	0.5	8	1375	200	216.05	0.08	0.12	96.4283	94.4	https://etheses.whiterose.ac.uk/23569/
STS 316L	65.3334	21.4	0.5	8	1375	200	246.48	0.08	0.12	84.5234	94.4	https://etheses.whiterose.ac.uk/23569/
STS 316L	65.3334	21.4	0.5	8	1375	200	265.15	0.08	0.12	78.5719	94.49	https://etheses.whiterose.ac.uk/23569/
STS 316L	65.3334	21.4	0.5	8	1375	200	255.47	0.08	0.12	81.549	94.51	https://etheses.whiterose.ac.uk/23569/
STS 316L	65.3334	21.4	0.5	8	1375	200	312.5	0.1	0.12	53.3333	94.55	https://etheses.whiterose.ac.uk/23569/
STS 316L	65.3334	21.4	0.5	8	1375	200	327.1	0.1	0.12	50.9528	94.68	https://etheses.whiterose.ac.uk/23569/
STS 316L	65.3334	21.4	0.5	8	1375	200	238.1	0.08	0.12	87.4983	94.69	https://etheses.whiterose.ac.uk/23569/
STS 316L	65.3334	21.4	0.5	8	1375	200	230.26	0.08	0.12	90.4774	94.7	https://etheses.whiterose.ac.uk/23569/
STS 316L	65.3334	21.4	0.5	8	1375	200	945.95	0.04	0.12	44.0474	94.82	https://etheses.whiterose.ac.uk/23569/
STS 316L	65.3334	21.4	0.5	8	1375	200	286.89	0.08	0.12	72.6178	95	https://etheses.whiterose.ac.uk/23569/
STS 316L	65.3334	21.4	0.5	8	1375	200	275.59	0.08	0.12	75.5954	95.1	https://etheses.whiterose.ac.uk/23569/
STS 316L	65.3334	21.4	0.5	8	1375	200	312.5	0.08	0.12	66.6667	95.27	https://etheses.whiterose.ac.uk/23569/
STS 316L	65.3334	21.4	0.5	8	1375	200	360.82	0.1	0.12	46.1911	95.38	https://etheses.whiterose.ac.uk/23569/
STS 316L	65.3334	21.4	0.5	8	1375	200	299.15	0.08	0.12	69.6418	95.39	https://etheses.whiterose.ac.uk/23569/
STS 316L	65.3334	21.4	0.5	8	1375	200	343.14	0.1	0.12	48.571	95.41	https://etheses.whiterose.ac.uk/23569/
STS 316L	65.3334	21.4	0.5	8	1375	200	275.59	0.06	0.12	100.794	95.52	https://etheses.whiterose.ac.uk/23569/
STS 316L	65.3334	21.4	0.5	8	1375	200	380.43	0.1	0.12	43.8101	95.57	https://etheses.whiterose.ac.uk/23569/
STS 316L	65.3334	21.4	0.5	8	1375	200	286.89	0.06	0.12	96.8238	95.65	https://etheses.whiterose.ac.uk/23569/
STS 316L	65.3334	21.4	0.5	8	1375	200	327.1	0.08	0.12	63.691	95.7	https://etheses.whiterose.ac.uk/23569/
STS 316L	65.3334	21.4	0.5	8	1375	200	299.15	0.06	0.12	92.8557	95.82	https://etheses.whiterose.ac.uk/23569/
STS 316L	65.3334	21.4	0.5	8	1375	200	402.3	0.1	0.12	41.4285	96.03	https://etheses.whiterose.ac.uk/23569/
STS 316L	65.3334	21.4	0.5	8	1375	200	312.5	0.06	0.12	88.8889	96.4	https://etheses.whiterose.ac.uk/23569/
STS 316L	65.3334	21.4	0.5	8	1375	200	343.14	0.08	0.12	60.7138	96.51	https://etheses.whiterose.ac.uk/23569/
STS 316L	65.3334	21.4	0.5	8	1375	200	327.1	0.06	0.12	84.9214	96.58	https://etheses.whiterose.ac.uk/23569/
STS 316L	65.3334	21.4	0.5	8	1375	200	360.82	0.08	0.12	57.7389	96.62	https://etheses.whiterose.ac.uk/23569/
STS 316L	65.3334	21.4	0.5	8	1375	200	343.14	0.06	0.12	80.9517	96.65	https://etheses.whiterose.ac.uk/23569/
STS 316L	65.3334	21.4	0.5	8	1375	200	380.43	0.08	0.12	54.7626	97.1	https://etheses.whiterose.ac.uk/23569/
STS 316L	65.3334	21.4	0.5	8	1375	200	360.82	0.06	0.12	76.9851	97.12	https://etheses.whiterose.ac.uk/23569/
STS 316L	65.3334	21.4	0.5	8	1375	200	833.33	0.04	0.12	50.0002	97.17	https://etheses.whiterose.ac.uk/23569/
STS 316L	65.3334	21.4	0.5	8	1375	200	380.43	0.06	0.12	73.0168	97.34	https://etheses.whiterose.ac.uk/23569/
STS 316L	65.3334	21.4	0.5	8	1375	200	402.3	0.08	0.12	51.7856	97.62	https://etheses.whiterose.ac.uk/23569/
STS 316L	65.3334	21.4	0.5	8	1375	200	426.83	0.08	0.12	48.8094	97.69	https://etheses.whiterose.ac.uk/23569/
STS 316L	65.3334	21.4	0.5	8	1375	200	402.3	0.06	0.12	69.0474	97.7	https://etheses.whiterose.ac.uk/23569/
STS 316L	65.3334	21.4	0.5	8	1375	200	426.83	0.06	0.12	65.0793	97.84	https://etheses.whiterose.ac.uk/23569/
STS 316L	65.3334	21.4	0.5	8	1375	200	454.55	0.08	0.12	45.8329	97.93	https://etheses.whiterose.ac.uk/23569/
STS 316L	65.3334	21.4	0.5	8	1375	200	673.08	0.06	0.12	41.2697	98	https://etheses.whiterose.ac.uk/23569/
STS 316L	65.3334	21.4	0.5	8	1375	200	486.11	0.08	0.12	42.8572	98.05	https://etheses.whiterose.ac.uk/23569/
STS 316L	65.3334	21.4	0.5	8	1375	200	454.55	0.06	0.12	61.1105	98.17	https://etheses.whiterose.ac.uk/23569/
STS 316L	65.3334	21.4	0.5	8	1375	200	744.68	0.04	0.12	55.9524	98.3	https://etheses.whiterose.ac.uk/23569/
STS 316L	65.3334	21.4	0.5	8	1375	200	486.11	0.06	0.12	57.143	98.46	https://etheses.whiterose.ac.uk/23569/
STS 316L	65.3334	21.4	0.5	8	1375	200	614.04	0.06	0.12	45.2377	98.48	https://etheses.whiterose.ac.uk/23569/
STS 316L	65.3334	21.4	0.5	8	1375	200	426.83	0.04	0.12	97.6189	98.51	https://etheses.whiterose.ac.uk/23569/
STS 316L	65.3334	21.4	0.5	8	1375	200	402.3	0.04	0.12	103.571	98.58	https://etheses.whiterose.ac.uk/23569/
STS 316L	65.3334	21.4	0.5	8	1375	200	564.52	0.06	0.12	49.206	98.6	https://etheses.whiterose.ac.uk/23569/
STS 316L	65.3334	21.4	0.5	8	1375	200	486.11	0.04	0.12	85.7145	98.67	https://etheses.whiterose.ac.uk/23569/
STS 316L	65.3334	21.4	0.5	8	1375	200	522.39	0.06	0.12	53.1744	98.73	https://etheses.whiterose.ac.uk/23569/
STS 316L	65.3334	21.4	0.5	8	1375	200	454.55	0.04	0.12	91.6658	98.81	https://etheses.whiterose.ac.uk/23569/
STS 316L	65.3334	21.4	0.5	8	1375	200	614.04	0.04	0.12	67.8566	98.82	https://etheses.whiterose.ac.uk/23569/
STS 316L	65.3334	21.4	0.5	8	1375	200	564.52	0.04	0.12	73.809	98.83	https://etheses.whiterose.ac.uk/23569/
STS 316L	65.3334	21.4	0.5	8	1375	200	673.08	0.04	0.12	61.9045	98.84	https://etheses.whiterose.ac.uk/23569/
STS 316L	65.3334	21.4	0.5	8	1375	200	522.39	0.04	0.12	79.7616	98.9	https://etheses.whiterose.ac.uk/23569/
AlSi10Mg	67.0729	146	0.884147	2.67	570	100	500	0.03	0.02	333.333	73.86	https://lia.scitation.org/doi/full/10.2351/7.0000169
AlSi10Mg	67.0729	146	0.884147	2.67	570	100	400	0.03	0.02	416.667	74.37	https://lia.scitation.org/doi/full/10.2351/7.0000169
AlSi10Mg	67.0729	146	0.884147	2.67	570	100	300	0.03	0.02	555.556	76.55	https://lia.scitation.org/doi/full/10.2351/7.0000169
AlSi10Mg	67.0729	146	0.884147	2.67	570	100	200	0.03	0.02	833.333	80.6	https://lia.scitation.org/doi/full/10.2351/7.0000169
AlSi10Mg	67.0729	146	0.884147	2.67	570	100	100	0.03	0.02	1666.67	82	https://lia.scitation.org/doi/full/10.2351/7.0000169
AlSi10Mg	67.0729	146	0.884147	2.67	570	150	100	0.03	0.02	2500	85.63	https://lia.scitation.org/doi/full/10.2351/7.0000169
AlSi10Mg	67.0729	146	0.884147	2.67	570	170	100	0.03	0.02	2833.33	87.21	https://lia.scitation.org/doi/full/10.2351/7.0000169
AlSi10Mg	67.0729	146	0.884147	2.67	570	190	100	0.03	0.02	3166.67	88.47	https://lia.scitation.org/doi/full/10.2351/7.0000169
AlSi10Mg	67.0729	146	0.884147	2.67	570	210	100	0.03	0.02	3500	89.98	https://lia.scitation.org/doi/full/10.2351/7.0000169
STS 316L	65.3334	21.4	0.5	8	1375	350	650	0.05	0.11	97.9021	99.6	https://link.springer.com/article/10.1007/s00170-011-3643-5
STS 316L	65.3334	21.4	0.5	8	1375	150	1500	0.03	0.15	22.2222	93.7219	https://link.springer.com/article/10.1007/s00170-014-5954-9
STS 316L	65.3334	21.4	0.5	8	1375	150	1600	0.03	0.15	20.8333	94.0597	https://link.springer.com/article/10.1007/s00170-014-5954-9
STS 316L	65.3334	21.4	0.5	8	1375	150	1400	0.03	0.15	23.8095	94.741	https://link.springer.com/article/10.1007/s00170-014-5954-9
STS 316L	65.3334	21.4	0.5	8	1375	150	1300	0.03	0.15	25.641	95.6419	https://link.springer.com/article/10.1007/s00170-014-5954-9
STS 316L	65.3334	21.4	0.5	8	1375	200	1800	0.03	0.15	24.6914	96.5395	https://link.springer.com/article/10.1007/s00170-014-5954-9
STS 316L	65.3334	21.4	0.5	8	1375	200	1700	0.03	0.15	26.1438	97.541	https://link.springer.com/article/10.1007/s00170-014-5954-9
STS 316L	65.3334	21.4	0.5	8	1375	150	1100	0.03	0.15	30.303	97.8153	https://link.springer.com/article/10.1007/s00170-014-5954-9
STS 316L	65.3334	21.4	0.5	8	1375	200	1600	0.03	0.15	27.7778	98.0059	https://link.springer.com/article/10.1007/s00170-014-5954-9
STS 316L	65.3334	21.4	0.5	8	1375	250	2000	0.03	0.15	27.7778	98.3107	https://link.springer.com/article/10.1007/s00170-014-5954-9
STS 316L	65.3334	21.4	0.5	8	1375	200	1500	0.03	0.15	29.6296	98.5179	https://link.springer.com/article/10.1007/s00170-014-5954-9
STS 316L	65.3334	21.4	0.5	8	1375	300	2200	0.03	0.15	30.303	98.7559	https://link.springer.com/article/10.1007/s00170-014-5954-9
STS 316L	65.3334	21.4	0.5	8	1375	250	1800	0.03	0.15	30.8642	98.8008	https://link.springer.com/article/10.1007/s00170-014-5954-9
STS 316L	65.3334	21.4	0.5	8	1375	350	2400	0.03	0.15	32.4074	98.8076	https://link.springer.com/article/10.1007/s00170-014-5954-9
STS 316L	65.3334	21.4	0.5	8	1375	150	500	0.03	0.15	66.6667	98.9133	https://link.springer.com/article/10.1007/s00170-014-5954-9
STS 316L	65.3334	21.4	0.5	8	1375	200	1400	0.03	0.15	31.746	98.958	https://link.springer.com/article/10.1007/s00170-014-5954-9
STS 316L	65.3334	21.4	0.5	8	1375	400	2500	0.03	0.15	35.5556	98.9648	https://link.springer.com/article/10.1007/s00170-014-5954-9
STS 316L	65.3334	21.4	0.5	8	1375	250	1700	0.03	0.15	32.6797	98.9794	https://link.springer.com/article/10.1007/s00170-014-5954-9
STS 316L	65.3334	21.4	0.5	8	1375	350	2200	0.03	0.15	35.3535	99.0613	https://link.springer.com/article/10.1007/s00170-014-5954-9
STS 316L	65.3334	21.4	0.5	8	1375	300	2000	0.03	0.15	33.3333	99.077	https://link.springer.com/article/10.1007/s00170-014-5954-9
STS 316L	65.3334	21.4	0.5	8	1375	300	1900	0.03	0.15	35.0877	99.1197	https://link.springer.com/article/10.1007/s00170-014-5954-9
STS 316L	65.3334	21.4	0.5	8	1375	400	2300	0.03	0.15	38.6473	99.2432	https://link.springer.com/article/10.1007/s00170-014-5954-9
STS 316L	65.3334	21.4	0.5	8	1375	250	1600	0.03	0.15	34.7222	99.2573	https://link.springer.com/article/10.1007/s00170-014-5954-9
STS 316L	65.3334	21.4	0.5	8	1375	150	900	0.03	0.15	37.037	99.2793	https://link.springer.com/article/10.1007/s00170-014-5954-9
STS 316L	65.3334	21.4	0.5	8	1375	300	1800	0.03	0.15	37.037	99.3061	https://link.springer.com/article/10.1007/s00170-014-5954-9
STS 316L	65.3334	21.4	0.5	8	1375	350	2000	0.03	0.15	38.8889	99.3353	https://link.springer.com/article/10.1007/s00170-014-5954-9
STS 316L	65.3334	21.4	0.5	8	1375	300	1700	0.03	0.15	39.2157	99.3465	https://link.springer.com/article/10.1007/s00170-014-5954-9
STS 316L	65.3334	21.4	0.5	8	1375	200	1200	0.03	0.15	37.037	99.3555	https://link.springer.com/article/10.1007/s00170-014-5954-9
STS 316L	65.3334	21.4	0.5	8	1375	250	1500	0.03	0.15	37.037	99.3566	https://link.springer.com/article/10.1007/s00170-014-5954-9
STS 316L	65.3334	21.4	0.5	8	1375	150	700	0.03	0.15	47.619	99.3637	https://link.springer.com/article/10.1007/s00170-014-5954-9
STS 316L	65.3334	21.4	0.5	8	1375	250	1400	0.03	0.15	39.6825	99.3785	https://link.springer.com/article/10.1007/s00170-014-5954-9
STS 316L	65.3334	21.4	0.5	8	1375	200	800	0.03	0.15	55.5556	99.3802	https://link.springer.com/article/10.1007/s00170-014-5954-9
STS 316L	65.3334	21.4	0.5	8	1375	350	1600	0.03	0.15	48.6111	99.3959	https://link.springer.com/article/10.1007/s00170-014-5954-9
STS 316L	65.3334	21.4	0.5	8	1375	300	1500	0.03	0.15	44.4444	99.3982	https://link.springer.com/article/10.1007/s00170-014-5954-9
STS 316L	65.3334	21.4	0.5	8	1375	400	2100	0.03	0.15	42.328	99.4027	https://link.springer.com/article/10.1007/s00170-014-5954-9
STS 316L	65.3334	21.4	0.5	8	1375	300	1600	0.03	0.15	41.6667	99.4184	https://link.springer.com/article/10.1007/s00170-014-5954-9
STS 316L	65.3334	21.4	0.5	8	1375	350	1400	0.03	0.15	55.5556	99.4386	https://link.springer.com/article/10.1007/s00170-014-5954-9
STS 316L	65.3334	21.4	0.5	8	1375	400	2200	0.03	0.15	40.404	99.4431	https://link.springer.com/article/10.1007/s00170-014-5954-9
STS 316L	65.3334	21.4	0.5	8	1375	400	2000	0.03	0.15	44.4444	99.4476	https://link.springer.com/article/10.1007/s00170-014-5954-9
STS 316L	65.3334	21.4	0.5	8	1375	200	1000	0.03	0.15	44.4444	99.4476	https://link.springer.com/article/10.1007/s00170-014-5954-9
STS 316L	65.3334	21.4	0.5	8	1375	300	1300	0.03	0.15	51.2821	99.4498	https://link.springer.com/article/10.1007/s00170-014-5954-9
STS 316L	65.3334	21.4	0.5	8	1375	350	1900	0.03	0.15	40.9357	99.4566	https://link.springer.com/article/10.1007/s00170-014-5954-9
STS 316L	65.3334	21.4	0.5	8	1375	250	1000	0.03	0.15	55.5556	99.4594	https://link.springer.com/article/10.1007/s00170-014-5954-9
STS 316L	65.3334	21.4	0.5	8	1375	350	1700	0.03	0.15	45.7516	99.4745	https://link.springer.com/article/10.1007/s00170-014-5954-9
STS 316L	65.3334	21.4	0.5	8	1375	400	1700	0.03	0.15	52.2876	99.5015	https://link.springer.com/article/10.1007/s00170-014-5954-9
STS 316L	65.3334	21.4	0.5	8	1375	250	1200	0.03	0.15	46.2963	99.5082	https://link.springer.com/article/10.1007/s00170-014-5954-9
STS 316L	65.3334	21.4	0.5	8	1375	400	1500	0.03	0.15	59.2593	99.5172	https://link.springer.com/article/10.1007/s00170-014-5954-9
STS 316L	65.3334	21.4	0.5	8	1375	350	1800	0.03	0.15	43.2099	99.5329	https://link.springer.com/article/10.1007/s00170-014-5954-9
STS 316L	65.3334	21.4	0.5	8	1375	400	1900	0.03	0.15	46.7836	99.5891	https://link.springer.com/article/10.1007/s00170-014-5954-9
STS 316L	65.3334	21.4	0.5	8	1375	180	277.335	0.05	0.124	104.683	99.6396	https://link.springer.com/article/10.1007/s00170-014-6297-2
STS 316L	65.3334	21.4	0.5	8	1375	180	347.803	0.05	0.124	83.4733	99.2242	https://link.springer.com/article/10.1007/s00170-014-6297-2
STS 316L	65.3334	21.4	0.5	8	1375	180	231.383	0.05	0.124	125.472	98.7355	https://link.springer.com/article/10.1007/s00170-014-6297-2
STS 316L	65.3334	21.4	0.5	8	1375	180	173.465	0.05	0.124	167.367	97.7947	https://link.springer.com/article/10.1007/s00170-014-6297-2
STS 316L	65.3334	21.4	0.5	8	1375	180	462.38	0.05	0.124	62.7887	97.4099	https://link.springer.com/article/10.1007/s00170-014-6297-2
STS 316L	65.3334	21.4	0.5	8	1375	180	415.794	0.05	0.124	69.8236	96.2798	https://link.springer.com/article/10.1007/s00170-014-6297-2
STS 316L	65.3334	21.4	0.5	8	1375	180	138.946	0.05	0.124	208.946	93.482	https://link.springer.com/article/10.1007/s00170-014-6297-2
STS 316L	65.3334	21.4	0.5	8	1375	180	520.722	0.05	0.124	55.7539	92.3335	https://link.springer.com/article/10.1007/s00170-014-6297-2
STS 316L	65.3334	21.4	0.5	8	1375	180	694.732	0.05	0.124	41.7892	91.1546	https://link.springer.com/article/10.1007/s00170-014-6297-2
STS 316L	65.3334	21.4	0.5	8	1375	150	1750	0.03	0.14	20.4082	50.57	https://link.springer.com/article/10.1007/s00170-021-06818-9
STS 316L	65.3334	21.4	0.5	8	1375	150	1250	0.03	0.14	28.5714	82.86	https://link.springer.com/article/10.1007/s00170-021-06818-9
STS 316L	65.3334	21.4	0.5	8	1375	150	250	0.03	0.14	142.857	85.87	https://link.springer.com/article/10.1007/s00170-021-06818-9
STS 316L	65.3334	21.4	0.5	8	1375	150	1250	0.03	0.1	40	93.75	https://link.springer.com/article/10.1007/s00170-021-06818-9
STS 316L	65.3334	21.4	0.5	8	1375	250	1750	0.03	0.14	34.0136	94.37	https://link.springer.com/article/10.1007/s00170-021-06818-9
STS 316L	65.3334	21.4	0.5	8	1375	250	1250	0.03	0.12	55.5556	97.6	https://link.springer.com/article/10.1007/s00170-021-06818-9
STS 316L	65.3334	21.4	0.5	8	1375	250	1750	0.03	0.12	39.6825	98.6	https://link.springer.com/article/10.1007/s00170-021-06818-9
STS 316L	65.3334	21.4	0.5	8	1375	200	1250	0.03	0.12	44.4444	99.19	https://link.springer.com/article/10.1007/s00170-021-06818-9
STS 316L	65.3334	21.4	0.5	8	1375	200	1250	0.03	0.08	66.6667	99.59	https://link.springer.com/article/10.1007/s00170-021-06818-9
STS 316L	65.3334	21.4	0.5	8	1375	150	750	0.03	0.1	66.6667	99.6	https://link.springer.com/article/10.1007/s00170-021-06818-9
STS 316L	65.3334	21.4	0.5	8	1375	250	1250	0.03	0.08	83.3333	99.84	https://link.springer.com/article/10.1007/s00170-021-06818-9
STS 316L	65.3334	21.4	0.5	8	1375	200	750	0.03	0.14	63.4921	99.86	https://link.springer.com/article/10.1007/s00170-021-06818-9
STS 316L	65.3334	21.4	0.5	8	1375	200	750	0.03	0.08	111.111	99.91	https://link.springer.com/article/10.1007/s00170-021-06818-9
STS 316L	65.3334	21.4	0.5	8	1375	250	750	0.03	0.14	79.3651	99.98	https://link.springer.com/article/10.1007/s00170-021-06818-9
STS 316L	65.3334	21.4	0.5	8	1375	200	750	0.03	0.1	88.8889	99.99	https://link.springer.com/article/10.1007/s00170-021-06818-9
42CrMo4	63.8989	42.5	0.47	7.8	1435.97	175	1500	0.03	0.08	48.6111	92.3682	https://link.springer.com/article/10.1007/s00170-022-09474-9
42CrMo4	63.8989	42.5	0.47	7.8	1435.97	175	1300	0.03	0.08	56.0897	95.3679	https://link.springer.com/article/10.1007/s00170-022-09474-9
42CrMo4	63.8989	42.5	0.47	7.8	1435.97	175	1500	0.03	0.04	97.2222	92.6125	https://link.springer.com/article/10.1007/s00170-022-09474-9
42CrMo4	63.8989	42.5	0.47	7.8	1435.97	175	1500	0.03	0.06	64.8148	93.1243	https://link.springer.com/article/10.1007/s00170-022-09474-9
42CrMo4	63.8989	42.5	0.47	7.8	1435.97	200	1500	0.03	0.08	55.5556	94.2976	https://link.springer.com/article/10.1007/s00170-022-09474-9
42CrMo4	63.8989	42.5	0.47	7.8	1435.97	200	1500	0.03	0.04	111.111	94.7002	https://link.springer.com/article/10.1007/s00170-022-09474-9
42CrMo4	63.8989	42.5	0.47	7.8	1435.97	200	1500	0.03	0.06	74.0741	95.4706	https://link.springer.com/article/10.1007/s00170-022-09474-9
42CrMo4	63.8989	42.5	0.47	7.8	1435.97	175	1300	0.03	0.04	112.179	95.562	https://link.springer.com/article/10.1007/s00170-022-09474-9
42CrMo4	63.8989	42.5	0.47	7.8	1435.97	225	1500	0.03	0.08	62.5	95.5875	https://link.springer.com/article/10.1007/s00170-022-09474-9
42CrMo4	63.8989	42.5	0.47	7.8	1435.97	175	1300	0.03	0.06	74.7863	95.8014	https://link.springer.com/article/10.1007/s00170-022-09474-9
42CrMo4	63.8989	42.5	0.47	7.8	1435.97	200	700	0.03	0.06	158.73	96.3206	https://link.springer.com/article/10.1007/s00170-022-09474-9
42CrMo4	63.8989	42.5	0.47	7.8	1435.97	225	1500	0.03	0.04	125	96.4243	https://link.springer.com/article/10.1007/s00170-022-09474-9
42CrMo4	63.8989	42.5	0.47	7.8	1435.97	175	300	0.03	0.06	324.074	96.4805	https://link.springer.com/article/10.1007/s00170-022-09474-9
42CrMo4	63.8989	42.5	0.47	7.8	1435.97	175	700	0.03	0.06	138.889	96.5265	https://link.springer.com/article/10.1007/s00170-022-09474-9
42CrMo4	63.8989	42.5	0.47	7.8	1435.97	225	700	0.03	0.06	178.571	96.5707	https://link.springer.com/article/10.1007/s00170-022-09474-9
42CrMo4	63.8989	42.5	0.47	7.8	1435.97	175	1100	0.03	0.08	66.2879	96.6355	https://link.springer.com/article/10.1007/s00170-022-09474-9
42CrMo4	63.8989	42.5	0.47	7.8	1435.97	200	1300	0.03	0.06	85.4701	96.7549	https://link.springer.com/article/10.1007/s00170-022-09474-9
42CrMo4	63.8989	42.5	0.47	7.8	1435.97	250	700	0.03	0.06	198.413	96.804	https://link.springer.com/article/10.1007/s00170-022-09474-9
42CrMo4	63.8989	42.5	0.47	7.8	1435.97	175	1100	0.03	0.06	88.3838	96.8717	https://link.springer.com/article/10.1007/s00170-022-09474-9
42CrMo4	63.8989	42.5	0.47	7.8	1435.97	175	900	0.03	0.08	81.0185	96.9801	https://link.springer.com/article/10.1007/s00170-022-09474-9
42CrMo4	63.8989	42.5	0.47	7.8	1435.97	175	500	0.03	0.06	194.444	97.0014	https://link.springer.com/article/10.1007/s00170-022-09474-9
42CrMo4	63.8989	42.5	0.47	7.8	1435.97	175	1100	0.03	0.04	132.576	97.027	https://link.springer.com/article/10.1007/s00170-022-09474-9
42CrMo4	63.8989	42.5	0.47	7.8	1435.97	200	1100	0.03	0.06	101.01	97.119	https://link.springer.com/article/10.1007/s00170-022-09474-9
42CrMo4	63.8989	42.5	0.47	7.8	1435.97	175	500	0.03	0.08	145.833	97.3299	https://link.springer.com/article/10.1007/s00170-022-09474-9
42CrMo4	63.8989	42.5	0.47	7.8	1435.97	175	900	0.03	0.06	108.025	97.3663	https://link.springer.com/article/10.1007/s00170-022-09474-9
42CrMo4	63.8989	42.5	0.47	7.8	1435.97	225	300	0.03	0.06	416.667	97.3832	https://link.springer.com/article/10.1007/s00170-022-09474-9
42CrMo4	63.8989	42.5	0.47	7.8	1435.97	175	900	0.03	0.04	162.037	97.4271	https://link.springer.com/article/10.1007/s00170-022-09474-9
42CrMo4	63.8989	42.5	0.47	7.8	1435.97	250	500	0.03	0.06	277.778	97.5456	https://link.springer.com/article/10.1007/s00170-022-09474-9
42CrMo4	63.8989	42.5	0.47	7.8	1435.97	250	300	0.03	0.06	462.963	97.5719	https://link.springer.com/article/10.1007/s00170-022-09474-9
42CrMo4	63.8989	42.5	0.47	7.8	1435.97	225	500	0.03	0.06	250	97.5765	https://link.springer.com/article/10.1007/s00170-022-09474-9
42CrMo4	63.8989	42.5	0.47	7.8	1435.97	250	1500	0.03	0.08	69.4444	97.603	https://link.springer.com/article/10.1007/s00170-022-09474-9
42CrMo4	63.8989	42.5	0.47	7.8	1435.97	200	900	0.03	0.08	92.5926	97.6556	https://link.springer.com/article/10.1007/s00170-022-09474-9
42CrMo4	63.8989	42.5	0.47	7.8	1435.97	200	900	0.03	0.06	123.457	97.6637	https://link.springer.com/article/10.1007/s00170-022-09474-9
42CrMo4	63.8989	42.5	0.47	7.8	1435.97	175	300	0.03	0.08	243.056	97.7294	https://link.springer.com/article/10.1007/s00170-022-09474-9
42CrMo4	63.8989	42.5	0.47	7.8	1435.97	200	300	0.03	0.06	370.37	97.7534	https://link.springer.com/article/10.1007/s00170-022-09474-9
42CrMo4	63.8989	42.5	0.47	7.8	1435.97	200	500	0.03	0.08	166.667	97.7662	https://link.springer.com/article/10.1007/s00170-022-09474-9
42CrMo4	63.8989	42.5	0.47	7.8	1435.97	225	500	0.03	0.04	375	97.7867	https://link.springer.com/article/10.1007/s00170-022-09474-9
42CrMo4	63.8989	42.5	0.47	7.8	1435.97	225	900	0.03	0.04	208.333	97.8048	https://link.springer.com/article/10.1007/s00170-022-09474-9
42CrMo4	63.8989	42.5	0.47	7.8	1435.97	225	700	0.03	0.04	267.857	97.8209	https://link.springer.com/article/10.1007/s00170-022-09474-9
42CrMo4	63.8989	42.5	0.47	7.8	1435.97	225	900	0.03	0.08	104.167	97.8334	https://link.springer.com/article/10.1007/s00170-022-09474-9
42CrMo4	63.8989	42.5	0.47	7.8	1435.97	175	500	0.03	0.04	291.667	97.8541	https://link.springer.com/article/10.1007/s00170-022-09474-9
42CrMo4	63.8989	42.5	0.47	7.8	1435.97	225	300	0.03	0.08	312.5	97.8623	https://link.springer.com/article/10.1007/s00170-022-09474-9
42CrMo4	63.8989	42.5	0.47	7.8	1435.97	225	900	0.03	0.06	138.889	97.8693	https://link.springer.com/article/10.1007/s00170-022-09474-9
42CrMo4	63.8989	42.5	0.47	7.8	1435.97	175	700	0.03	0.08	104.167	97.928	https://link.springer.com/article/10.1007/s00170-022-09474-9
42CrMo4	63.8989	42.5	0.47	7.8	1435.97	200	500	0.03	0.04	333.333	98.0095	https://link.springer.com/article/10.1007/s00170-022-09474-9
42CrMo4	63.8989	42.5	0.47	7.8	1435.97	225	700	0.03	0.08	133.929	98.0361	https://link.springer.com/article/10.1007/s00170-022-09474-9
42CrMo4	63.8989	42.5	0.47	7.8	1435.97	225	500	0.03	0.08	187.5	98.0496	https://link.springer.com/article/10.1007/s00170-022-09474-9
42CrMo4	63.8989	42.5	0.47	7.8	1435.97	200	500	0.03	0.06	222.222	98.0604	https://link.springer.com/article/10.1007/s00170-022-09474-9
42CrMo4	63.8989	42.5	0.47	7.8	1435.97	250	900	0.03	0.06	154.321	98.0804	https://link.springer.com/article/10.1007/s00170-022-09474-9
42CrMo4	63.8989	42.5	0.47	7.8	1435.97	250	1500	0.03	0.04	138.889	98.1139	https://link.springer.com/article/10.1007/s00170-022-09474-9
42CrMo4	63.8989	42.5	0.47	7.8	1435.97	225	1100	0.03	0.04	170.455	98.1387	https://link.springer.com/article/10.1007/s00170-022-09474-9
42CrMo4	63.8989	42.5	0.47	7.8	1435.97	200	1300	0.03	0.08	64.1026	98.1396	https://link.springer.com/article/10.1007/s00170-022-09474-9
42CrMo4	63.8989	42.5	0.47	7.8	1435.97	225	1500	0.03	0.06	83.3333	98.1422	https://link.springer.com/article/10.1007/s00170-022-09474-9
42CrMo4	63.8989	42.5	0.47	7.8	1435.97	225	1100	0.03	0.08	85.2273	98.2339	https://link.springer.com/article/10.1007/s00170-022-09474-9
42CrMo4	63.8989	42.5	0.47	7.8	1435.97	200	1100	0.03	0.08	75.7576	98.2701	https://link.springer.com/article/10.1007/s00170-022-09474-9
42CrMo4	63.8989	42.5	0.47	7.8	1435.97	200	700	0.03	0.08	119.048	98.2754	https://link.springer.com/article/10.1007/s00170-022-09474-9
42CrMo4	63.8989	42.5	0.47	7.8	1435.97	200	300	0.03	0.08	277.778	98.2852	https://link.springer.com/article/10.1007/s00170-022-09474-9
42CrMo4	63.8989	42.5	0.47	7.8	1435.97	200	1300	0.03	0.04	128.205	98.2975	https://link.springer.com/article/10.1007/s00170-022-09474-9
42CrMo4	63.8989	42.5	0.47	7.8	1435.97	250	1500	0.03	0.06	92.5926	98.3006	https://link.springer.com/article/10.1007/s00170-022-09474-9
42CrMo4	63.8989	42.5	0.47	7.8	1435.97	225	1300	0.03	0.08	72.1154	98.3202	https://link.springer.com/article/10.1007/s00170-022-09474-9
42CrMo4	63.8989	42.5	0.47	7.8	1435.97	225	1300	0.03	0.04	144.231	98.3808	https://link.springer.com/article/10.1007/s00170-022-09474-9
42CrMo4	63.8989	42.5	0.47	7.8	1435.97	175	700	0.03	0.04	208.333	98.383	https://link.springer.com/article/10.1007/s00170-022-09474-9
42CrMo4	63.8989	42.5	0.47	7.8	1435.97	200	700	0.03	0.04	238.095	98.3967	https://link.springer.com/article/10.1007/s00170-022-09474-9
42CrMo4	63.8989	42.5	0.47	7.8	1435.97	200	900	0.03	0.04	185.185	98.4221	https://link.springer.com/article/10.1007/s00170-022-09474-9
42CrMo4	63.8989	42.5	0.47	7.8	1435.97	175	300	0.03	0.04	486.111	98.4363	https://link.springer.com/article/10.1007/s00170-022-09474-9
42CrMo4	63.8989	42.5	0.47	7.8	1435.97	250	1300	0.03	0.04	160.256	98.4501	https://link.springer.com/article/10.1007/s00170-022-09474-9
42CrMo4	63.8989	42.5	0.47	7.8	1435.97	250	1100	0.03	0.08	94.697	98.5647	https://link.springer.com/article/10.1007/s00170-022-09474-9
42CrMo4	63.8989	42.5	0.47	7.8	1435.97	225	1100	0.03	0.06	113.636	98.5756	https://link.springer.com/article/10.1007/s00170-022-09474-9
42CrMo4	63.8989	42.5	0.47	7.8	1435.97	225	1300	0.03	0.06	96.1538	98.6342	https://link.springer.com/article/10.1007/s00170-022-09474-9
42CrMo4	63.8989	42.5	0.47	7.8	1435.97	250	1300	0.03	0.08	80.1282	98.6538	https://link.springer.com/article/10.1007/s00170-022-09474-9
42CrMo4	63.8989	42.5	0.47	7.8	1435.97	200	1100	0.03	0.04	151.515	98.6782	https://link.springer.com/article/10.1007/s00170-022-09474-9
42CrMo4	63.8989	42.5	0.47	7.8	1435.97	250	1100	0.03	0.06	126.263	98.7312	https://link.springer.com/article/10.1007/s00170-022-09474-9
42CrMo4	63.8989	42.5	0.47	7.8	1435.97	250	900	0.03	0.04	231.481	98.772	https://link.springer.com/article/10.1007/s00170-022-09474-9
42CrMo4	63.8989	42.5	0.47	7.8	1435.97	250	1100	0.03	0.04	189.394	98.9197	https://link.springer.com/article/10.1007/s00170-022-09474-9
42CrMo4	63.8989	42.5	0.47	7.8	1435.97	250	1300	0.03	0.06	106.838	98.9955	https://link.springer.com/article/10.1007/s00170-022-09474-9
W	62	170	0.134	19.3	3410	170	600	0.02	0.07	202.381	96.3971	https://link.springer.com/article/10.1007/s00501-021-01109-y
W	62	170	0.134	19.3	3410	170	800	0.02	0.07	151.786	96.4924	https://link.springer.com/article/10.1007/s00501-021-01109-y
W	62	170	0.134	19.3	3410	170	500	0.02	0.06	283.333	97.0421	https://link.springer.com/article/10.1007/s00501-021-01109-y
W	62	170	0.134	19.3	3410	170	800	0.02	0.04	265.625	97.1114	https://link.springer.com/article/10.1007/s00501-021-01109-y
W	62	170	0.134	19.3	3410	170	800	0.02	0.05	212.5	97.4001	https://link.springer.com/article/10.1007/s00501-021-01109-y
W	62	170	0.134	19.3	3410	170	500	0.02	0.07	242.857	97.4116	https://link.springer.com/article/10.1007/s00501-021-01109-y
W	62	170	0.134	19.3	3410	170	600	0.02	0.05	283.333	97.4261	https://link.springer.com/article/10.1007/s00501-021-01109-y
W	62	170	0.134	19.3	3410	170	600	0.02	0.06	236.111	97.4344	https://link.springer.com/article/10.1007/s00501-021-01109-y
W	62	170	0.134	19.3	3410	170	400	0.02	0.06	354.167	97.4529	https://link.springer.com/article/10.1007/s00501-021-01109-y
W	62	170	0.134	19.3	3410	170	400	0.02	0.05	425	97.5468	https://link.springer.com/article/10.1007/s00501-021-01109-y
W	62	170	0.134	19.3	3410	170	500	0.02	0.05	340	97.5993	https://link.springer.com/article/10.1007/s00501-021-01109-y
W	62	170	0.134	19.3	3410	170	400	0.02	0.07	303.571	97.7607	https://link.springer.com/article/10.1007/s00501-021-01109-y
W	62	170	0.134	19.3	3410	170	800	0.02	0.06	177.083	97.9217	https://link.springer.com/article/10.1007/s00501-021-01109-y
W	62	170	0.134	19.3	3410	170	500	0.02	0.04	425	99.0809	https://link.springer.com/article/10.1007/s00501-021-01109-y
W	62	170	0.134	19.3	3410	170	400	0.02	0.04	531.25	99.266	https://link.springer.com/article/10.1007/s00501-021-01109-y
W	62	170	0.134	19.3	3410	170	600	0.02	0.04	354.167	99.6158	https://link.springer.com/article/10.1007/s00501-021-01109-y
AlSi10Mg	67.0729	146	0.884147	2.67	570	250	10000	0.03	0.13	6.41026	76.8	https://link.springer.com/article/10.1007/s13632-020-00659-w
AlSi10Mg	67.0729	146	0.884147	2.67	570	250	5000	0.03	0.13	12.8205	84.8	https://link.springer.com/article/10.1007/s13632-020-00659-w
AlSi10Mg	67.0729	146	0.884147	2.67	570	250	1800	0.09	0.13	11.8708	86.1	https://link.springer.com/article/10.1007/s13632-020-00659-w
AlSi10Mg	67.0729	146	0.884147	2.67	570	250	4200	0.03	0.13	15.2625	87.8	https://link.springer.com/article/10.1007/s13632-020-00659-w
AlSi10Mg	67.0729	146	0.884147	2.67	570	250	3400	0.03	0.13	18.8537	88.2	https://link.springer.com/article/10.1007/s13632-020-00659-w
AlSi10Mg	67.0729	146	0.884147	2.67	570	250	3600	0.03	0.13	17.8063	89.8	https://link.springer.com/article/10.1007/s13632-020-00659-w
AlSi10Mg	67.0729	146	0.884147	2.67	570	250	3200	0.03	0.13	20.0321	91	https://link.springer.com/article/10.1007/s13632-020-00659-w
AlSi10Mg	67.0729	146	0.884147	2.67	570	250	3000	0.03	0.13	21.3675	92.4	https://link.springer.com/article/10.1007/s13632-020-00659-w
AlSi10Mg	67.0729	146	0.884147	2.67	570	250	1600	0.09	0.13	13.3547	92.8	https://link.springer.com/article/10.1007/s13632-020-00659-w
AlSi10Mg	67.0729	146	0.884147	2.67	570	250	100	0.03	0.13	641.026	92.9	https://link.springer.com/article/10.1007/s13632-020-00659-w
AlSi10Mg	67.0729	146	0.884147	2.67	570	250	200	0.03	0.13	320.513	93	https://link.springer.com/article/10.1007/s13632-020-00659-w
AlSi10Mg	67.0729	146	0.884147	2.67	570	250	400	0.03	0.13	160.256	93.3	https://link.springer.com/article/10.1007/s13632-020-00659-w
AlSi10Mg	67.0729	146	0.884147	2.67	570	250	600	0.03	0.13	106.838	93.3	https://link.springer.com/article/10.1007/s13632-020-00659-w
AlSi10Mg	67.0729	146	0.884147	2.67	570	250	1400	0.09	0.13	15.2625	93.5	https://link.springer.com/article/10.1007/s13632-020-00659-w
AlSi10Mg	67.0729	146	0.884147	2.67	570	250	300	0.03	0.13	213.675	93.7	https://link.springer.com/article/10.1007/s13632-020-00659-w
AlSi10Mg	67.0729	146	0.884147	2.67	570	250	2800	0.03	0.13	22.8938	93.7	https://link.springer.com/article/10.1007/s13632-020-00659-w
AlSi10Mg	67.0729	146	0.884147	2.67	570	150	1200	0.03	0.13	32.0513	94.4	https://link.springer.com/article/10.1007/s13632-020-00659-w
AlSi10Mg	67.0729	146	0.884147	2.67	570	250	400	0.06	0.13	80.1282	94.5	https://link.springer.com/article/10.1007/s13632-020-00659-w
AlSi10Mg	67.0729	146	0.884147	2.67	570	250	1800	0.06	0.13	17.8063	94.5	https://link.springer.com/article/10.1007/s13632-020-00659-w
AlSi10Mg	67.0729	146	0.884147	2.67	570	250	250	0.09	0.13	85.4701	94.6	https://link.springer.com/article/10.1007/s13632-020-00659-w
AlSi10Mg	67.0729	146	0.884147	2.67	570	250	500	0.06	0.13	64.1026	95.2	https://link.springer.com/article/10.1007/s13632-020-00659-w
AlSi10Mg	67.0729	146	0.884147	2.67	570	250	325	0.09	0.13	65.7462	95.4	https://link.springer.com/article/10.1007/s13632-020-00659-w
AlSi10Mg	67.0729	146	0.884147	2.67	570	250	2600	0.03	0.13	24.6548	95.6	https://link.springer.com/article/10.1007/s13632-020-00659-w
AlSi10Mg	67.0729	146	0.884147	2.67	570	250	400	0.09	0.13	53.4188	95.7	https://link.springer.com/article/10.1007/s13632-020-00659-w
AlSi10Mg	67.0729	146	0.884147	2.67	570	250	700	0.06	0.13	45.7875	95.8	https://link.springer.com/article/10.1007/s13632-020-00659-w
AlSi10Mg	67.0729	146	0.884147	2.67	570	250	2400	0.03	0.13	26.7094	96.5	https://link.springer.com/article/10.1007/s13632-020-00659-w
AlSi10Mg	67.0729	146	0.884147	2.67	570	250	600	0.06	0.13	53.4188	96.7	https://link.springer.com/article/10.1007/s13632-020-00659-w
AlSi10Mg	67.0729	146	0.884147	2.67	570	350	1200	0.03	0.13	74.7863	96.8	https://link.springer.com/article/10.1007/s13632-020-00659-w
AlSi10Mg	67.0729	146	0.884147	2.67	570	250	475	0.09	0.13	44.9843	96.9	https://link.springer.com/article/10.1007/s13632-020-00659-w
AlSi10Mg	67.0729	146	0.884147	2.67	570	250	1600	0.06	0.13	20.0321	96.9	https://link.springer.com/article/10.1007/s13632-020-00659-w
AlSi10Mg	67.0729	146	0.884147	2.67	570	250	1200	0.03	0.09	77.1605	97.1	https://link.springer.com/article/10.1007/s13632-020-00659-w
AlSi10Mg	67.0729	146	0.884147	2.67	570	250	1200	0.03	0.13	53.4188	97.2	https://link.springer.com/article/10.1007/s13632-020-00659-w
AlSi10Mg	67.0729	146	0.884147	2.67	570	250	800	0.03	0.13	80.1282	97.3	https://link.springer.com/article/10.1007/s13632-020-00659-w
AlSi10Mg	67.0729	146	0.884147	2.67	570	200	1200	0.03	0.13	42.735	97.3	https://link.springer.com/article/10.1007/s13632-020-00659-w
AlSi10Mg	67.0729	146	0.884147	2.67	570	250	550	0.09	0.13	38.85	97.3	https://link.springer.com/article/10.1007/s13632-020-00659-w
AlSi10Mg	67.0729	146	0.884147	2.67	570	300	1200	0.03	0.13	64.1026	97.6	https://link.springer.com/article/10.1007/s13632-020-00659-w
AlSi10Mg	67.0729	146	0.884147	2.67	570	250	2000	0.03	0.13	32.0513	97.8	https://link.springer.com/article/10.1007/s13632-020-00659-w
AlSi10Mg	67.0729	146	0.884147	2.67	570	250	2200	0.03	0.13	29.1375	98	https://link.springer.com/article/10.1007/s13632-020-00659-w
AlSi10Mg	67.0729	146	0.884147	2.67	570	250	1200	0.03	0.17	40.8497	98.1	https://link.springer.com/article/10.1007/s13632-020-00659-w
AlSi10Mg	67.0729	146	0.884147	2.67	570	250	800	0.06	0.13	40.0641	98.1	https://link.springer.com/article/10.1007/s13632-020-00659-w
AlSi10Mg	67.0729	146	0.884147	2.67	570	250	1000	0.09	0.13	21.3675	98.1	https://link.springer.com/article/10.1007/s13632-020-00659-w
AlSi10Mg	67.0729	146	0.884147	2.67	570	250	1800	0.03	0.13	35.6125	98.3	https://link.springer.com/article/10.1007/s13632-020-00659-w
AlSi10Mg	67.0729	146	0.884147	2.67	570	250	800	0.09	0.13	26.7094	98.3	https://link.springer.com/article/10.1007/s13632-020-00659-w
AlSi10Mg	67.0729	146	0.884147	2.67	570	250	1200	0.03	0.11	63.1313	98.4	https://link.springer.com/article/10.1007/s13632-020-00659-w
AlSi10Mg	67.0729	146	0.884147	2.67	570	250	1400	0.06	0.13	22.8938	98.5	https://link.springer.com/article/10.1007/s13632-020-00659-w
AlSi10Mg	67.0729	146	0.884147	2.67	570	250	1200	0.03	0.15	46.2963	98.6	https://link.springer.com/article/10.1007/s13632-020-00659-w
AlSi10Mg	67.0729	146	0.884147	2.67	570	250	1000	0.03	0.13	64.1026	98.8	https://link.springer.com/article/10.1007/s13632-020-00659-w
AlSi10Mg	67.0729	146	0.884147	2.67	570	250	1600	0.03	0.13	40.0641	99.1	https://link.springer.com/article/10.1007/s13632-020-00659-w
AlSi10Mg	67.0729	146	0.884147	2.67	570	250	900	0.06	0.13	35.6125	99.2	https://link.springer.com/article/10.1007/s13632-020-00659-w
AlSi10Mg	67.0729	146	0.884147	2.67	570	250	1000	0.06	0.13	32.0513	99.3	https://link.springer.com/article/10.1007/s13632-020-00659-w
AlSi10Mg	67.0729	146	0.884147	2.67	570	250	1400	0.03	0.13	45.7875	99.4	https://link.springer.com/article/10.1007/s13632-020-00659-w
AlSi10Mg	67.0729	146	0.884147	2.67	570	250	1100	0.06	0.13	29.1375	99.5	https://link.springer.com/article/10.1007/s13632-020-00659-w
AlSi10Mg	67.0729	146	0.884147	2.67	570	250	1200	0.06	0.13	26.7094	99.5	https://link.springer.com/article/10.1007/s13632-020-00659-w
Ti6Al4V	56.848	6.7	0.5263	4.43	1684	50	1200	0.03	0.1	13.8889	34.8689	https://link.springer.com/article/10.1007/s40964-017-0030-2
Ti6Al4V	56.848	6.7	0.5263	4.43	1684	50	1000	0.03	0.1	16.6667	45.0194	https://link.springer.com/article/10.1007/s40964-017-0030-2
Ti6Al4V	56.848	6.7	0.5263	4.43	1684	50	750	0.03	0.1	22.2222	54.9767	https://link.springer.com/article/10.1007/s40964-017-0030-2
Ti6Al4V	56.848	6.7	0.5263	4.43	1684	100	1200	0.03	0.1	27.7778	75.0119	https://link.springer.com/article/10.1007/s40964-017-0030-2
Ti6Al4V	56.848	6.7	0.5263	4.43	1684	50	500	0.03	0.1	33.3333	77.8576	https://link.springer.com/article/10.1007/s40964-017-0030-2
Ti6Al4V	56.848	6.7	0.5263	4.43	1684	100	1000	0.03	0.1	33.3333	79.9872	https://link.springer.com/article/10.1007/s40964-017-0030-2
Ti6Al4V	56.848	6.7	0.5263	4.43	1684	195	500	0.03	0.1	130	90.8901	https://link.springer.com/article/10.1007/s40964-017-0030-2
Ti6Al4V	56.848	6.7	0.5263	4.43	1684	150	500	0.03	0.1	100	91.9393	https://link.springer.com/article/10.1007/s40964-017-0030-2
Ti6Al4V	56.848	6.7	0.5263	4.43	1684	100	750	0.03	0.1	44.4444	93.9311	https://link.springer.com/article/10.1007/s40964-017-0030-2
Ti6Al4V	56.848	6.7	0.5263	4.43	1684	150	1200	0.03	0.1	41.6667	94.9612	https://link.springer.com/article/10.1007/s40964-017-0030-2
Ti6Al4V	56.848	6.7	0.5263	4.43	1684	195	750	0.03	0.1	86.6667	97.9446	https://link.springer.com/article/10.1007/s40964-017-0030-2
Ti6Al4V	56.848	6.7	0.5263	4.43	1684	150	750	0.03	0.1	66.6667	99.9011	https://link.springer.com/article/10.1007/s40964-017-0030-2
Ti6Al4V	56.848	6.7	0.5263	4.43	1684	100	500	0.03	0.1	66.6667	99.9517	https://link.springer.com/article/10.1007/s40964-017-0030-2
Ti6Al4V	56.848	6.7	0.5263	4.43	1684	195	1000	0.03	0.1	65	99.9981	https://link.springer.com/article/10.1007/s40964-017-0030-2
Ti6Al4V	56.848	6.7	0.5263	4.43	1684	195	1200	0.03	0.1	54.1667	100	https://link.springer.com/article/10.1007/s40964-017-0030-2
Ti6Al4V	56.848	6.7	0.5263	4.43	1684	150	1000	0.03	0.1	50	100	https://link.springer.com/article/10.1007/s40964-017-0030-2
Co-28Cr-6Mo	65.4217	13	0.45	8.4	1290	150	1100	0.03	0.06	75.7576	97.8	https://link.springer.com/article/10.1007/s40964-022-00334-2
Co-28Cr-6Mo	65.4217	13	0.45	8.4	1290	150	500	0.02	0.06	250	99.8	https://link.springer.com/article/10.1007/s40964-022-00334-2
Co-28Cr-6Mo	65.4217	13	0.45	8.4	1290	130	700	0.02	0.06	154.762	99.9	https://link.springer.com/article/10.1007/s40964-022-00334-2
AlSi10Mg	67.0729	146	0.884147	2.67	570	200	925	0.03	0.0975	73.9201	97.84	https://link.springer.com/chapter/10.1007/978-981-13-2375-1_34
AlSi10Mg	67.0729	146	0.884147	2.67	570	200	1025	0.03	0.0975	66.7084	98.515	https://link.springer.com/chapter/10.1007/978-981-13-2375-1_34
AlSi10Mg	67.0729	146	0.884147	2.67	570	200	1050	0.03	0.0975	65.1201	98.92	https://link.springer.com/chapter/10.1007/978-981-13-2375-1_34
AlSi10Mg	67.0729	146	0.884147	2.67	570	200	1100	0.03	0.0975	62.1601	99.225	https://link.springer.com/chapter/10.1007/978-981-13-2375-1_34
AlSi10Mg	67.0729	146	0.884147	2.67	570	200	1075	0.03	0.0975	63.6056	99.315	https://link.springer.com/chapter/10.1007/978-981-13-2375-1_34
AlSi10Mg	67.0729	146	0.884147	2.67	570	200	1175	0.03	0.0975	58.1924	99.36	https://link.springer.com/chapter/10.1007/978-981-13-2375-1_34
AlSi10Mg	67.0729	146	0.884147	2.67	570	200	1125	0.03	0.0975	60.7787	99.365	https://link.springer.com/chapter/10.1007/978-981-13-2375-1_34
AlSi10Mg	67.0729	146	0.884147	2.67	570	200	1225	0.03	0.0975	55.8172	99.37	https://link.springer.com/chapter/10.1007/978-981-13-2375-1_34
AlSi10Mg	67.0729	146	0.884147	2.67	570	200	1150	0.03	0.0975	59.4575	99.39	https://link.springer.com/chapter/10.1007/978-981-13-2375-1_34
AlSi10Mg	67.0729	146	0.884147	2.67	570	200	1200	0.03	0.0975	56.9801	99.49	https://link.springer.com/chapter/10.1007/978-981-13-2375-1_34
AlSi10Mg	67.0729	146	0.884147	2.67	570	200	1250	0.03	0.0975	54.7009	99.54	https://link.springer.com/chapter/10.1007/978-981-13-2375-1_34
AlSi10Mg	67.0729	146	0.884147	2.67	570	200	1275	0.03	0.0975	53.6283	99.65	https://link.springer.com/chapter/10.1007/978-981-13-2375-1_34
AlSi10Mg	67.0729	146	0.884147	2.67	570	200	1300	0.03	0.0975	52.597	99.665	https://link.springer.com/chapter/10.1007/978-981-13-2375-1_34
AlSi10Mg	67.0729	146	0.884147	2.67	570	200	1400	0.03	0.0975	48.84	99.68	https://link.springer.com/chapter/10.1007/978-981-13-2375-1_34
STS 316L	65.3334	21.4	0.5	8	1375	100	380	0.06	0.126	34.8092	95.83	https://lirias.kuleuven.be/66154?limo=0
STS 316L	65.3334	21.4	0.5	8	1375	100	380	0.03	0.126	69.6185	97.57	https://lirias.kuleuven.be/66154?limo=0
STS 316L	65.3334	21.4	0.5	8	1375	100	250	0.06	0.126	52.9101	98.23	https://lirias.kuleuven.be/66154?limo=0
STS 316L	65.3334	21.4	0.5	8	1375	100	200	0.06	0.126	66.1376	98.82	https://lirias.kuleuven.be/66154?limo=0
STS 316L	65.3334	21.4	0.5	8	1375	100	175	0.06	0.126	75.5858	98.88	https://lirias.kuleuven.be/66154?limo=0
STS 316L	65.3334	21.4	0.5	8	1375	50	100	0.05	0.08	125	99.85	https://repositories.lib.utexas.edu/handle/2152/88351
STS 316L	65.3334	21.4	0.5	8	1375	50	150	0.05	0.08	83.3333	99.65	https://repositories.lib.utexas.edu/handle/2152/88351
STS 316L	65.3334	21.4	0.5	8	1375	50	200	0.05	0.08	62.5	99.02	https://repositories.lib.utexas.edu/handle/2152/88351
STS 316L	65.3334	21.4	0.5	8	1375	50	250	0.05	0.08	50	97.91	https://repositories.lib.utexas.edu/handle/2152/88351
STS 316L	65.3334	21.4	0.5	8	1375	50	300	0.05	0.08	41.6667	97.22	https://repositories.lib.utexas.edu/handle/2152/88351
IN718	68.684	11.4	0.435	8.19	1260	125	200	0.03	0.12	173.611	92.5842	https://stars.library.ucf.edu/etd2020/365/
IN718	68.684	11.4	0.435	8.19	1260	200	200	0.03	0.12	277.778	94.4415	https://stars.library.ucf.edu/etd2020/365/
IN718	68.684	11.4	0.435	8.19	1260	200	1800	0.03	0.12	30.8642	95.0346	https://stars.library.ucf.edu/etd2020/365/
IN718	68.684	11.4	0.435	8.19	1260	275	400	0.03	0.12	190.972	97.1257	https://stars.library.ucf.edu/etd2020/365/
IN718	68.684	11.4	0.435	8.19	1260	200	400	0.03	0.12	138.889	97.196	https://stars.library.ucf.edu/etd2020/365/
IN718	68.684	11.4	0.435	8.19	1260	125	400	0.03	0.12	86.8056	97.3461	https://stars.library.ucf.edu/etd2020/365/
IN718	68.684	11.4	0.435	8.19	1260	350	2200	0.03	0.12	44.1919	97.7124	https://stars.library.ucf.edu/etd2020/365/
IN718	68.684	11.4	0.435	8.19	1260	200	1600	0.03	0.12	34.7222	97.7562	https://stars.library.ucf.edu/etd2020/365/
IN718	68.684	11.4	0.435	8.19	1260	350	2000	0.03	0.12	48.6111	98.8057	https://stars.library.ucf.edu/etd2020/365/
IN718	68.684	11.4	0.435	8.19	1260	275	2000	0.03	0.12	38.1944	98.8569	https://stars.library.ucf.edu/etd2020/365/
IN718	68.684	11.4	0.435	8.19	1260	350	600	0.03	0.12	162.037	98.8782	https://stars.library.ucf.edu/etd2020/365/
IN718	68.684	11.4	0.435	8.19	1260	275	1800	0.03	0.12	42.4383	99.0316	https://stars.library.ucf.edu/etd2020/365/
IN718	68.684	11.4	0.435	8.19	1260	200	1400	0.03	0.12	39.6825	99.14	https://stars.library.ucf.edu/etd2020/365/
IN718	68.684	11.4	0.435	8.19	1260	350	1800	0.03	0.12	54.0123	99.2536	https://stars.library.ucf.edu/etd2020/365/
IN718	68.684	11.4	0.435	8.19	1260	275	600	0.03	0.12	127.315	99.2976	https://stars.library.ucf.edu/etd2020/365/
IN718	68.684	11.4	0.435	8.19	1260	125	800	0.03	0.12	43.4028	99.4947	https://stars.library.ucf.edu/etd2020/365/
IN718	68.684	11.4	0.435	8.19	1260	200	1200	0.03	0.12	46.2963	99.6804	https://stars.library.ucf.edu/etd2020/365/
IN718	68.684	11.4	0.435	8.19	1260	275	1600	0.03	0.12	47.7431	99.6886	https://stars.library.ucf.edu/etd2020/365/
IN718	68.684	11.4	0.435	8.19	1260	350	1600	0.03	0.12	60.7639	99.7014	https://stars.library.ucf.edu/etd2020/365/
IN718	68.684	11.4	0.435	8.19	1260	200	600	0.03	0.12	92.5926	99.7463	https://stars.library.ucf.edu/etd2020/365/
IN718	68.684	11.4	0.435	8.19	1260	350	1400	0.03	0.12	69.4444	99.787	https://stars.library.ucf.edu/etd2020/365/
IN718	68.684	11.4	0.435	8.19	1260	125	600	0.03	0.12	57.8704	99.8579	https://stars.library.ucf.edu/etd2020/365/
IN718	68.684	11.4	0.435	8.19	1260	275	1400	0.03	0.12	54.5635	99.8829	https://stars.library.ucf.edu/etd2020/365/
IN718	68.684	11.4	0.435	8.19	1260	350	800	0.03	0.12	121.528	99.9188	https://stars.library.ucf.edu/etd2020/365/
IN718	68.684	11.4	0.435	8.19	1260	200	800	0.03	0.12	69.4444	99.9308	https://stars.library.ucf.edu/etd2020/365/
IN718	68.684	11.4	0.435	8.19	1260	275	1200	0.03	0.12	63.6574	99.9533	https://stars.library.ucf.edu/etd2020/365/
IN718	68.684	11.4	0.435	8.19	1260	275	800	0.03	0.12	95.4861	99.9768	https://stars.library.ucf.edu/etd2020/365/
IN718	68.684	11.4	0.435	8.19	1260	275	1000	0.03	0.12	76.3889	99.978	https://stars.library.ucf.edu/etd2020/365/
IN718	68.684	11.4	0.435	8.19	1260	350	1000	0.03	0.12	97.2222	99.9846	https://stars.library.ucf.edu/etd2020/365/
IN718	68.684	11.4	0.435	8.19	1260	350	1200	0.03	0.12	81.0185	99.9846	https://stars.library.ucf.edu/etd2020/365/
IN718	68.684	11.4	0.435	8.19	1260	200	900	0.03	0.12	61.7284	100.01	https://stars.library.ucf.edu/etd2020/365/
IN718	68.684	11.4	0.435	8.19	1260	200	1000	0.03	0.12	55.5556	100.016	https://stars.library.ucf.edu/etd2020/365/
IN625	69.1175	9.8	0.41	8.44	1339	125	200	0.03	0.12	173.611	95.1204	https://stars.library.ucf.edu/etd2020/538/
IN625	69.1175	9.8	0.41	8.44	1339	200	200	0.03	0.12	277.778	96.2733	https://stars.library.ucf.edu/etd2020/538/
IN625	69.1175	9.8	0.41	8.44	1339	200	1800	0.03	0.12	30.8642	97.0641	https://stars.library.ucf.edu/etd2020/538/
IN625	69.1175	9.8	0.41	8.44	1339	350	2200	0.03	0.12	44.1919	97.0904	https://stars.library.ucf.edu/etd2020/538/
IN625	69.1175	9.8	0.41	8.44	1339	350	2000	0.03	0.12	48.6111	98.2371	https://stars.library.ucf.edu/etd2020/538/
IN625	69.1175	9.8	0.41	8.44	1339	275	400	0.03	0.12	190.972	98.3731	https://stars.library.ucf.edu/etd2020/538/
IN625	69.1175	9.8	0.41	8.44	1339	200	400	0.03	0.12	138.889	98.438	https://stars.library.ucf.edu/etd2020/538/
IN625	69.1175	9.8	0.41	8.44	1339	350	1800	0.03	0.12	54.0123	98.4657	https://stars.library.ucf.edu/etd2020/538/
IN625	69.1175	9.8	0.41	8.44	1339	200	1600	0.03	0.12	34.7222	98.5484	https://stars.library.ucf.edu/etd2020/538/
IN625	69.1175	9.8	0.41	8.44	1339	350	600	0.03	0.12	162.037	98.5565	https://stars.library.ucf.edu/etd2020/538/
IN625	69.1175	9.8	0.41	8.44	1339	125	400	0.03	0.12	86.8056	98.6718	https://stars.library.ucf.edu/etd2020/538/
IN625	69.1175	9.8	0.41	8.44	1339	275	2000	0.03	0.12	38.1944	98.7227	https://stars.library.ucf.edu/etd2020/538/
IN625	69.1175	9.8	0.41	8.44	1339	200	1400	0.03	0.12	39.6825	99.2343	https://stars.library.ucf.edu/etd2020/538/
IN625	69.1175	9.8	0.41	8.44	1339	275	1800	0.03	0.12	42.4383	99.3311	https://stars.library.ucf.edu/etd2020/538/
IN625	69.1175	9.8	0.41	8.44	1339	275	1600	0.03	0.12	47.7431	99.3445	https://stars.library.ucf.edu/etd2020/538/
IN625	69.1175	9.8	0.41	8.44	1339	275	600	0.03	0.12	127.315	99.3882	https://stars.library.ucf.edu/etd2020/538/
IN625	69.1175	9.8	0.41	8.44	1339	350	1600	0.03	0.12	60.7639	99.4275	https://stars.library.ucf.edu/etd2020/538/
IN625	69.1175	9.8	0.41	8.44	1339	200	600	0.03	0.12	92.5926	99.4449	https://stars.library.ucf.edu/etd2020/538/
IN625	69.1175	9.8	0.41	8.44	1339	350	800	0.03	0.12	121.528	99.4813	https://stars.library.ucf.edu/etd2020/538/
IN625	69.1175	9.8	0.41	8.44	1339	350	1400	0.03	0.12	69.4444	99.6091	https://stars.library.ucf.edu/etd2020/538/
IN625	69.1175	9.8	0.41	8.44	1339	350	1200	0.03	0.12	81.0185	99.6158	https://stars.library.ucf.edu/etd2020/538/
IN625	69.1175	9.8	0.41	8.44	1339	125	600	0.03	0.12	57.8704	99.6827	https://stars.library.ucf.edu/etd2020/538/
IN625	69.1175	9.8	0.41	8.44	1339	125	800	0.03	0.12	43.4028	99.6893	https://stars.library.ucf.edu/etd2020/538/
IN625	69.1175	9.8	0.41	8.44	1339	275	800	0.03	0.12	95.4861	99.7983	https://stars.library.ucf.edu/etd2020/538/
IN625	69.1175	9.8	0.41	8.44	1339	200	1200	0.03	0.12	46.2963	99.8491	https://stars.library.ucf.edu/etd2020/538/
IN625	69.1175	9.8	0.41	8.44	1339	275	1000	0.03	0.12	76.3889	99.8555	https://stars.library.ucf.edu/etd2020/538/
IN625	69.1175	9.8	0.41	8.44	1339	275	1200	0.03	0.12	63.6574	99.879	https://stars.library.ucf.edu/etd2020/538/
IN625	69.1175	9.8	0.41	8.44	1339	275	1400	0.03	0.12	54.5635	99.9261	https://stars.library.ucf.edu/etd2020/538/
IN625	69.1175	9.8	0.41	8.44	1339	200	1000	0.03	0.12	55.5556	99.9457	https://stars.library.ucf.edu/etd2020/538/
IN625	69.1175	9.8	0.41	8.44	1339	350	1000	0.03	0.12	97.2222	99.9689	https://stars.library.ucf.edu/etd2020/538/
IN625	69.1175	9.8	0.41	8.44	1339	200	800	0.03	0.12	69.4444	99.9795	https://stars.library.ucf.edu/etd2020/538/
Cu-10Sn	87.9804	50	0.377	8.78	999	250	100	0.03	0.12	694.444	89.8417	https://stars.library.ucf.edu/etd2020/94/
Cu-10Sn	87.9804	50	0.377	8.78	999	250	200	0.03	0.12	347.222	93.6241	https://stars.library.ucf.edu/etd2020/94/
Cu-10Sn	87.9804	50	0.377	8.78	999	250	300	0.03	0.12	231.481	95.1553	https://stars.library.ucf.edu/etd2020/94/
Cu-10Sn	87.9804	50	0.377	8.78	999	250	500	0.03	0.12	138.889	97.1051	https://stars.library.ucf.edu/etd2020/94/
Cu-10Sn	87.9804	50	0.377	8.78	999	250	400	0.03	0.12	173.611	97.3399	https://stars.library.ucf.edu/etd2020/94/
Cu-10Sn	87.9804	50	0.377	8.78	999	350	750	0.03	0.06	259.259	97.4913	https://stars.library.ucf.edu/etd2020/94/
Cu-10Sn	87.9804	50	0.377	8.78	999	350	750	0.03	0.09	172.84	97.9774	https://stars.library.ucf.edu/etd2020/94/
Cu-10Sn	87.9804	50	0.377	8.78	999	250	700	0.03	0.12	99.2063	98.1427	https://stars.library.ucf.edu/etd2020/94/
Cu-10Sn	87.9804	50	0.377	8.78	999	250	750	0.03	0.12	92.5926	98.2841	https://stars.library.ucf.edu/etd2020/94/
Cu-10Sn	87.9804	50	0.377	8.78	999	350	750	0.03	0.15	103.704	98.5362	https://stars.library.ucf.edu/etd2020/94/
Cu-10Sn	87.9804	50	0.377	8.78	999	350	750	0.03	0.21	74.0741	98.6079	https://stars.library.ucf.edu/etd2020/94/
Cu-10Sn	87.9804	50	0.377	8.78	999	250	600	0.03	0.12	115.741	98.6104	https://stars.library.ucf.edu/etd2020/94/
Cu-10Sn	87.9804	50	0.377	8.78	999	350	750	0.03	0.18	86.4198	98.6676	https://stars.library.ucf.edu/etd2020/94/
Cu-10Sn	87.9804	50	0.377	8.78	999	250	800	0.03	0.12	86.8056	98.8912	https://stars.library.ucf.edu/etd2020/94/
Cu	90	385	0.385	8.93	1083.2	200	100	0.03	0.12	555.556	79.6425	https://stars.library.ucf.edu/etd2020/94/
Cu	90	385	0.385	8.93	1083.2	200	50	0.03	0.12	1111.11	79.8304	https://stars.library.ucf.edu/etd2020/94/
Cu	90	385	0.385	8.93	1083.2	200	200	0.03	0.12	277.778	81.4338	https://stars.library.ucf.edu/etd2020/94/
Cu	90	385	0.385	8.93	1083.2	300	50	0.03	0.12	1666.67	81.4412	https://stars.library.ucf.edu/etd2020/94/
Cu	90	385	0.385	8.93	1083.2	300	500	0.03	0.12	166.667	83.0555	https://stars.library.ucf.edu/etd2020/94/
Cu	90	385	0.385	8.93	1083.2	300	300	0.03	0.12	277.778	84.066	https://stars.library.ucf.edu/etd2020/94/
Cu	90	385	0.385	8.93	1083.2	300	100	0.03	0.12	833.333	84.2937	https://stars.library.ucf.edu/etd2020/94/
Cu	90	385	0.385	8.93	1083.2	300	200	0.03	0.12	416.667	84.6035	https://stars.library.ucf.edu/etd2020/94/
Cu	90	385	0.385	8.93	1083.2	300	150	0.03	0.12	555.556	85.0632	https://stars.library.ucf.edu/etd2020/94/
Cu	90	385	0.385	8.93	1083.2	350	700	0.03	0.12	138.889	85.9006	https://stars.library.ucf.edu/etd2020/94/
Cu	90	385	0.385	8.93	1083.2	350	300	0.03	0.12	324.074	86.039	https://stars.library.ucf.edu/etd2020/94/
Cu	90	385	0.385	8.93	1083.2	350	800	0.03	0.12	121.528	86.2298	https://stars.library.ucf.edu/etd2020/94/
Cu	90	385	0.385	8.93	1083.2	350	50	0.03	0.12	1944.44	86.4029	https://stars.library.ucf.edu/etd2020/94/
Cu	90	385	0.385	8.93	1083.2	350	150	0.03	0.12	648.148	86.7839	https://stars.library.ucf.edu/etd2020/94/
Cu	90	385	0.385	8.93	1083.2	350	100	0.03	0.12	972.222	86.8425	https://stars.library.ucf.edu/etd2020/94/
Cu	90	385	0.385	8.93	1083.2	350	500	0.03	0.12	194.444	87.3315	https://stars.library.ucf.edu/etd2020/94/
Cu	90	385	0.385	8.93	1083.2	350	200	0.03	0.12	486.111	87.6699	https://stars.library.ucf.edu/etd2020/94/
STS 316L	65.3334	21.4	0.5	8	1375	105	850	0.03	0.12	34.3137	90.2	https://www.emerald.com/insight/content/doi/10.1108/13552541111156504/full/html
STS 316L	65.3334	21.4	0.5	8	1375	105	700	0.03	0.12	41.6667	94.8	https://www.emerald.com/insight/content/doi/10.1108/13552541111156504/full/html
STS 316L	65.3334	21.4	0.5	8	1375	105	550	0.03	0.12	53.0303	98.6	https://www.emerald.com/insight/content/doi/10.1108/13552541111156504/full/html
STS 316L	65.3334	21.4	0.5	8	1375	105	400	0.03	0.12	72.9167	99	https://www.emerald.com/insight/content/doi/10.1108/13552541111156504/full/html
STS 316L	65.3334	21.4	0.5	8	1375	105	300	0.03	0.12	97.2222	99.3	https://www.emerald.com/insight/content/doi/10.1108/13552541111156504/full/html
STS 316L	65.3334	21.4	0.5	8	1375	87	150	0.075	0.13	59.4872	82	https://www.emerald.com/insight/content/doi/10.1108/13552541211218216/full/html
NiTi	63.5	29.62	0.5718	6.471	1410	49.86	277	0.03	0.1	60	80.3121	https://www.emerald.com/insight/content/doi/10.1108/RPJ-03-2021-0046/full/html
NiTi	63.5	29.62	0.5718	6.471	1410	100	555.55	0.03	0.1	60.0006	81.1226	https://www.emerald.com/insight/content/doi/10.1108/RPJ-03-2021-0046/full/html
NiTi	63.5	29.62	0.5718	6.471	1410	66.48	277	0.03	0.1	80	84.9862	https://www.emerald.com/insight/content/doi/10.1108/RPJ-03-2021-0046/full/html
NiTi	63.5	29.62	0.5718	6.471	1410	100	416.67	0.03	0.1	79.9994	85.9586	https://www.emerald.com/insight/content/doi/10.1108/RPJ-03-2021-0046/full/html
NiTi	63.5	29.62	0.5718	6.471	1410	83.1	277	0.03	0.1	100	87.4322	https://www.emerald.com/insight/content/doi/10.1108/RPJ-03-2021-0046/full/html
NiTi	63.5	29.62	0.5718	6.471	1410	100	333.33	0.03	0.1	100.001	89.4604	https://www.emerald.com/insight/content/doi/10.1108/RPJ-03-2021-0046/full/html
NiTi	63.5	29.62	0.5718	6.471	1410	99.72	277	0.03	0.1	120	92.32	https://www.emerald.com/insight/content/doi/10.1108/RPJ-03-2021-0046/full/html
NiTi	63.5	29.62	0.5718	6.471	1410	100	277.78	0.03	0.1	119.999	92.5153	https://www.emerald.com/insight/content/doi/10.1108/RPJ-03-2021-0046/full/html
NiTi	63.5	29.62	0.5718	6.471	1410	116.34	277	0.03	0.1	140	93.4255	https://www.emerald.com/insight/content/doi/10.1108/RPJ-03-2021-0046/full/html
NiTi	63.5	29.62	0.5718	6.471	1410	100	238.1	0.03	0.1	139.997	95.2335	https://www.emerald.com/insight/content/doi/10.1108/RPJ-03-2021-0046/full/html
NiTi	63.5	29.62	0.5718	6.471	1410	141.27	277	0.03	0.1	170	95.7291	https://www.emerald.com/insight/content/doi/10.1108/RPJ-03-2021-0046/full/html
NiTi	63.5	29.62	0.5718	6.471	1410	166.2	277	0.03	0.1	200	96.2581	https://www.emerald.com/insight/content/doi/10.1108/RPJ-03-2021-0046/full/html
NiTi	63.5	29.62	0.5718	6.471	1410	191.13	277	0.03	0.1	230	96.5539	https://www.emerald.com/insight/content/doi/10.1108/RPJ-03-2021-0046/full/html
NiTi	63.5	29.62	0.5718	6.471	1410	100	196	0.03	0.1	170.068	98.1588	https://www.emerald.com/insight/content/doi/10.1108/RPJ-03-2021-0046/full/html
NiTi	63.5	29.62	0.5718	6.471	1410	100	144	0.03	0.1	231.481	98.5821	https://www.emerald.com/insight/content/doi/10.1108/RPJ-03-2021-0046/full/html
NiTi	63.5	29.62	0.5718	6.471	1410	100	166	0.03	0.1	200.803	98.6814	https://www.emerald.com/insight/content/doi/10.1108/RPJ-03-2021-0046/full/html
Mg AZ31	73.9409	96	1	1.77	558	65	150	0.05	0.07	123.81	99.06	https://www.emerald.com/insight/content/doi/10.1108/RPJ-05-2019-0137/full/html
Mg AZ31	73.9409	96	1	1.77	558	85	150	0.05	0.07	161.905	99.36	https://www.emerald.com/insight/content/doi/10.1108/RPJ-05-2019-0137/full/html
Mg AZ31	73.9409	96	1	1.77	558	75	160.4	0.05	0.07	133.595	99.38	https://www.emerald.com/insight/content/doi/10.1108/RPJ-05-2019-0137/full/html
Mg AZ31	73.9409	96	1	1.77	558	89.1	125	0.05	0.07	203.657	99.46	https://www.emerald.com/insight/content/doi/10.1108/RPJ-05-2019-0137/full/html
Mg AZ31	73.9409	96	1	1.77	558	85	100	0.05	0.07	242.857	99.53	https://www.emerald.com/insight/content/doi/10.1108/RPJ-05-2019-0137/full/html
Mg AZ31	73.9409	96	1	1.77	558	65	100	0.05	0.07	185.714	99.53	https://www.emerald.com/insight/content/doi/10.1108/RPJ-05-2019-0137/full/html
Mg AZ31	73.9409	96	1	1.77	558	75	125	0.05	0.07	171.429	99.63	https://www.emerald.com/insight/content/doi/10.1108/RPJ-05-2019-0137/full/html
Mg AZ31	73.9409	96	1	1.77	558	75	89.6	0.05	0.07	239.158	99.66	https://www.emerald.com/insight/content/doi/10.1108/RPJ-05-2019-0137/full/html
Mg AZ31	73.9409	96	1	1.77	558	60.9	125	0.05	0.07	139.2	99.69	https://www.emerald.com/insight/content/doi/10.1108/RPJ-05-2019-0137/full/html
HX	65.5535	11.6	0.461	8.23	1260	195	1000	0.02	0.08	121.875	98.5122	https://www.mdpi.com/1996-1944/12/19/3178/htm
HX	65.5535	11.6	0.461	8.23	1260	170	870	0.02	0.05	195.402	99.2597	https://www.mdpi.com/1996-1944/12/19/3178/htm
HX	65.5535	11.6	0.461	8.23	1260	170	1000	0.02	0.08	106.25	99.7083	https://www.mdpi.com/1996-1944/12/19/3178/htm
HX	65.5535	11.6	0.461	8.23	1260	195	870	0.02	0.11	101.881	99.7681	https://www.mdpi.com/1996-1944/12/19/3178/htm
HX	65.5535	11.6	0.461	8.23	1260	170	870	0.02	0.08	122.126	99.77	https://www.mdpi.com/1996-1944/12/19/3178/htm
HX	65.5535	11.6	0.461	8.23	1260	195	870	0.02	0.08	140.086	99.7709	https://www.mdpi.com/1996-1944/12/19/3178/htm
HX	65.5535	11.6	0.461	8.23	1260	195	870	0.02	0.05	224.138	99.7785	https://www.mdpi.com/1996-1944/12/19/3178/htm
HX	65.5535	11.6	0.461	8.23	1260	185	870	0.02	0.11	96.6562	99.7974	https://www.mdpi.com/1996-1944/12/19/3178/htm
HX	65.5535	11.6	0.461	8.23	1260	170	1200	0.02	0.11	64.3939	99.7991	https://www.mdpi.com/1996-1944/12/19/3178/htm
HX	65.5535	11.6	0.461	8.23	1260	170	1200	0.02	0.08	88.5417	99.8086	https://www.mdpi.com/1996-1944/12/19/3178/htm
HX	65.5535	11.6	0.461	8.23	1260	195	1200	0.02	0.11	73.8636	99.8438	https://www.mdpi.com/1996-1944/12/19/3178/htm
HX	65.5535	11.6	0.461	8.23	1260	185	1000	0.02	0.11	84.0909	99.8485	https://www.mdpi.com/1996-1944/12/19/3178/htm
HX	65.5535	11.6	0.461	8.23	1260	170	1000	0.02	0.11	77.2727	99.8494	https://www.mdpi.com/1996-1944/12/19/3178/htm
HX	65.5535	11.6	0.461	8.23	1260	195	1200	0.02	0.08	101.562	99.8528	https://www.mdpi.com/1996-1944/12/19/3178/htm
HX	65.5535	11.6	0.461	8.23	1260	185	1200	0.02	0.11	70.0758	99.8552	https://www.mdpi.com/1996-1944/12/19/3178/htm
HX	65.5535	11.6	0.461	8.23	1260	195	1200	0.02	0.05	162.5	99.8673	https://www.mdpi.com/1996-1944/12/19/3178/htm
HX	65.5535	11.6	0.461	8.23	1260	185	1200	0.02	0.08	96.3542	99.8721	https://www.mdpi.com/1996-1944/12/19/3178/htm
HX	65.5535	11.6	0.461	8.23	1260	185	1000	0.02	0.08	115.625	99.8813	https://www.mdpi.com/1996-1944/12/19/3178/htm
HX	65.5535	11.6	0.461	8.23	1260	185	1000	0.02	0.05	185	99.8846	https://www.mdpi.com/1996-1944/12/19/3178/htm
HX	65.5535	11.6	0.461	8.23	1260	185	1200	0.02	0.05	154.167	99.8925	https://www.mdpi.com/1996-1944/12/19/3178/htm
HX	65.5535	11.6	0.461	8.23	1260	195	1000	0.02	0.11	88.6364	99.9112	https://www.mdpi.com/1996-1944/12/19/3178/htm
HX	65.5535	11.6	0.461	8.23	1260	185	870	0.02	0.05	212.644	99.9166	https://www.mdpi.com/1996-1944/12/19/3178/htm
HX	65.5535	11.6	0.461	8.23	1260	170	870	0.02	0.11	88.8192	99.9205	https://www.mdpi.com/1996-1944/12/19/3178/htm
HX	65.5535	11.6	0.461	8.23	1260	170	1000	0.02	0.05	170	99.9309	https://www.mdpi.com/1996-1944/12/19/3178/htm
HX	65.5535	11.6	0.461	8.23	1260	170	1200	0.02	0.05	141.667	99.9309	https://www.mdpi.com/1996-1944/12/19/3178/htm
HX	65.5535	11.6	0.461	8.23	1260	195	1000	0.02	0.05	195	99.9354	https://www.mdpi.com/1996-1944/12/19/3178/htm
Cu	90	385	0.385	8.93	1083.2	175	800	0.04	0.1	54.6875	39.0165	https://www.mdpi.com/1996-1944/13/16/3493/htm
Cu	90	385	0.385	8.93	1083.2	175	600	0.04	0.1	72.9167	46.8186	https://www.mdpi.com/1996-1944/13/16/3493/htm
Cu	90	385	0.385	8.93	1083.2	175	700	0.04	0.1	62.5	48.1949	https://www.mdpi.com/1996-1944/13/16/3493/htm
Cu	90	385	0.385	8.93	1083.2	175	900	0.04	0.1	48.6111	48.5187	https://www.mdpi.com/1996-1944/13/16/3493/htm
Cu	90	385	0.385	8.93	1083.2	175	400	0.04	0.1	109.375	56.1199	https://www.mdpi.com/1996-1944/13/16/3493/htm
Cu	90	385	0.385	8.93	1083.2	175	200	0.04	0.1	218.75	62.003	https://www.mdpi.com/1996-1944/13/16/3493/htm
Cu	90	385	0.385	8.93	1083.2	175	300	0.04	0.1	145.833	62.06	https://www.mdpi.com/1996-1944/13/16/3493/htm
Cu	90	385	0.385	8.93	1083.2	175	500	0.04	0.1	87.5	62.2039	https://www.mdpi.com/1996-1944/13/16/3493/htm
Cu	90	385	0.385	8.93	1083.2	175	100	0.04	0.1	437.5	68.183	https://www.mdpi.com/1996-1944/13/16/3493/htm
IN718	68.684	11.4	0.435	8.19	1260	155	2400	0.02	0.09	35.8796	95.12	https://www.mdpi.com/1996-1944/13/3/538/htm
IN718	68.684	11.4	0.435	8.19	1260	195	400	0.02	0.05	487.5	98.93	https://www.mdpi.com/1996-1944/13/3/538/htm
IN718	68.684	11.4	0.435	8.19	1260	100	1200	0.02	0.09	46.2963	99.31	https://www.mdpi.com/1996-1944/13/3/538/htm
IN718	68.684	11.4	0.435	8.19	1260	100	1200	0.02	0.05	83.3333	99.88	https://www.mdpi.com/1996-1944/13/3/538/htm
IN718	68.684	11.4	0.435	8.19	1260	155	1200	0.02	0.11	58.7121	99.89	https://www.mdpi.com/1996-1944/13/3/538/htm
IN718	68.684	11.4	0.435	8.19	1260	195	1200	0.02	0.09	90.2778	99.95	https://www.mdpi.com/1996-1944/13/3/538/htm
IN718	68.684	11.4	0.435	8.19	1260	155	1200	0.02	0.05	129.167	99.97	https://www.mdpi.com/1996-1944/13/3/538/htm
W	62	170	0.134	19.3	3410	200	400	0.03	0.1	166.667	85.81	https://www.mdpi.com/1996-1944/14/1/165/htm
W	62	170	0.134	19.3	3410	200	300	0.03	0.06	370.37	86.18	https://www.mdpi.com/1996-1944/14/1/165/htm
W	62	170	0.134	19.3	3410	200	400	0.03	0.08	208.333	88.86	https://www.mdpi.com/1996-1944/14/1/165/htm
W	62	170	0.134	19.3	3410	200	200	0.03	0.1	333.333	89.26	https://www.mdpi.com/1996-1944/14/1/165/htm
W	62	170	0.134	19.3	3410	200	300	0.03	0.1	222.222	90.02	https://www.mdpi.com/1996-1944/14/1/165/htm
W	62	170	0.134	19.3	3410	200	300	0.03	0.08	277.778	90.23	https://www.mdpi.com/1996-1944/14/1/165/htm
W	62	170	0.134	19.3	3410	250	400	0.03	0.1	208.333	90.65	https://www.mdpi.com/1996-1944/14/1/165/htm
W	62	170	0.134	19.3	3410	250	200	0.03	0.08	520.833	90.87	https://www.mdpi.com/1996-1944/14/1/165/htm
W	62	170	0.134	19.3	3410	200	400	0.03	0.06	277.778	90.88	https://www.mdpi.com/1996-1944/14/1/165/htm
W	62	170	0.134	19.3	3410	200	200	0.03	0.06	555.556	91.42	https://www.mdpi.com/1996-1944/14/1/165/htm
W	62	170	0.134	19.3	3410	200	200	0.03	0.08	416.667	91.69	https://www.mdpi.com/1996-1944/14/1/165/htm
W	62	170	0.134	19.3	3410	250	200	0.03	0.1	416.667	91.71	https://www.mdpi.com/1996-1944/14/1/165/htm
W	62	170	0.134	19.3	3410	250	300	0.03	0.06	462.963	92.61	https://www.mdpi.com/1996-1944/14/1/165/htm
W	62	170	0.134	19.3	3410	250	200	0.03	0.06	694.444	92.62	https://www.mdpi.com/1996-1944/14/1/165/htm
W	62	170	0.134	19.3	3410	250	300	0.03	0.08	347.222	93.39	https://www.mdpi.com/1996-1944/14/1/165/htm
W	62	170	0.134	19.3	3410	250	300	0.03	0.1	277.778	94.27	https://www.mdpi.com/1996-1944/14/1/165/htm
W	62	170	0.134	19.3	3410	250	400	0.03	0.06	347.222	95.03	https://www.mdpi.com/1996-1944/14/1/165/htm
W	62	170	0.134	19.3	3410	300	200	0.03	0.06	833.333	95.47	https://www.mdpi.com/1996-1944/14/1/165/htm
W	62	170	0.134	19.3	3410	250	400	0.03	0.08	260.417	95.74	https://www.mdpi.com/1996-1944/14/1/165/htm
W	62	170	0.134	19.3	3410	300	300	0.03	0.06	555.556	96.17	https://www.mdpi.com/1996-1944/14/1/165/htm
W	62	170	0.134	19.3	3410	300	400	0.03	0.1	250	96.47	https://www.mdpi.com/1996-1944/14/1/165/htm
W	62	170	0.134	19.3	3410	300	200	0.03	0.08	625	96.87	https://www.mdpi.com/1996-1944/14/1/165/htm
W	62	170	0.134	19.3	3410	300	300	0.03	0.1	333.333	97.15	https://www.mdpi.com/1996-1944/14/1/165/htm
W	62	170	0.134	19.3	3410	300	200	0.03	0.1	500	97.38	https://www.mdpi.com/1996-1944/14/1/165/htm
W	62	170	0.134	19.3	3410	300	300	0.03	0.08	416.667	97.75	https://www.mdpi.com/1996-1944/14/1/165/htm
W	62	170	0.134	19.3	3410	300	400	0.03	0.06	416.667	98.17	https://www.mdpi.com/1996-1944/14/1/165/htm
W	62	170	0.134	19.3	3410	300	400	0.03	0.08	312.5	98.31	https://www.mdpi.com/1996-1944/14/1/165/htm
ToolSteel 1.2709	66.0094	15.8	0.43	8.05	1364	300	275	0.1	0.105	103.896	98.91	https://www.mdpi.com/1996-1944/14/11/2852/htm
ToolSteel 1.2709	66.0094	15.8	0.43	8.05	1364	300	300	0.1	0.11	90.9091	98.931	https://www.mdpi.com/1996-1944/14/11/2852/htm
ToolSteel 1.2709	66.0094	15.8	0.43	8.05	1364	300	250	0.1	0.105	114.286	99.059	https://www.mdpi.com/1996-1944/14/11/2852/htm
ToolSteel 1.2709	66.0094	15.8	0.43	8.05	1364	300	300	0.1	0.105	95.2381	99.094	https://www.mdpi.com/1996-1944/14/11/2852/htm
ToolSteel 1.2709	66.0094	15.8	0.43	8.05	1364	325	300	0.1	0.095	114.035	99.127	https://www.mdpi.com/1996-1944/14/11/2852/htm
ToolSteel 1.2709	66.0094	15.8	0.43	8.05	1364	325	300	0.1	0.11	98.4848	99.319	https://www.mdpi.com/1996-1944/14/11/2852/htm
ToolSteel 1.2709	66.0094	15.8	0.43	8.05	1364	320	440	0.1	0.11	66.1157	99.582	https://www.mdpi.com/1996-1944/14/11/2852/htm
ToolSteel 1.2709	66.0094	15.8	0.43	8.05	1364	280	440	0.1	0.11	57.8512	99.644	https://www.mdpi.com/1996-1944/14/11/2852/htm
ToolSteel 1.2709	66.0094	15.8	0.43	8.05	1364	320	500	0.1	0.106	60.3774	99.761	https://www.mdpi.com/1996-1944/14/11/2852/htm
ToolSteel 1.2709	66.0094	15.8	0.43	8.05	1364	280	500	0.1	0.11	50.9091	99.8	https://www.mdpi.com/1996-1944/14/11/2852/htm
ToolSteel 1.2709	66.0094	15.8	0.43	8.05	1364	300	500	0.1	0.106	56.6038	99.811	https://www.mdpi.com/1996-1944/14/11/2852/htm
ToolSteel 1.2709	66.0094	15.8	0.43	8.05	1364	300	500	0.1	0.11	54.5455	99.861	https://www.mdpi.com/1996-1944/14/11/2852/htm
ToolSteel 1.2709	66.0094	15.8	0.43	8.05	1364	340	440	0.1	0.106	72.8988	99.959	https://www.mdpi.com/1996-1944/14/11/2852/htm
ToolSteel 1.2709	66.0094	15.8	0.43	8.05	1364	340	440	0.1	0.11	70.2479	99.96	https://www.mdpi.com/1996-1944/14/11/2852/htm
ToolSteel 1.2709	66.0094	15.8	0.43	8.05	1364	320	500	0.1	0.11	58.1818	99.968	https://www.mdpi.com/1996-1944/14/11/2852/htm
ToolSteel 1.2709	66.0094	15.8	0.43	8.05	1364	340	500	0.1	0.106	64.1509	99.973	https://www.mdpi.com/1996-1944/14/11/2852/htm
ToolSteel 1.2709	66.0094	15.8	0.43	8.05	1364	340	500	0.1	0.103	66.0194	99.977	https://www.mdpi.com/1996-1944/14/11/2852/htm
ToolSteel 1.2709	66.0094	15.8	0.43	8.05	1364	340	500	0.1	0.11	61.8182	99.982	https://www.mdpi.com/1996-1944/14/11/2852/htm
STS 21-6-9	63.0738	13.8	0.48	7.83	1417.44	180	900	0.06	0.14	23.8095	98.862	https://www.mdpi.com/1996-1944/14/15/4280/htm
STS 21-6-9	63.0738	13.8	0.48	7.83	1417.44	300	700	0.03	0.1	142.857	99.8088	https://www.mdpi.com/1996-1944/14/15/4280/htm
STS 21-6-9	63.0738	13.8	0.48	7.83	1417.44	180	700	0.06	0.14	30.6122	99.8088	https://www.mdpi.com/1996-1944/14/15/4280/htm
STS 21-6-9	63.0738	13.8	0.48	7.83	1417.44	180	900	0.03	0.14	47.619	99.8235	https://www.mdpi.com/1996-1944/14/15/4280/htm
STS 21-6-9	63.0738	13.8	0.48	7.83	1417.44	180	900	0.06	0.1	33.3333	99.8243	https://www.mdpi.com/1996-1944/14/15/4280/htm
STS 21-6-9	63.0738	13.8	0.48	7.83	1417.44	300	900	0.03	0.14	79.3651	99.8414	https://www.mdpi.com/1996-1944/14/15/4280/htm
STS 21-6-9	63.0738	13.8	0.48	7.83	1417.44	180	700	0.06	0.1	42.8571	99.8717	https://www.mdpi.com/1996-1944/14/15/4280/htm
STS 21-6-9	63.0738	13.8	0.48	7.83	1417.44	275	700	0.06	0.12	54.5635	99.8748	https://www.mdpi.com/1996-1944/14/15/4280/htm
STS 21-6-9	63.0738	13.8	0.48	7.83	1417.44	300	900	0.06	0.14	39.6825	99.8834	https://www.mdpi.com/1996-1944/14/15/4280/htm
STS 21-6-9	63.0738	13.8	0.48	7.83	1417.44	300	700	0.06	0.14	51.0204	99.8919	https://www.mdpi.com/1996-1944/14/15/4280/htm
STS 21-6-9	63.0738	13.8	0.48	7.83	1417.44	240	800	0.06	0.12	41.6667	99.8958	https://www.mdpi.com/1996-1944/14/15/4280/htm
STS 21-6-9	63.0738	13.8	0.48	7.83	1417.44	300	900	0.03	0.1	111.111	99.8974	https://www.mdpi.com/1996-1944/14/15/4280/htm
STS 21-6-9	63.0738	13.8	0.48	7.83	1417.44	180	900	0.03	0.1	66.6667	99.9129	https://www.mdpi.com/1996-1944/14/15/4280/htm
STS 21-6-9	63.0738	13.8	0.48	7.83	1417.44	180	700	0.03	0.14	61.2245	99.916	https://www.mdpi.com/1996-1944/14/15/4280/htm
STS 21-6-9	63.0738	13.8	0.48	7.83	1417.44	180	700	0.03	0.1	85.7143	99.9363	https://www.mdpi.com/1996-1944/14/15/4280/htm
STS 21-6-9	63.0738	13.8	0.48	7.83	1417.44	300	700	0.06	0.1	71.4286	99.937	https://www.mdpi.com/1996-1944/14/15/4280/htm
STS 21-6-9	63.0738	13.8	0.48	7.83	1417.44	300	900	0.06	0.1	55.5556	99.9464	https://www.mdpi.com/1996-1944/14/15/4280/htm
STS 21-6-9	63.0738	13.8	0.48	7.83	1417.44	300	700	0.03	0.14	102.041	99.958	https://www.mdpi.com/1996-1944/14/15/4280/htm
STS 21-6-9	63.0738	13.8	0.48	7.83	1417.44	240	800	0.03	0.12	83.3333	99.9611	https://www.mdpi.com/1996-1944/14/15/4280/htm
STS 21-6-9	63.0738	13.8	0.48	7.83	1417.44	200	800	0.03	0.12	69.4444	99.9705	https://www.mdpi.com/1996-1944/14/15/4280/htm
Mg WE43	73.8121	51.3	1	1.84	640	20	100	0.02	0.01	1000	42.2	https://www.mdpi.com/1996-1944/14/4/887/htm
Mg WE43	73.8121	51.3	1	1.84	640	60	800	0.075	0.08	12.5	80	https://www.mdpi.com/1996-1944/14/4/887/htm
Mg WE43	73.8121	51.3	1	1.84	640	80	450	0.02	0.045	197.531	99.9	https://www.mdpi.com/1996-1944/14/4/887/htm
Mg WE43	73.8121	51.3	1	1.84	640	100	800	0.075	0.01	166.667	99.9	https://www.mdpi.com/1996-1944/14/4/887/htm
IN625	69.1175	9.8	0.41	8.44	1339	150	900	0.05	0.1	33.3333	96.9242	https://www.mdpi.com/1996-1944/15/16/5777/htm
IN625	69.1175	9.8	0.41	8.44	1339	150	800	0.05	0.1	37.5	98.3293	https://www.mdpi.com/1996-1944/15/16/5777/htm
IN625	69.1175	9.8	0.41	8.44	1339	150	700	0.05	0.1	42.8571	98.9291	https://www.mdpi.com/1996-1944/15/16/5777/htm
IN625	69.1175	9.8	0.41	8.44	1339	200	900	0.05	0.1	44.4444	99.396	https://www.mdpi.com/1996-1944/15/16/5777/htm
IN625	69.1175	9.8	0.41	8.44	1339	150	600	0.05	0.1	50	99.4217	https://www.mdpi.com/1996-1944/15/16/5777/htm
IN625	69.1175	9.8	0.41	8.44	1339	150	500	0.05	0.1	60	99.4688	https://www.mdpi.com/1996-1944/15/16/5777/htm
IN625	69.1175	9.8	0.41	8.44	1339	200	800	0.05	0.1	50	99.4742	https://www.mdpi.com/1996-1944/15/16/5777/htm
IN625	69.1175	9.8	0.41	8.44	1339	250	1000	0.05	0.1	50	99.4765	https://www.mdpi.com/1996-1944/15/16/5777/htm
IN625	69.1175	9.8	0.41	8.44	1339	200	700	0.05	0.1	57.1429	99.4774	https://www.mdpi.com/1996-1944/15/16/5777/htm
IN625	69.1175	9.8	0.41	8.44	1339	250	900	0.05	0.1	55.5556	99.482	https://www.mdpi.com/1996-1944/15/16/5777/htm
IN625	69.1175	9.8	0.41	8.44	1339	300	500	0.05	0.1	120	99.5171	https://www.mdpi.com/1996-1944/15/16/5777/htm
IN625	69.1175	9.8	0.41	8.44	1339	300	1000	0.05	0.1	60	99.5241	https://www.mdpi.com/1996-1944/15/16/5777/htm
IN625	69.1175	9.8	0.41	8.44	1339	250	700	0.05	0.1	71.4286	99.5302	https://www.mdpi.com/1996-1944/15/16/5777/htm
IN625	69.1175	9.8	0.41	8.44	1339	250	800	0.05	0.1	62.5	99.5305	https://www.mdpi.com/1996-1944/15/16/5777/htm
IN625	69.1175	9.8	0.41	8.44	1339	300	900	0.05	0.1	66.6667	99.5388	https://www.mdpi.com/1996-1944/15/16/5777/htm
IN625	69.1175	9.8	0.41	8.44	1339	250	600	0.05	0.1	83.3333	99.5455	https://www.mdpi.com/1996-1944/15/16/5777/htm
IN625	69.1175	9.8	0.41	8.44	1339	200	500	0.05	0.1	80	99.5556	https://www.mdpi.com/1996-1944/15/16/5777/htm
IN625	69.1175	9.8	0.41	8.44	1339	300	700	0.05	0.1	85.7143	99.5625	https://www.mdpi.com/1996-1944/15/16/5777/htm
IN625	69.1175	9.8	0.41	8.44	1339	350	1000	0.05	0.1	70	99.565	https://www.mdpi.com/1996-1944/15/16/5777/htm
IN625	69.1175	9.8	0.41	8.44	1339	300	800	0.05	0.1	75	99.5748	https://www.mdpi.com/1996-1944/15/16/5777/htm
IN625	69.1175	9.8	0.41	8.44	1339	200	600	0.05	0.1	66.6667	99.5781	https://www.mdpi.com/1996-1944/15/16/5777/htm
IN625	69.1175	9.8	0.41	8.44	1339	300	600	0.05	0.1	100	99.5781	https://www.mdpi.com/1996-1944/15/16/5777/htm
IN625	69.1175	9.8	0.41	8.44	1339	250	500	0.05	0.1	100	99.5859	https://www.mdpi.com/1996-1944/15/16/5777/htm
IN625	69.1175	9.8	0.41	8.44	1339	350	900	0.05	0.1	77.7778	99.592	https://www.mdpi.com/1996-1944/15/16/5777/htm
IN625	69.1175	9.8	0.41	8.44	1339	350	800	0.05	0.1	87.5	99.6026	https://www.mdpi.com/1996-1944/15/16/5777/htm
IN625	69.1175	9.8	0.41	8.44	1339	350	500	0.05	0.1	140	99.6071	https://www.mdpi.com/1996-1944/15/16/5777/htm
IN625	69.1175	9.8	0.41	8.44	1339	400	600	0.05	0.1	133.333	99.6193	https://www.mdpi.com/1996-1944/15/16/5777/htm
IN625	69.1175	9.8	0.41	8.44	1339	400	800	0.05	0.1	100	99.6271	https://www.mdpi.com/1996-1944/15/16/5777/htm
IN625	69.1175	9.8	0.41	8.44	1339	350	600	0.05	0.1	116.667	99.6277	https://www.mdpi.com/1996-1944/15/16/5777/htm
IN625	69.1175	9.8	0.41	8.44	1339	400	900	0.05	0.1	88.8889	99.6344	https://www.mdpi.com/1996-1944/15/16/5777/htm
IN625	69.1175	9.8	0.41	8.44	1339	400	700	0.05	0.1	114.286	99.638	https://www.mdpi.com/1996-1944/15/16/5777/htm
IN625	69.1175	9.8	0.41	8.44	1339	400	1000	0.05	0.1	80	99.6405	https://www.mdpi.com/1996-1944/15/16/5777/htm
IN625	69.1175	9.8	0.41	8.44	1339	400	500	0.05	0.1	160	99.6494	https://www.mdpi.com/1996-1944/15/16/5777/htm
IN625	69.1175	9.8	0.41	8.44	1339	350	700	0.05	0.1	100	99.6658	https://www.mdpi.com/1996-1944/15/16/5777/htm
Mg WE43	73.8121	51.3	1	1.84	640	100	926	0.03	0.03	119.99	99.4	https://www.mdpi.com/1996-1944/15/2/417/htm
Mg WE43	73.8121	51.3	1	1.84	640	200	1111	0.03	0.1	60.006	99.8	https://www.mdpi.com/1996-1944/15/2/417/htm
Cu-10Sn	87.9804	50	0.377	8.78	999	170	800	0.03	0.11	64.3939	98.7	https://www.mdpi.com/1996-1944/15/9/3352/htm
Cu-10Sn	87.9804	50	0.377	8.78	999	170	680	0.03	0.11	75.7576	99.32	https://www.mdpi.com/1996-1944/15/9/3352/htm
Cu-10Sn	87.9804	50	0.377	8.78	999	170	740	0.03	0.08	95.7207	99.33	https://www.mdpi.com/1996-1944/15/9/3352/htm
Cu-10Sn	87.9804	50	0.377	8.78	999	170	620	0.03	0.08	114.247	99.4	https://www.mdpi.com/1996-1944/15/9/3352/htm
Cu-10Sn	87.9804	50	0.377	8.78	999	195	620	0.03	0.11	95.3079	99.47	https://www.mdpi.com/1996-1944/15/9/3352/htm
Cu-10Sn	87.9804	50	0.377	8.78	999	170	500	0.03	0.05	226.667	99.48	https://www.mdpi.com/1996-1944/15/9/3352/htm
Cu-10Sn	87.9804	50	0.377	8.78	999	195	740	0.03	0.11	79.8526	99.5	https://www.mdpi.com/1996-1944/15/9/3352/htm
Cu-10Sn	87.9804	50	0.377	8.78	999	195	680	0.03	0.05	191.176	99.52	https://www.mdpi.com/1996-1944/15/9/3352/htm
Cu-10Sn	87.9804	50	0.377	8.78	999	170	560	0.03	0.05	202.381	99.6	https://www.mdpi.com/1996-1944/15/9/3352/htm
Cu-10Sn	87.9804	50	0.377	8.78	999	195	800	0.03	0.05	162.5	99.64	https://www.mdpi.com/1996-1944/15/9/3352/htm
Cu-10Sn	87.9804	50	0.377	8.78	999	220	680	0.03	0.08	134.804	99.66	https://www.mdpi.com/1996-1944/15/9/3352/htm
Cu-10Sn	87.9804	50	0.377	8.78	999	220	620	0.03	0.05	236.559	99.7	https://www.mdpi.com/1996-1944/15/9/3352/htm
Cu-10Sn	87.9804	50	0.377	8.78	999	220	800	0.03	0.08	114.583	99.77	https://www.mdpi.com/1996-1944/15/9/3352/htm
Cu-10Sn	87.9804	50	0.377	8.78	999	220	560	0.03	0.11	119.048	99.8	https://www.mdpi.com/1996-1944/15/9/3352/htm
Cu-10Sn	87.9804	50	0.377	8.78	999	195	500	0.03	0.08	162.5	99.81	https://www.mdpi.com/1996-1944/15/9/3352/htm
Cu-10Sn	87.9804	50	0.377	8.78	999	220	740	0.03	0.05	198.198	99.83	https://www.mdpi.com/1996-1944/15/9/3352/htm
Cu-10Sn	87.9804	50	0.377	8.78	999	195	560	0.03	0.08	145.089	99.84	https://www.mdpi.com/1996-1944/15/9/3352/htm
Cu-10Sn	87.9804	50	0.377	8.78	999	220	500	0.03	0.11	133.333	99.86	https://www.mdpi.com/1996-1944/15/9/3352/htm
STS 316L	65.3334	21.4	0.5	8	1375	50	2000	0.01	0.05	50	94.0877	https://www.mdpi.com/2072-666X/12/6/705/htm
STS 316L	65.3334	21.4	0.5	8	1375	50	1500	0.01	0.05	66.6667	95.5965	https://www.mdpi.com/2072-666X/12/6/705/htm
STS 316L	65.3334	21.4	0.5	8	1375	50	500	0.01	0.05	200	96.576	https://www.mdpi.com/2072-666X/12/6/705/htm
STS 316L	65.3334	21.4	0.5	8	1375	70	1000	0.01	0.05	140	97.8918	https://www.mdpi.com/2072-666X/12/6/705/htm
STS 316L	65.3334	21.4	0.5	8	1375	60	1000	0.01	0.05	120	98.2866	https://www.mdpi.com/2072-666X/12/6/705/htm
STS 316L	65.3334	21.4	0.5	8	1375	40	1000	0.01	0.05	80	98.4825	https://www.mdpi.com/2072-666X/12/6/705/htm
STS 316L	65.3334	21.4	0.5	8	1375	50	1000	0.01	0.03	166.667	98.8977	https://www.mdpi.com/2072-666X/12/6/705/htm
STS 316L	65.3334	21.4	0.5	8	1375	50	1000	0.01	0.07	71.4286	99.3012	https://www.mdpi.com/2072-666X/12/6/705/htm
STS 316L	65.3334	21.4	0.5	8	1375	50	1000	0.01	0.09	55.5556	99.4035	https://www.mdpi.com/2072-666X/12/6/705/htm
STS 316L	65.3334	21.4	0.5	8	1375	50	1000	0.01	0.05	100	99.693	https://www.mdpi.com/2072-666X/12/6/705/htm
AlSi10Mg	67.0729	146	0.884147	2.67	570	370	3900	0.03	0.19	16.6442	88.23	https://www.mdpi.com/2075-4701/11/12/1966/htm
AlSi10Mg	67.0729	146	0.884147	2.67	570	370	3250	0.03	0.19	19.973	93.1	https://www.mdpi.com/2075-4701/11/12/1966/htm
AlSi10Mg	67.0729	146	0.884147	2.67	570	370	1300	0.06	0.19	24.9663	95.16	https://www.mdpi.com/2075-4701/11/12/1966/htm
AlSi10Mg	67.0729	146	0.884147	2.67	570	370	650	0.03	0.19	99.865	96.17	https://www.mdpi.com/2075-4701/11/12/1966/htm
AlSi10Mg	67.0729	146	0.884147	2.67	570	370	1950	0.03	0.19	33.2883	98.4	https://www.mdpi.com/2075-4701/11/12/1966/htm
AlSi10Mg	67.0729	146	0.884147	2.67	570	370	1300	0.03	0.27	35.1377	98.52	https://www.mdpi.com/2075-4701/11/12/1966/htm
AlSi10Mg	67.0729	146	0.884147	2.67	570	370	1300	0.03	0.11	86.2471	99.18	https://www.mdpi.com/2075-4701/11/12/1966/htm
AlSi10Mg	67.0729	146	0.884147	2.67	570	370	1300	0.03	0.23	41.2486	99.27	https://www.mdpi.com/2075-4701/11/12/1966/htm
AlSi10Mg	67.0729	146	0.884147	2.67	570	370	1300	0.02	0.19	74.8988	99.31	https://www.mdpi.com/2075-4701/11/12/1966/htm
AlSi10Mg	67.0729	146	0.884147	2.67	570	370	1300	0.03	0.15	63.2479	99.49	https://www.mdpi.com/2075-4701/11/12/1966/htm
STS 316L	65.3334	21.4	0.5	8	1375	200	2600	0.03	0.12	21.3675	90.22	https://www.mdpi.com/2075-4701/11/5/832/htm
STS 316L	65.3334	21.4	0.5	8	1375	275	3000	0.03	0.12	25.463	93.52	https://www.mdpi.com/2075-4701/11/5/832/htm
STS 316L	65.3334	21.4	0.5	8	1375	200	2200	0.03	0.12	25.2525	94.23	https://www.mdpi.com/2075-4701/11/5/832/htm
STS 316L	65.3334	21.4	0.5	8	1375	350	3000	0.03	0.12	32.4074	94.4	https://www.mdpi.com/2075-4701/11/5/832/htm
STS 316L	65.3334	21.4	0.5	8	1375	350	3400	0.03	0.12	28.5948	94.9	https://www.mdpi.com/2075-4701/11/5/832/htm
STS 316L	65.3334	21.4	0.5	8	1375	350	2600	0.03	0.12	37.3932	95.09	https://www.mdpi.com/2075-4701/11/5/832/htm
STS 316L	65.3334	21.4	0.5	8	1375	125	100	0.03	0.12	347.222	96.35	https://www.mdpi.com/2075-4701/11/5/832/htm
STS 316L	65.3334	21.4	0.5	8	1375	275	2600	0.03	0.12	29.3803	96.55	https://www.mdpi.com/2075-4701/11/5/832/htm
STS 316L	65.3334	21.4	0.5	8	1375	200	1800	0.03	0.12	30.8642	96.6	https://www.mdpi.com/2075-4701/11/5/832/htm
STS 316L	65.3334	21.4	0.5	8	1375	125	200	0.03	0.12	173.611	96.79	https://www.mdpi.com/2075-4701/11/5/832/htm
STS 316L	65.3334	21.4	0.5	8	1375	200	200	0.03	0.12	277.778	98.35	https://www.mdpi.com/2075-4701/11/5/832/htm
STS 316L	65.3334	21.4	0.5	8	1375	275	400	0.03	0.12	190.972	98.74	https://www.mdpi.com/2075-4701/11/5/832/htm
STS 316L	65.3334	21.4	0.5	8	1375	125	400	0.03	0.12	86.8056	99.09	https://www.mdpi.com/2075-4701/11/5/832/htm
STS 316L	65.3334	21.4	0.5	8	1375	275	2200	0.03	0.12	34.7222	99.09	https://www.mdpi.com/2075-4701/11/5/832/htm
STS 316L	65.3334	21.4	0.5	8	1375	200	1400	0.03	0.12	39.6825	99.44	https://www.mdpi.com/2075-4701/11/5/832/htm
STS 316L	65.3334	21.4	0.5	8	1375	350	2200	0.03	0.12	44.1919	99.46	https://www.mdpi.com/2075-4701/11/5/832/htm
STS 316L	65.3334	21.4	0.5	8	1375	200	400	0.03	0.12	138.889	99.49	https://www.mdpi.com/2075-4701/11/5/832/htm
STS 316L	65.3334	21.4	0.5	8	1375	125	800	0.03	0.12	43.4028	99.51	https://www.mdpi.com/2075-4701/11/5/832/htm
STS 316L	65.3334	21.4	0.5	8	1375	275	1800	0.03	0.12	42.4383	99.62	https://www.mdpi.com/2075-4701/11/5/832/htm
STS 316L	65.3334	21.4	0.5	8	1375	350	1800	0.03	0.12	54.0123	99.71	https://www.mdpi.com/2075-4701/11/5/832/htm
STS 316L	65.3334	21.4	0.5	8	1375	350	600	0.03	0.12	162.037	99.74	https://www.mdpi.com/2075-4701/11/5/832/htm
STS 316L	65.3334	21.4	0.5	8	1375	275	1200	0.03	0.12	63.6574	99.77	https://www.mdpi.com/2075-4701/11/5/832/htm
STS 316L	65.3334	21.4	0.5	8	1375	350	1400	0.03	0.12	69.4444	99.78	https://www.mdpi.com/2075-4701/11/5/832/htm
STS 316L	65.3334	21.4	0.5	8	1375	200	1200	0.03	0.12	46.2963	99.83	https://www.mdpi.com/2075-4701/11/5/832/htm
STS 316L	65.3334	21.4	0.5	8	1375	200	800	0.03	0.16	52.0833	99.84	https://www.mdpi.com/2075-4701/11/5/832/htm
STS 316L	65.3334	21.4	0.5	8	1375	275	1400	0.03	0.12	54.5635	99.87	https://www.mdpi.com/2075-4701/11/5/832/htm
STS 316L	65.3334	21.4	0.5	8	1375	200	1000	0.03	0.12	55.5556	99.88	https://www.mdpi.com/2075-4701/11/5/832/htm
STS 316L	65.3334	21.4	0.5	8	1375	200	800	0.03	0.12	69.4444	99.89	https://www.mdpi.com/2075-4701/11/5/832/htm
STS 316L	65.3334	21.4	0.5	8	1375	275	600	0.03	0.12	127.315	99.9	https://www.mdpi.com/2075-4701/11/5/832/htm
STS 316L	65.3334	21.4	0.5	8	1375	350	1000	0.03	0.12	97.2222	99.9	https://www.mdpi.com/2075-4701/11/5/832/htm
STS 316L	65.3334	21.4	0.5	8	1375	125	600	0.03	0.12	57.8704	99.9	https://www.mdpi.com/2075-4701/11/5/832/htm
STS 316L	65.3334	21.4	0.5	8	1375	275	800	0.03	0.12	95.4861	99.91	https://www.mdpi.com/2075-4701/11/5/832/htm
STS 316L	65.3334	21.4	0.5	8	1375	200	800	0.03	0.14	59.5238	99.91	https://www.mdpi.com/2075-4701/11/5/832/htm
STS 316L	65.3334	21.4	0.5	8	1375	200	600	0.03	0.12	92.5926	99.92	https://www.mdpi.com/2075-4701/11/5/832/htm
STS 316L	65.3334	21.4	0.5	8	1375	350	800	0.03	0.12	121.528	99.93	https://www.mdpi.com/2075-4701/11/5/832/htm
STS 316L	65.3334	21.4	0.5	8	1375	200	800	0.03	0.08	104.167	99.98	https://www.mdpi.com/2075-4701/11/5/832/htm
STS 316L	65.3334	21.4	0.5	8	1375	350	1200	0.03	0.12	81.0185	99.98	https://www.mdpi.com/2075-4701/11/5/832/htm
STS 316L	65.3334	21.4	0.5	8	1375	275	1000	0.03	0.12	76.3889	99.98	https://www.mdpi.com/2075-4701/11/5/832/htm
STS 316L	65.3334	21.4	0.5	8	1375	200	800	0.03	0.1	83.3333	99.99	https://www.mdpi.com/2075-4701/11/5/832/htm
Mg AZ61	73.8587	70	1.05	1.8	504	60	200	0.05	0.05	120	75.9463	https://www.mdpi.com/2075-4701/7/3/105/htm
Mg AZ61	73.8587	70	1.05	1.8	504	70	200	0.05	0.05	140	87.9756	https://www.mdpi.com/2075-4701/7/3/105/htm
Mg AZ61	73.8587	70	1.05	1.8	504	90	200	0.05	0.05	180	96.0067	https://www.mdpi.com/2075-4701/7/3/105/htm
Mg AZ61	73.8587	70	1.05	1.8	504	80	200	0.05	0.05	160	98.0211	https://www.mdpi.com/2075-4701/7/3/105/htm
IN625	69.1175	9.8	0.41	8.44	1339	160	2800	0.04	0.092	15.528	78.3	https://www.mdpi.com/2504-4494/3/1/21/htm
IN625	69.1175	9.8	0.41	8.44	1339	225	1940	0.04	0.265	10.9415	79.03	https://www.mdpi.com/2504-4494/3/1/21/htm
IN625	69.1175	9.8	0.41	8.44	1339	350	1680	0.04	0.347	15.0096	85	https://www.mdpi.com/2504-4494/3/1/21/htm
IN625	69.1175	9.8	0.41	8.44	1339	160	2800	0.04	0.061	23.4192	87.6	https://www.mdpi.com/2504-4494/3/1/21/htm
IN625	69.1175	9.8	0.41	8.44	1339	160	2800	0.04	0.052	27.4725	91.6	https://www.mdpi.com/2504-4494/3/1/21/htm
IN625	69.1175	9.8	0.41	8.44	1339	225	1940	0.04	0.133	21.8006	92.5	https://www.mdpi.com/2504-4494/3/1/21/htm
IN625	69.1175	9.8	0.41	8.44	1339	350	1180	0.04	0.388	19.1115	93	https://www.mdpi.com/2504-4494/3/1/21/htm
IN625	69.1175	9.8	0.41	8.44	1339	345	1060	0.04	0.429	18.9669	93.3	https://www.mdpi.com/2504-4494/3/1/21/htm
IN625	69.1175	9.8	0.41	8.44	1339	350	800	0.04	0.469	23.3209	94.3	https://www.mdpi.com/2504-4494/3/1/21/htm
IN625	69.1175	9.8	0.41	8.44	1339	160	2800	0.04	0.037	38.61	95.6	https://www.mdpi.com/2504-4494/3/1/21/htm
IN625	69.1175	9.8	0.41	8.44	1339	160	2800	0.04	0.046	31.0559	95.6	https://www.mdpi.com/2504-4494/3/1/21/htm
IN625	69.1175	9.8	0.41	8.44	1339	340	560	0.04	0.551	27.5473	96.3	https://www.mdpi.com/2504-4494/3/1/21/htm
IN625	69.1175	9.8	0.41	8.44	1339	350	1680	0.04	0.173	30.106	96.4	https://www.mdpi.com/2504-4494/3/1/21/htm
IN625	69.1175	9.8	0.41	8.44	1339	225	1940	0.04	0.088	32.9487	97.3	https://www.mdpi.com/2504-4494/3/1/21/htm
IN625	69.1175	9.8	0.41	8.44	1339	160	2800	0.04	0.031	46.0829	97.7	https://www.mdpi.com/2504-4494/3/1/21/htm
IN625	69.1175	9.8	0.41	8.44	1339	225	1940	0.04	0.075	38.6598	98.7	https://www.mdpi.com/2504-4494/3/1/21/htm
IN625	69.1175	9.8	0.41	8.44	1339	345	1060	0.04	0.214	38.0224	98.7	https://www.mdpi.com/2504-4494/3/1/21/htm
IN625	69.1175	9.8	0.41	8.44	1339	350	1180	0.04	0.194	38.223	98.9	https://www.mdpi.com/2504-4494/3/1/21/htm
IN625	69.1175	9.8	0.41	8.44	1339	350	800	0.04	0.235	46.5426	99.1	https://www.mdpi.com/2504-4494/3/1/21/htm
IN625	69.1175	9.8	0.41	8.44	1339	350	1680	0.04	0.116	44.8994	99.1	https://www.mdpi.com/2504-4494/3/1/21/htm
IN625	69.1175	9.8	0.41	8.44	1339	340	560	0.04	0.138	109.99	99.2	https://www.mdpi.com/2504-4494/3/1/21/htm
IN625	69.1175	9.8	0.41	8.44	1339	350	1180	0.04	0.129	57.4826	99.3	https://www.mdpi.com/2504-4494/3/1/21/htm
IN625	69.1175	9.8	0.41	8.44	1339	345	1060	0.04	0.143	56.9006	99.3	https://www.mdpi.com/2504-4494/3/1/21/htm
IN625	69.1175	9.8	0.41	8.44	1339	350	800	0.04	0.094	116.356	99.4	https://www.mdpi.com/2504-4494/3/1/21/htm
IN625	69.1175	9.8	0.41	8.44	1339	340	560	0.04	0.184	82.4922	99.4	https://www.mdpi.com/2504-4494/3/1/21/htm
IN625	69.1175	9.8	0.41	8.44	1339	350	1180	0.04	0.097	76.4459	99.4	https://www.mdpi.com/2504-4494/3/1/21/htm
IN625	69.1175	9.8	0.41	8.44	1339	345	1060	0.04	0.107	76.0448	99.4	https://www.mdpi.com/2504-4494/3/1/21/htm
IN625	69.1175	9.8	0.41	8.44	1339	350	1680	0.04	0.069	75.4831	99.4	https://www.mdpi.com/2504-4494/3/1/21/htm
IN625	69.1175	9.8	0.41	8.44	1339	345	1060	0.04	0.122	66.695	99.4	https://www.mdpi.com/2504-4494/3/1/21/htm
IN625	69.1175	9.8	0.41	8.44	1339	340	560	0.04	0.276	54.9948	99.4	https://www.mdpi.com/2504-4494/3/1/21/htm
IN625	69.1175	9.8	0.41	8.44	1339	350	1680	0.04	0.099	52.6094	99.4	https://www.mdpi.com/2504-4494/3/1/21/htm
IN625	69.1175	9.8	0.41	8.44	1339	340	560	0.04	0.157	96.6788	99.5	https://www.mdpi.com/2504-4494/3/1/21/htm
IN625	69.1175	9.8	0.41	8.44	1339	345	1060	0.04	0.086	94.6139	99.5	https://www.mdpi.com/2504-4494/3/1/21/htm
IN625	69.1175	9.8	0.41	8.44	1339	350	800	0.04	0.133	82.2368	99.5	https://www.mdpi.com/2504-4494/3/1/21/htm
IN625	69.1175	9.8	0.41	8.44	1339	350	800	0.04	0.156	70.1122	99.5	https://www.mdpi.com/2504-4494/3/1/21/htm
IN625	69.1175	9.8	0.41	8.44	1339	350	1180	0.04	0.11	67.4114	99.5	https://www.mdpi.com/2504-4494/3/1/21/htm
IN625	69.1175	9.8	0.41	8.44	1339	225	1940	0.04	0.066	43.9316	99.5	https://www.mdpi.com/2504-4494/3/1/21/htm
IN625	69.1175	9.8	0.41	8.44	1339	350	1180	0.04	0.078	95.0674	99.6	https://www.mdpi.com/2504-4494/3/1/21/htm
IN625	69.1175	9.8	0.41	8.44	1339	350	1680	0.04	0.058	89.7989	99.6	https://www.mdpi.com/2504-4494/3/1/21/htm
IN625	69.1175	9.8	0.41	8.44	1339	225	1940	0.04	0.044	65.8974	99.6	https://www.mdpi.com/2504-4494/3/1/21/htm
IN625	69.1175	9.8	0.41	8.44	1339	350	1680	0.04	0.087	59.8659	99.6	https://www.mdpi.com/2504-4494/3/1/21/htm
IN625	69.1175	9.8	0.41	8.44	1339	225	1940	0.04	0.053	54.7073	99.6	https://www.mdpi.com/2504-4494/3/1/21/htm
IN625	69.1175	9.8	0.41	8.44	1339	345	1060	0.04	0.071	114.603	99.7	https://www.mdpi.com/2504-4494/3/1/21/htm
IN625	69.1175	9.8	0.41	8.44	1339	350	1180	0.04	0.065	114.081	99.7	https://www.mdpi.com/2504-4494/3/1/21/htm
IN625	69.1175	9.8	0.41	8.44	1339	350	800	0.04	0.117	93.4829	99.7	https://www.mdpi.com/2504-4494/3/1/21/htm
AISI 1008	64.8929	65.2	0.481	7.872	1426	275	1040	0.04	0.08	82.6322	99.9	https://www.mdpi.com/2504-4494/4/1/25/htm
AISI 1008	64.8929	65.2	0.481	7.872	1426	270	1220	0.04	0.07	79.0398	99.9	https://www.mdpi.com/2504-4494/4/1/25/htm
AISI 1008	64.8929	65.2	0.481	7.872	1426	325	1700	0.04	0.07	68.2773	99.9	https://www.mdpi.com/2504-4494/4/1/25/htm
AISI 1008	64.8929	65.2	0.481	7.872	1426	320	2300	0.04	0.06	57.971	99.9	https://www.mdpi.com/2504-4494/4/1/25/htm
AISI 1008	64.8929	65.2	0.481	7.872	1426	305	2200	0.04	0.06	57.7652	99.9	https://www.mdpi.com/2504-4494/4/1/25/htm
AISI 1008	64.8929	65.2	0.481	7.872	1426	295	1620	0.04	0.08	56.9059	99.9	https://www.mdpi.com/2504-4494/4/1/25/htm
AISI 1008	64.8929	65.2	0.481	7.872	1426	350	2680	0.04	0.06	54.4154	99.9	https://www.mdpi.com/2504-4494/4/1/25/htm
AISI 1008	64.8929	65.2	0.481	7.872	1426	310	2400	0.04	0.06	53.8194	99.9	https://www.mdpi.com/2504-4494/4/1/25/htm
AISI 1008	64.8929	65.2	0.481	7.872	1426	350	2880	0.04	0.06	50.6366	99.9	https://www.mdpi.com/2504-4494/4/1/25/htm
AISI 1008	64.8929	65.2	0.481	7.872	1426	310	2620	0.04	0.06	49.3003	99.9	https://www.mdpi.com/2504-4494/4/1/25/htm
AISI 1008	64.8929	65.2	0.481	7.872	1426	335	2980	0.04	0.06	46.84	99.9	https://www.mdpi.com/2504-4494/4/1/25/htm
AISI 1008	64.8929	65.2	0.481	7.872	1426	255	960	0.04	0.09	73.7847	100	https://www.mdpi.com/2504-4494/4/1/25/htm
AISI 1008	64.8929	65.2	0.481	7.872	1426	295	1700	0.04	0.07	61.9748	100	https://www.mdpi.com/2504-4494/4/1/25/htm
AISI 1008	64.8929	65.2	0.481	7.872	1426	330	1920	0.04	0.07	61.3839	100	https://www.mdpi.com/2504-4494/4/1/25/htm
AlSi10Mg	67.0729	146	0.884147	2.67	570	370	1300	0.03	0.19	49.9325	98.56	https://www.proquest.com/docview/2051302718?pq-origsite=gscholar&fromopenview=true
AlSi10Mg	67.0729	146	0.884147	2.67	570	333	1170	0.03	0.209	45.3932	99.36	https://www.proquest.com/docview/2051302718?pq-origsite=gscholar&fromopenview=true
AlSi10Mg	67.0729	146	0.884147	2.67	570	333	1430	0.03	0.209	37.1399	99.66	https://www.proquest.com/docview/2051302718?pq-origsite=gscholar&fromopenview=true
STS 304L	65.2557	15.2	0.5	8	1400	200	1000	0.05	0.105	38.0952	97.4425	https://www.proquest.com/docview/2448414513?pq-origsite=gscholar&fromopenview=true
STS 304L	65.2557	15.2	0.5	8	1400	200	1000	0.05	0.095	42.1053	97.8054	https://www.proquest.com/docview/2448414513?pq-origsite=gscholar&fromopenview=true
STS 304L	65.2557	15.2	0.5	8	1400	200	1000	0.05	0.085	47.0588	98.9242	https://www.proquest.com/docview/2448414513?pq-origsite=gscholar&fromopenview=true
STS 304L	65.2557	15.2	0.5	8	1400	200	800	0.05	0.105	47.619	99.1181	https://www.proquest.com/docview/2448414513?pq-origsite=gscholar&fromopenview=true
STS 304L	65.2557	15.2	0.5	8	1400	200	1000	0.05	0.065	61.5385	99.1573	https://www.proquest.com/docview/2448414513?pq-origsite=gscholar&fromopenview=true
STS 304L	65.2557	15.2	0.5	8	1400	200	1000	0.05	0.075	53.3333	99.1813	https://www.proquest.com/docview/2448414513?pq-origsite=gscholar&fromopenview=true
STS 304L	65.2557	15.2	0.5	8	1400	200	600	0.05	0.065	102.564	99.1867	https://www.proquest.com/docview/2448414513?pq-origsite=gscholar&fromopenview=true
STS 304L	65.2557	15.2	0.5	8	1400	200	800	0.05	0.095	52.6316	99.2183	https://www.proquest.com/docview/2448414513?pq-origsite=gscholar&fromopenview=true
STS 304L	65.2557	15.2	0.5	8	1400	200	600	0.05	0.085	78.4314	99.2248	https://www.proquest.com/docview/2448414513?pq-origsite=gscholar&fromopenview=true
STS 304L	65.2557	15.2	0.5	8	1400	200	800	0.05	0.085	58.8235	99.2314	https://www.proquest.com/docview/2448414513?pq-origsite=gscholar&fromopenview=true
STS 304L	65.2557	15.2	0.5	8	1400	200	800	0.05	0.065	76.9231	99.263	https://www.proquest.com/docview/2448414513?pq-origsite=gscholar&fromopenview=true
STS 304L	65.2557	15.2	0.5	8	1400	200	600	0.05	0.105	63.4921	99.2673	https://www.proquest.com/docview/2448414513?pq-origsite=gscholar&fromopenview=true
STS 304L	65.2557	15.2	0.5	8	1400	200	600	0.05	0.075	88.8889	99.2706	https://www.proquest.com/docview/2448414513?pq-origsite=gscholar&fromopenview=true
STS 304L	65.2557	15.2	0.5	8	1400	200	800	0.05	0.075	66.6667	99.3022	https://www.proquest.com/docview/2448414513?pq-origsite=gscholar&fromopenview=true
STS 304L	65.2557	15.2	0.5	8	1400	200	600	0.05	0.095	70.1754	99.3218	https://www.proquest.com/docview/2448414513?pq-origsite=gscholar&fromopenview=true
STS 420	64.3796	24.9	0.46	7.8	1455	90	200	0.03	0.03	500	89	https://www.researchgate.net/profile/Subrata-Nath-2/publication/325532825_Laser-Powder_Bed_Fusion_of_420_Stainless_Steel_for_Mold_and_Surgical_Tool_Applications/links/5b12cc9ca6fdcc4611df5e93/Laser-Powder-Bed-Fusion-of-420-Stainless-Steel-for-Mold-and-Surgical-Tool-Applications.pdf
STS 420	64.3796	24.9	0.46	7.8	1455	50	200	0.03	0.03	277.778	91	https://www.researchgate.net/profile/Subrata-Nath-2/publication/325532825_Laser-Powder_Bed_Fusion_of_420_Stainless_Steel_for_Mold_and_Surgical_Tool_Applications/links/5b12cc9ca6fdcc4611df5e93/Laser-Powder-Bed-Fusion-of-420-Stainless-Steel-for-Mold-and-Surgical-Tool-Applications.pdf
STS 420	64.3796	24.9	0.46	7.8	1455	90	800	0.03	0.03	125	91	https://www.researchgate.net/profile/Subrata-Nath-2/publication/325532825_Laser-Powder_Bed_Fusion_of_420_Stainless_Steel_for_Mold_and_Surgical_Tool_Applications/links/5b12cc9ca6fdcc4611df5e93/Laser-Powder-Bed-Fusion-of-420-Stainless-Steel-for-Mold-and-Surgical-Tool-Applications.pdf
STS 420	64.3796	24.9	0.46	7.8	1455	50	800	0.03	0.03	69.4444	92	https://www.researchgate.net/profile/Subrata-Nath-2/publication/325532825_Laser-Powder_Bed_Fusion_of_420_Stainless_Steel_for_Mold_and_Surgical_Tool_Applications/links/5b12cc9ca6fdcc4611df5e93/Laser-Powder-Bed-Fusion-of-420-Stainless-Steel-for-Mold-and-Surgical-Tool-Applications.pdf
W	62	170	0.134	19.3	3410	200	50	0.03	0.1	1333.33	98.1669	https://www.sciencedirect.com/science/article/abs/pii/S0030399218320978
W	62	170	0.134	19.3	3410	200	100	0.03	0.1	666.667	99.1774	https://www.sciencedirect.com/science/article/abs/pii/S0030399218320978
W	62	170	0.134	19.3	3410	370	500	0.02	0.05	740	95.7508	https://www.sciencedirect.com/science/article/abs/pii/S0263436820302869
W	62	170	0.134	19.3	3410	370	500	0.02	0.07	528.571	97.9437	https://www.sciencedirect.com/science/article/abs/pii/S0263436820302869
W	62	170	0.134	19.3	3410	250	500	0.02	0.09	277.778	98.5494	https://www.sciencedirect.com/science/article/abs/pii/S0263436820302869
W	62	170	0.134	19.3	3410	300	500	0.02	0.09	333.333	99.5075	https://www.sciencedirect.com/science/article/abs/pii/S0263436820302869
W	62	170	0.134	19.3	3410	370	500	0.02	0.13	284.615	99.5341	https://www.sciencedirect.com/science/article/abs/pii/S0263436820302869
W	62	170	0.134	19.3	3410	370	900	0.02	0.09	228.395	99.7955	https://www.sciencedirect.com/science/article/abs/pii/S0263436820302869
W	62	170	0.134	19.3	3410	370	300	0.02	0.09	685.185	99.8394	https://www.sciencedirect.com/science/article/abs/pii/S0263436820302869
W	62	170	0.134	19.3	3410	370	700	0.02	0.09	293.651	99.8844	https://www.sciencedirect.com/science/article/abs/pii/S0263436820302869
W	62	170	0.134	19.3	3410	370	500	0.02	0.11	336.364	99.9096	https://www.sciencedirect.com/science/article/abs/pii/S0263436820302869
W	62	170	0.134	19.3	3410	370	500	0.02	0.09	411.111	99.9359	https://www.sciencedirect.com/science/article/abs/pii/S0263436820302869
IN625	69.1175	9.8	0.41	8.44	1339	169	875	0.02	0.1	96.5714	95.23	https://www.sciencedirect.com/science/article/abs/pii/S0890695516303108
IN625	69.1175	9.8	0.41	8.44	1339	182	725	0.02	0.11	114.107	95.97	https://www.sciencedirect.com/science/article/abs/pii/S0890695516303108
IN625	69.1175	9.8	0.41	8.44	1339	169	725	0.02	0.1	116.552	96.38	https://www.sciencedirect.com/science/article/abs/pii/S0890695516303108
IN625	69.1175	9.8	0.41	8.44	1339	182	875	0.02	0.11	94.5455	96.5	https://www.sciencedirect.com/science/article/abs/pii/S0890695516303108
IN625	69.1175	9.8	0.41	8.44	1339	169	800	0.02	0.11	96.0227	96.6	https://www.sciencedirect.com/science/article/abs/pii/S0890695516303108
IN625	69.1175	9.8	0.41	8.44	1339	182	875	0.02	0.09	115.556	97.03	https://www.sciencedirect.com/science/article/abs/pii/S0890695516303108
IN625	69.1175	9.8	0.41	8.44	1339	182	725	0.02	0.09	139.464	97.14	https://www.sciencedirect.com/science/article/abs/pii/S0890695516303108
IN625	69.1175	9.8	0.41	8.44	1339	195	725	0.02	0.1	134.483	97.5	https://www.sciencedirect.com/science/article/abs/pii/S0890695516303108
IN625	69.1175	9.8	0.41	8.44	1339	169	800	0.02	0.09	117.361	97.5	https://www.sciencedirect.com/science/article/abs/pii/S0890695516303108
IN625	69.1175	9.8	0.41	8.44	1339	182	800	0.02	0.1	113.75	98.1	https://www.sciencedirect.com/science/article/abs/pii/S0890695516303108
IN625	69.1175	9.8	0.41	8.44	1339	195	875	0.02	0.1	111.429	98.3	https://www.sciencedirect.com/science/article/abs/pii/S0890695516303108
IN625	69.1175	9.8	0.41	8.44	1339	195	800	0.02	0.11	110.795	98.47	https://www.sciencedirect.com/science/article/abs/pii/S0890695516303108
IN625	69.1175	9.8	0.41	8.44	1339	195	800	0.02	0.1	121.875	98.64	https://www.sciencedirect.com/science/article/abs/pii/S0890695516303108
IN625	69.1175	9.8	0.41	8.44	1339	195	800	0.02	0.09	135.417	99.01	https://www.sciencedirect.com/science/article/abs/pii/S0890695516303108
AlSi10Mg	67.0729	146	0.884147	2.67	570	275	2000	0.03	0.08	57.2917	99.43	https://www.sciencedirect.com/science/article/abs/pii/S1526612521001109
AlSi10Mg	67.0729	146	0.884147	2.67	570	260	933	0.045	0.04	154.817	99.78	https://www.sciencedirect.com/science/article/abs/pii/S1526612521001109
AlSi10Mg	67.0729	146	0.884147	2.67	570	300	1270	0.045	0.08	65.6168	99.78	https://www.sciencedirect.com/science/article/abs/pii/S1526612521001109
IN718	68.684	11.4	0.435	8.19	1260	200	739.5	0.04	0.157	43.0658	94.2234	https://www.sciencedirect.com/science/article/abs/pii/S1526612521001298
IN718	68.684	11.4	0.435	8.19	1260	200	1368	0.04	0.157	23.2801	94.7737	https://www.sciencedirect.com/science/article/abs/pii/S1526612521001298
IN718	68.684	11.4	0.435	8.19	1260	370	1368	0.04	0.157	43.0681	95.5958	https://www.sciencedirect.com/science/article/abs/pii/S1526612521001298
IN718	68.684	11.4	0.435	8.19	1260	285	960	0.04	0.157	47.2731	97.0515	https://www.sciencedirect.com/science/article/abs/pii/S1526612521001298
IN718	68.684	11.4	0.435	8.19	1260	200	1368	0.04	0.085	42.9997	97.6859	https://www.sciencedirect.com/science/article/abs/pii/S1526612521001298
IN718	68.684	11.4	0.435	8.19	1260	200	960	0.04	0.11	47.3485	98.878	https://www.sciencedirect.com/science/article/abs/pii/S1526612521001298
IN718	68.684	11.4	0.435	8.19	1260	285	1053.8	0.04	0.121	55.8781	99.7027	https://www.sciencedirect.com/science/article/abs/pii/S1526612521001298
IN718	68.684	11.4	0.435	8.19	1260	285	1368	0.04	0.11	47.3485	99.7233	https://www.sciencedirect.com/science/article/abs/pii/S1526612521001298
IN718	68.684	11.4	0.435	8.19	1260	370	739.5	0.04	0.157	79.6717	99.9539	https://www.sciencedirect.com/science/article/abs/pii/S1526612521001298
IN718	68.684	11.4	0.435	8.19	1260	370	1368	0.04	0.085	79.5494	99.9539	https://www.sciencedirect.com/science/article/abs/pii/S1526612521001298
IN718	68.684	11.4	0.435	8.19	1260	200	739.5	0.04	0.085	79.545	99.9539	https://www.sciencedirect.com/science/article/abs/pii/S1526612521001298
IN718	68.684	11.4	0.435	8.19	1260	370	960	0.04	0.11	87.5947	99.9742	https://www.sciencedirect.com/science/article/abs/pii/S1526612521001298
IN718	68.684	11.4	0.435	8.19	1260	285	739.5	0.04	0.11	87.5899	99.9742	https://www.sciencedirect.com/science/article/abs/pii/S1526612521001298
IN718	68.684	11.4	0.435	8.19	1260	285	960	0.04	0.085	87.3162	99.9742	https://www.sciencedirect.com/science/article/abs/pii/S1526612521001298
IN718	68.684	11.4	0.435	8.19	1260	285	960	0.04	0.11	67.4716	99.978	https://www.sciencedirect.com/science/article/abs/pii/S1526612521001298
STS 17-4PH	65.827	17.9	0.46	7.8	1404	350	3000	0.03	0.07	55.5556	93.33	https://www.sciencedirect.com/science/article/abs/pii/S1526612521004308
STS 17-4PH	65.827	17.9	0.46	7.8	1404	350	2156.86	0.03	0.07	77.2727	93.81	https://www.sciencedirect.com/science/article/abs/pii/S1526612521004308
STS 17-4PH	65.827	17.9	0.46	7.8	1404	200	1097.56	0.03	0.11	55.2189	94.1	https://www.sciencedirect.com/science/article/abs/pii/S1526612521004308
STS 17-4PH	65.827	17.9	0.46	7.8	1404	275	1836.73	0.03	0.09	55.4527	94.63	https://www.sciencedirect.com/science/article/abs/pii/S1526612521004308
STS 17-4PH	65.827	17.9	0.46	7.8	1404	275	2391.3	0.03	0.07	54.7619	95.13	https://www.sciencedirect.com/science/article/abs/pii/S1526612521004308
STS 17-4PH	65.827	17.9	0.46	7.8	1404	350	1929.82	0.03	0.11	54.9587	95.25	https://www.sciencedirect.com/science/article/abs/pii/S1526612521004308
STS 17-4PH	65.827	17.9	0.46	7.8	1404	200	1216.22	0.03	0.07	78.3069	95.88	https://www.sciencedirect.com/science/article/abs/pii/S1526612521004308
STS 17-4PH	65.827	17.9	0.46	7.8	1404	275	1521.74	0.03	0.11	54.7619	96.2	https://www.sciencedirect.com/science/article/abs/pii/S1526612521004308
STS 17-4PH	65.827	17.9	0.46	7.8	1404	350	2333.33	0.03	0.09	55.5556	97.77	https://www.sciencedirect.com/science/article/abs/pii/S1526612521004308
STS 17-4PH	65.827	17.9	0.46	7.8	1404	200	1341.46	0.03	0.09	55.2189	97.98	https://www.sciencedirect.com/science/article/abs/pii/S1526612521004308
STS 17-4PH	65.827	17.9	0.46	7.8	1404	275	1304.35	0.03	0.07	100.397	98.04	https://www.sciencedirect.com/science/article/abs/pii/S1526612521004308
STS 17-4PH	65.827	17.9	0.46	7.8	1404	200	1750	0.03	0.07	54.4218	98.47	https://www.sciencedirect.com/science/article/abs/pii/S1526612521004308
STS 17-4PH	65.827	17.9	0.46	7.8	1404	200	731.707	0.03	0.09	101.235	98.75	https://www.sciencedirect.com/science/article/abs/pii/S1526612521004308
STS 17-4PH	65.827	17.9	0.46	7.8	1404	350	1666.67	0.03	0.09	77.7778	98.97	https://www.sciencedirect.com/science/article/abs/pii/S1526612521004308
STS 17-4PH	65.827	17.9	0.46	7.8	1404	200	777.778	0.03	0.11	77.9221	99.13	https://www.sciencedirect.com/science/article/abs/pii/S1526612521004308
STS 17-4PH	65.827	17.9	0.46	7.8	1404	275	1071.43	0.03	0.11	77.7778	99.17	https://www.sciencedirect.com/science/article/abs/pii/S1526612521004308
STS 17-4PH	65.827	17.9	0.46	7.8	1404	350	1372.55	0.03	0.11	77.2727	99.19	https://www.sciencedirect.com/science/article/abs/pii/S1526612521004308
STS 17-4PH	65.827	17.9	0.46	7.8	1404	350	1279.07	0.03	0.09	101.347	99.21	https://www.sciencedirect.com/science/article/abs/pii/S1526612521004308
STS 17-4PH	65.827	17.9	0.46	7.8	1404	275	1666.67	0.03	0.07	78.5714	99.32	https://www.sciencedirect.com/science/article/abs/pii/S1526612521004308
STS 17-4PH	65.827	17.9	0.46	7.8	1404	275	1309.52	0.03	0.09	77.7778	99.36	https://www.sciencedirect.com/science/article/abs/pii/S1526612521004308
STS 17-4PH	65.827	17.9	0.46	7.8	1404	200	940.171	0.03	0.07	101.299	99.37	https://www.sciencedirect.com/science/article/abs/pii/S1526612521004308
STS 17-4PH	65.827	17.9	0.46	7.8	1404	350	1666.67	0.03	0.07	100	99.37	https://www.sciencedirect.com/science/article/abs/pii/S1526612521004308
STS 17-4PH	65.827	17.9	0.46	7.8	1404	350	1046.51	0.03	0.11	101.347	99.45	https://www.sciencedirect.com/science/article/abs/pii/S1526612521004308
STS 17-4PH	65.827	17.9	0.46	7.8	1404	275	827.068	0.03	0.11	100.758	99.52	https://www.sciencedirect.com/science/article/abs/pii/S1526612521004308
STS 17-4PH	65.827	17.9	0.46	7.8	1404	200	945.946	0.03	0.09	78.3069	99.57	https://www.sciencedirect.com/science/article/abs/pii/S1526612521004308
STS 17-4PH	65.827	17.9	0.46	7.8	1404	200	729.167	0.03	0.09	101.587	99.59	https://www.sciencedirect.com/science/article/abs/pii/S1526612521004308
STS 17-4PH	65.827	17.9	0.46	7.8	1404	275	1014.49	0.03	0.09	100.397	99.62	https://www.sciencedirect.com/science/article/abs/pii/S1526612521004308
STS 17-4PH	65.827	17.9	0.46	7.8	1404	200	598.291	0.03	0.11	101.299	99.69	https://www.sciencedirect.com/science/article/abs/pii/S1526612521004308
STS 17-4PH	65.827	17.9	0.46	7.8	1404	200	774.648	0.03	0.11	78.2369	99.69	https://www.sciencedirect.com/science/article/abs/pii/S1526612521004308
Mg WE43	73.8121	51.3	1	1.84	640	225	600	0.05	0.09	83.3333	96.278	https://www.sciencedirect.com/science/article/abs/pii/S1526612521005697
Mg WE43	73.8121	51.3	1	1.84	640	225	500	0.05	0.09	100	96.2848	https://www.sciencedirect.com/science/article/abs/pii/S1526612521005697
Mg WE43	73.8121	51.3	1	1.84	640	200	500	0.05	0.09	88.8889	97.1256	https://www.sciencedirect.com/science/article/abs/pii/S1526612521005697
Mg WE43	73.8121	51.3	1	1.84	640	225	700	0.05	0.09	71.4286	97.5605	https://www.sciencedirect.com/science/article/abs/pii/S1526612521005697
Mg WE43	73.8121	51.3	1	1.84	640	175	500	0.05	0.09	77.7778	98.1401	https://www.sciencedirect.com/science/article/abs/pii/S1526612521005697
Mg WE43	73.8121	51.3	1	1.84	640	200	600	0.05	0.09	74.0741	98.4529	https://www.sciencedirect.com/science/article/abs/pii/S1526612521005697
Mg WE43	73.8121	51.3	1	1.84	640	200	700	0.05	0.09	63.4921	98.7713	https://www.sciencedirect.com/science/article/abs/pii/S1526612521005697
Mg WE43	73.8121	51.3	1	1.84	640	150	500	0.05	0.09	66.6667	98.8632	https://www.sciencedirect.com/science/article/abs/pii/S1526612521005697
Mg WE43	73.8121	51.3	1	1.84	640	175	600	0.05	0.09	64.8148	99.0751	https://www.sciencedirect.com/science/article/abs/pii/S1526612521005697
Mg WE43	73.8121	51.3	1	1.84	640	150	600	0.05	0.09	55.5556	99.4283	https://www.sciencedirect.com/science/article/abs/pii/S1526612521005697
Mg WE43	73.8121	51.3	1	1.84	640	175	700	0.05	0.09	55.5556	99.4832	https://www.sciencedirect.com/science/article/abs/pii/S1526612521005697
Mg WE43	73.8121	51.3	1	1.84	640	150	700	0.05	0.09	47.619	99.528	https://www.sciencedirect.com/science/article/abs/pii/S1526612521005697
Mg	74	160	1.02	1.738	650	70	1250	0.03	0.03	62.2222	88.2076	https://www.sciencedirect.com/science/article/pii/S0010938X19302082
Mg	74	160	1.02	1.738	650	70	1000	0.03	0.03	77.7778	89.5977	https://www.sciencedirect.com/science/article/pii/S0010938X19302082
Mg	74	160	1.02	1.738	650	70	750	0.03	0.03	103.704	93.0962	https://www.sciencedirect.com/science/article/pii/S0010938X19302082
Mg	74	160	1.02	1.738	650	70	500	0.03	0.03	155.556	97.509	https://www.sciencedirect.com/science/article/pii/S0010938X19302082
Mg ZK60	74.1166	120	1.06	1.803	441	200	900	0.02	0.08	138.889	82.2625	https://www.sciencedirect.com/science/article/pii/S0167577X1500796X
Mg ZK60	74.1166	120	1.06	1.803	441	200	700	0.02	0.08	178.571	87.9956	https://www.sciencedirect.com/science/article/pii/S0167577X1500796X
Mg ZK60	74.1166	120	1.06	1.803	441	200	500	0.02	0.08	250	93.2113	https://www.sciencedirect.com/science/article/pii/S0167577X1500796X
Mg ZK60	74.1166	120	1.06	1.803	441	200	300	0.02	0.08	416.667	94.1013	https://www.sciencedirect.com/science/article/pii/S0167577X1500796X
Mg ZK60	74.1166	120	1.06	1.803	441	40	700	0.01	0.07	81.6327	70.8454	https://www.sciencedirect.com/science/article/pii/S0167577X21009800
Mg ZK60	74.1166	120	1.06	1.803	441	50	800	0.01	0.07	89.2857	72.5736	https://www.sciencedirect.com/science/article/pii/S0167577X21009800
Mg ZK60	74.1166	120	1.06	1.803	441	40	600	0.01	0.07	95.2381	74.6996	https://www.sciencedirect.com/science/article/pii/S0167577X21009800
Mg ZK60	74.1166	120	1.06	1.803	441	60	700	0.01	0.07	122.449	78.5164	https://www.sciencedirect.com/science/article/pii/S0167577X21009800
Mg ZK60	74.1166	120	1.06	1.803	441	60	800	0.01	0.07	107.143	79.7472	https://www.sciencedirect.com/science/article/pii/S0167577X21009800
Mg ZK60	74.1166	120	1.06	1.803	441	50	700	0.01	0.07	102.041	79.9959	https://www.sciencedirect.com/science/article/pii/S0167577X21009800
Mg ZK60	74.1166	120	1.06	1.803	441	60	600	0.01	0.07	142.857	80.4559	https://www.sciencedirect.com/science/article/pii/S0167577X21009800
Mg ZK60	74.1166	120	1.06	1.803	441	70	700	0.01	0.07	142.857	81.2888	https://www.sciencedirect.com/science/article/pii/S0167577X21009800
Mg ZK60	74.1166	120	1.06	1.803	441	70	800	0.01	0.07	125	82.4327	https://www.sciencedirect.com/science/article/pii/S0167577X21009800
Mg ZK60	74.1166	120	1.06	1.803	441	50	600	0.01	0.07	119.048	83.0419	https://www.sciencedirect.com/science/article/pii/S0167577X21009800
Mg ZK60	74.1166	120	1.06	1.803	441	70	600	0.01	0.07	166.667	83.2905	https://www.sciencedirect.com/science/article/pii/S0167577X21009800
Mg ZK60	74.1166	120	1.06	1.803	441	80	800	0.01	0.07	142.857	84.8943	https://www.sciencedirect.com/science/article/pii/S0167577X21009800
Mg ZK60	74.1166	120	1.06	1.803	441	80	700	0.01	0.07	163.265	86.15	https://www.sciencedirect.com/science/article/pii/S0167577X21009800
Mg ZK60	74.1166	120	1.06	1.803	441	80	600	0.01	0.07	190.476	86.4733	https://www.sciencedirect.com/science/article/pii/S0167577X21009800
Mg ZK60	74.1166	120	1.06	1.803	441	90	800	0.01	0.07	160.714	88.276	https://www.sciencedirect.com/science/article/pii/S0167577X21009800
Mg ZK60	74.1166	120	1.06	1.803	441	90	700	0.01	0.07	183.673	91.235	https://www.sciencedirect.com/science/article/pii/S0167577X21009800
Mg ZK60	74.1166	120	1.06	1.803	441	110	800	0.01	0.07	196.429	91.3469	https://www.sciencedirect.com/science/article/pii/S0167577X21009800
Mg ZK60	74.1166	120	1.06	1.803	441	110	600	0.01	0.07	261.905	91.4339	https://www.sciencedirect.com/science/article/pii/S0167577X21009800
Mg ZK60	74.1166	120	1.06	1.803	441	100	600	0.01	0.07	238.095	91.5831	https://www.sciencedirect.com/science/article/pii/S0167577X21009800
Mg ZK60	74.1166	120	1.06	1.803	441	100	700	0.01	0.07	204.082	91.8317	https://www.sciencedirect.com/science/article/pii/S0167577X21009800
Mg ZK60	74.1166	120	1.06	1.803	441	120	800	0.01	0.07	214.286	92.242	https://www.sciencedirect.com/science/article/pii/S0167577X21009800
Mg ZK60	74.1166	120	1.06	1.803	441	100	800	0.01	0.07	178.571	92.3912	https://www.sciencedirect.com/science/article/pii/S0167577X21009800
Mg ZK60	74.1166	120	1.06	1.803	441	110	700	0.01	0.07	224.49	92.901	https://www.sciencedirect.com/science/article/pii/S0167577X21009800
Mg ZK60	74.1166	120	1.06	1.803	441	90	600	0.01	0.07	214.286	92.901	https://www.sciencedirect.com/science/article/pii/S0167577X21009800
Mg ZK60	74.1166	120	1.06	1.803	441	120	700	0.01	0.07	244.898	93.9204	https://www.sciencedirect.com/science/article/pii/S0167577X21009800
Mg ZK60	74.1166	120	1.06	1.803	441	120	600	0.01	0.07	285.714	94.9275	https://www.sciencedirect.com/science/article/pii/S0167577X21009800
W	62	170	0.134	19.3	3410	200	145	0.05	0.155	177.976	93.92	https://www.sciencedirect.com/science/article/pii/S0263436818303858
W	62	170	0.134	19.3	3410	200	145	0.05	0.115	239.88	94.5718	https://www.sciencedirect.com/science/article/pii/S0263436818303858
W	62	170	0.134	19.3	3410	200	145	0.05	0.135	204.342	95.5258	https://www.sciencedirect.com/science/article/pii/S0263436818303858
W	62	170	0.134	19.3	3410	200	100	0.05	0.135	296.296	95.7714	https://www.sciencedirect.com/science/article/pii/S0263436818303858
W	62	170	0.134	19.3	3410	200	100	0.05	0.155	258.065	96.6845	https://www.sciencedirect.com/science/article/pii/S0263436818303858
W	62	170	0.134	19.3	3410	200	100	0.05	0.115	347.826	97.733	https://www.sciencedirect.com/science/article/pii/S0263436818303858
STS 316L	65.3334	21.4	0.5	8	1375	300	1200	0.03	0.08	104.167	94.5	https://www.sciencedirect.com/science/article/pii/S0264127516303951
STS 316L	65.3334	21.4	0.5	8	1375	300	700	0.03	0.08	178.571	98.5	https://www.sciencedirect.com/science/article/pii/S0264127516303951
STS 316L	65.3334	21.4	0.5	8	1375	300	800	0.03	0.08	156.25	98.5	https://www.sciencedirect.com/science/article/pii/S0264127516303951
STS 316L	65.3334	21.4	0.5	8	1375	300	1000	0.03	0.08	125	98.5	https://www.sciencedirect.com/science/article/pii/S0264127516303951
STS 316L	65.3334	21.4	0.5	8	1375	380	950	0.05	0.08	100	99.1842	https://www.sciencedirect.com/science/article/pii/S0264127516306372
STS 316L	65.3334	21.4	0.5	8	1375	380	850	0.05	0.09	99.3464	99.1797	https://www.sciencedirect.com/science/article/pii/S0264127516306372
STS 316L	65.3334	21.4	0.5	8	1375	380	700	0.05	0.11	98.7013	99.1451	https://www.sciencedirect.com/science/article/pii/S0264127516306372
STS 316L	65.3334	21.4	0.5	8	1375	380	750	0.05	0.1	101.333	99.1388	https://www.sciencedirect.com/science/article/pii/S0264127516306372
STS 316L	65.3334	21.4	0.5	8	1375	380	625	0.05	0.12	101.333	99.1242	https://www.sciencedirect.com/science/article/pii/S0264127516306372
STS 316L	65.3334	21.4	0.5	8	1375	380	1500	0.05	0.05	101.333	99.1837	https://www.sciencedirect.com/science/article/pii/S0264127516306372
STS 316L	65.3334	21.4	0.5	8	1375	380	1750	0.05	0.04	108.571	99.1938	https://www.sciencedirect.com/science/article/pii/S0264127516306372
STS 316L	65.3334	21.4	0.5	8	1375	380	1050	0.05	0.07	103.401	99.1978	https://www.sciencedirect.com/science/article/pii/S0264127516306372
STS 316L	65.3334	21.4	0.5	8	1375	380	1250	0.05	0.06	101.333	99.199	https://www.sciencedirect.com/science/article/pii/S0264127516306372
STS 316L	65.3334	21.4	0.5	8	1375	380	2000	0.05	0.035	108.571	99.2227	https://www.sciencedirect.com/science/article/pii/S0264127516306372
STS 316L	65.3334	21.4	0.5	8	1375	380	2500	0.05	0.03	101.333	99.2227	https://www.sciencedirect.com/science/article/pii/S0264127516306372
STS 316L	65.3334	21.4	0.5	8	1375	380	3000	0.05	0.025	101.333	99.2302	https://www.sciencedirect.com/science/article/pii/S0264127516306372
Mg AZ91	73.7759	72.7	1.047	1.81	455	50	500	0.03	0.03	111.111	90.2187	https://www.sciencedirect.com/science/article/pii/S0264127521003403
Mg AZ91	73.7759	72.7	1.047	1.81	455	50	400	0.03	0.03	138.889	91.7872	https://www.sciencedirect.com/science/article/pii/S0264127521003403
Mg AZ91	73.7759	72.7	1.047	1.81	455	50	300	0.03	0.03	185.185	94.0099	https://www.sciencedirect.com/science/article/pii/S0264127521003403
Mg AZ91	73.7759	72.7	1.047	1.81	455	50	200	0.03	0.03	277.778	98.1211	https://www.sciencedirect.com/science/article/pii/S0264127521003403
Mg AZ91	73.7759	72.7	1.047	1.81	455	200	166.667	0.04	0.07	428.571	0	https://www.sciencedirect.com/science/article/pii/S0921509314007047
Mg AZ91	73.7759	72.7	1.047	1.81	455	200	166.667	0.04	0.09	333.333	0	https://www.sciencedirect.com/science/article/pii/S0921509314007047
Mg AZ91	73.7759	72.7	1.047	1.81	455	200	166.667	0.04	0.11	272.727	0	https://www.sciencedirect.com/science/article/pii/S0921509314007047
Mg AZ91	73.7759	72.7	1.047	1.81	455	200	166.667	0.04	0.13	230.769	0	https://www.sciencedirect.com/science/article/pii/S0921509314007047
Mg AZ91	73.7759	72.7	1.047	1.81	455	200	333.333	0.04	0.07	214.286	0	https://www.sciencedirect.com/science/article/pii/S0921509314007047
Mg AZ91	73.7759	72.7	1.047	1.81	455	200	1000	0.04	0.13	38.4615	73.1841	https://www.sciencedirect.com/science/article/pii/S0921509314007047
Mg AZ91	73.7759	72.7	1.047	1.81	455	200	1000	0.04	0.11	45.4545	76.398	https://www.sciencedirect.com/science/article/pii/S0921509314007047
Mg AZ91	73.7759	72.7	1.047	1.81	455	200	833.333	0.04	0.13	46.1538	77.1163	https://www.sciencedirect.com/science/article/pii/S0921509314007047
Mg AZ91	73.7759	72.7	1.047	1.81	455	200	833.333	0.04	0.11	54.5455	84.1934	https://www.sciencedirect.com/science/article/pii/S0921509314007047
Mg AZ91	73.7759	72.7	1.047	1.81	455	200	1000	0.04	0.09	55.5556	88.7505	https://www.sciencedirect.com/science/article/pii/S0921509314007047
Mg AZ91	73.7759	72.7	1.047	1.81	455	200	666.667	0.04	0.13	57.6923	89.0346	https://www.sciencedirect.com/science/article/pii/S0921509314007047
Mg AZ91	73.7759	72.7	1.047	1.81	455	200	1000	0.04	0.07	71.4286	91.6073	https://www.sciencedirect.com/science/article/pii/S0921509314007047
Mg AZ91	73.7759	72.7	1.047	1.81	455	200	666.667	0.04	0.11	68.1818	93.4172	https://www.sciencedirect.com/science/article/pii/S0921509314007047
Mg AZ91	73.7759	72.7	1.047	1.81	455	200	833.333	0.04	0.09	66.6667	95.6693	https://www.sciencedirect.com/science/article/pii/S0921509314007047
Mg AZ91	73.7759	72.7	1.047	1.81	455	200	833.333	0.04	0.07	85.7143	97.1627	https://www.sciencedirect.com/science/article/pii/S0921509314007047
Mg AZ91	73.7759	72.7	1.047	1.81	455	200	500	0.04	0.13	76.9231	98.4369	https://www.sciencedirect.com/science/article/pii/S0921509314007047
Mg AZ91	73.7759	72.7	1.047	1.81	455	200	666.667	0.04	0.09	83.3333	98.6601	https://www.sciencedirect.com/science/article/pii/S0921509314007047
Mg AZ91	73.7759	72.7	1.047	1.81	455	200	333.333	0.04	0.13	115.385	98.7331	https://www.sciencedirect.com/science/article/pii/S0921509314007047
Mg AZ91	73.7759	72.7	1.047	1.81	455	200	500	0.04	0.11	90.9091	98.8264	https://www.sciencedirect.com/science/article/pii/S0921509314007047
Mg AZ91	73.7759	72.7	1.047	1.81	455	200	666.667	0.04	0.07	107.143	98.8386	https://www.sciencedirect.com/science/article/pii/S0921509314007047
Mg AZ91	73.7759	72.7	1.047	1.81	455	200	500	0.04	0.07	142.857	99.0699	https://www.sciencedirect.com/science/article/pii/S0921509314007047
Mg AZ91	73.7759	72.7	1.047	1.81	455	200	333.333	0.04	0.11	136.364	99.1064	https://www.sciencedirect.com/science/article/pii/S0921509314007047
Mg AZ91	73.7759	72.7	1.047	1.81	455	200	500	0.04	0.09	111.111	99.1349	https://www.sciencedirect.com/science/article/pii/S0921509314007047
Mg AZ91	73.7759	72.7	1.047	1.81	455	200	333.333	0.04	0.09	166.667	99.5447	https://www.sciencedirect.com/science/article/pii/S0921509314007047
HX	65.5535	11.6	0.461	8.23	1260	95	800	0.03	0.09	43.9815	95.168	https://www.sciencedirect.com/science/article/pii/S0921509318309249
HX	65.5535	11.6	0.461	8.23	1260	95	800	0.03	0.075	52.7778	96.8699	https://www.sciencedirect.com/science/article/pii/S0921509318309249
HX	65.5535	11.6	0.461	8.23	1260	95	600	0.03	0.09	58.642	97.2505	https://www.sciencedirect.com/science/article/pii/S0921509318309249
HX	65.5535	11.6	0.461	8.23	1260	95	700	0.03	0.075	60.3175	97.3324	https://www.sciencedirect.com/science/article/pii/S0921509318309249
HX	65.5535	11.6	0.461	8.23	1260	95	200	0.03	0.06	263.889	97.6377	https://www.sciencedirect.com/science/article/pii/S0921509318309249
HX	65.5535	11.6	0.461	8.23	1260	95	800	0.03	0.06	65.9722	97.8214	https://www.sciencedirect.com/science/article/pii/S0921509318309249
HX	65.5535	11.6	0.461	8.23	1260	95	200	0.03	0.075	211.111	98.0473	https://www.sciencedirect.com/science/article/pii/S0921509318309249
HX	65.5535	11.6	0.461	8.23	1260	95	600	0.03	0.075	70.3704	98.2274	https://www.sciencedirect.com/science/article/pii/S0921509318309249
HX	65.5535	11.6	0.461	8.23	1260	95	400	0.03	0.06	131.944	98.5062	https://www.sciencedirect.com/science/article/pii/S0921509318309249
HX	65.5535	11.6	0.461	8.23	1260	95	700	0.03	0.06	75.3968	98.5662	https://www.sciencedirect.com/science/article/pii/S0921509318309249
HX	65.5535	11.6	0.461	8.23	1260	95	400	0.03	0.09	87.963	98.5901	https://www.sciencedirect.com/science/article/pii/S0921509318309249
HX	65.5535	11.6	0.461	8.23	1260	95	400	0.03	0.075	105.556	98.6105	https://www.sciencedirect.com/science/article/pii/S0921509318309249
HX	65.5535	11.6	0.461	8.23	1260	95	600	0.03	0.06	87.963	98.7743	https://www.sciencedirect.com/science/article/pii/S0921509318309249
HX	65.5535	11.6	0.461	8.23	1260	95	500	0.03	0.06	105.556	99.0129	https://www.sciencedirect.com/science/article/pii/S0921509318309249
HX	65.5535	11.6	0.461	8.23	1260	95	500	0.03	0.075	84.4444	99.3182	https://www.sciencedirect.com/science/article/pii/S0921509318309249
HX	65.5535	11.6	0.461	8.23	1260	95	200	0.03	0.09	175.926	99.4083	https://www.sciencedirect.com/science/article/pii/S0921509318309249
CuCrZr	89.6694	320	0.38	8.9	1071	300	400	0.02	0.11	340.909	99.0887	https://www.sciencedirect.com/science/article/pii/S0921509318316964
CuCrZr	89.6694	320	0.38	8.9	1071	300	500	0.02	0.11	272.727	99.2238	https://www.sciencedirect.com/science/article/pii/S0921509318316964
CuCrZr	89.6694	320	0.38	8.9	1071	300	300	0.02	0.11	454.545	99.3569	https://www.sciencedirect.com/science/article/pii/S0921509318316964
CuCrZr	89.6694	320	0.38	8.9	1071	330	400	0.02	0.11	375	99.3984	https://www.sciencedirect.com/science/article/pii/S0921509318316964
CuCrZr	89.6694	320	0.38	8.9	1071	300	200	0.02	0.11	681.818	99.4412	https://www.sciencedirect.com/science/article/pii/S0921509318316964
CuCrZr	89.6694	320	0.38	8.9	1071	330	300	0.02	0.11	500	99.476	https://www.sciencedirect.com/science/article/pii/S0921509318316964
CuCrZr	89.6694	320	0.38	8.9	1071	330	500	0.02	0.11	300	99.4892	https://www.sciencedirect.com/science/article/pii/S0921509318316964
CuCrZr	89.6694	320	0.38	8.9	1071	330	100	0.02	0.11	1500	99.5035	https://www.sciencedirect.com/science/article/pii/S0921509318316964
CuCrZr	89.6694	320	0.38	8.9	1071	300	100	0.02	0.11	1363.64	99.5129	https://www.sciencedirect.com/science/article/pii/S0921509318316964
CuCrZr	89.6694	320	0.38	8.9	1071	350	500	0.02	0.11	318.182	99.5143	https://www.sciencedirect.com/science/article/pii/S0921509318316964
CuCrZr	89.6694	320	0.38	8.9	1071	330	200	0.02	0.11	750	99.5173	https://www.sciencedirect.com/science/article/pii/S0921509318316964
CuCrZr	89.6694	320	0.38	8.9	1071	350	100	0.02	0.11	1590.91	99.5326	https://www.sciencedirect.com/science/article/pii/S0921509318316964
CuCrZr	89.6694	320	0.38	8.9	1071	370	500	0.02	0.11	336.364	99.538	https://www.sciencedirect.com/science/article/pii/S0921509318316964
CuCrZr	89.6694	320	0.38	8.9	1071	350	300	0.02	0.11	530.303	99.5861	https://www.sciencedirect.com/science/article/pii/S0921509318316964
CuCrZr	89.6694	320	0.38	8.9	1071	370	100	0.02	0.11	1681.82	99.6163	https://www.sciencedirect.com/science/article/pii/S0921509318316964
CuCrZr	89.6694	320	0.38	8.9	1071	350	400	0.02	0.11	397.727	99.6348	https://www.sciencedirect.com/science/article/pii/S0921509318316964
CuCrZr	89.6694	320	0.38	8.9	1071	370	400	0.02	0.11	420.455	99.6764	https://www.sciencedirect.com/science/article/pii/S0921509318316964
CuCrZr	89.6694	320	0.38	8.9	1071	350	200	0.02	0.11	795.455	99.7062	https://www.sciencedirect.com/science/article/pii/S0921509318316964
CuCrZr	89.6694	320	0.38	8.9	1071	370	200	0.02	0.11	840.909	99.7442	https://www.sciencedirect.com/science/article/pii/S0921509318316964
CuCrZr	89.6694	320	0.38	8.9	1071	370	300	0.02	0.11	560.606	99.7504	https://www.sciencedirect.com/science/article/pii/S0921509318316964
CuCrZr	89.6694	320	0.38	8.9	1071	330	400	0.02	0.08	515.625	99.9249	https://www.sciencedirect.com/science/article/pii/S0921509318316964
CuCrZr	89.6694	320	0.38	8.9	1071	330	300	0.02	0.08	687.5	99.9281	https://www.sciencedirect.com/science/article/pii/S0921509318316964
CuCrZr	89.6694	320	0.38	8.9	1071	300	200	0.02	0.08	937.5	99.934	https://www.sciencedirect.com/science/article/pii/S0921509318316964
CuCrZr	89.6694	320	0.38	8.9	1071	330	200	0.02	0.08	1031.25	99.9349	https://www.sciencedirect.com/science/article/pii/S0921509318316964
CuCrZr	89.6694	320	0.38	8.9	1071	350	200	0.02	0.08	1093.75	99.9519	https://www.sciencedirect.com/science/article/pii/S0921509318316964
CuCrZr	89.6694	320	0.38	8.9	1071	300	300	0.02	0.08	625	99.9563	https://www.sciencedirect.com/science/article/pii/S0921509318316964
CuCrZr	89.6694	320	0.38	8.9	1071	370	200	0.02	0.08	1156.25	99.9694	https://www.sciencedirect.com/science/article/pii/S0921509318316964
CuCrZr	89.6694	320	0.38	8.9	1071	370	400	0.02	0.08	578.125	99.971	https://www.sciencedirect.com/science/article/pii/S0921509318316964
CuCrZr	89.6694	320	0.38	8.9	1071	330	500	0.02	0.08	412.5	99.9717	https://www.sciencedirect.com/science/article/pii/S0921509318316964
CuCrZr	89.6694	320	0.38	8.9	1071	350	400	0.02	0.08	546.875	99.9737	https://www.sciencedirect.com/science/article/pii/S0921509318316964
CuCrZr	89.6694	320	0.38	8.9	1071	300	400	0.02	0.08	468.75	99.9741	https://www.sciencedirect.com/science/article/pii/S0921509318316964
CuCrZr	89.6694	320	0.38	8.9	1071	350	300	0.02	0.08	729.167	99.976	https://www.sciencedirect.com/science/article/pii/S0921509318316964
CuCrZr	89.6694	320	0.38	8.9	1071	350	500	0.02	0.08	437.5	99.9767	https://www.sciencedirect.com/science/article/pii/S0921509318316964
CuCrZr	89.6694	320	0.38	8.9	1071	370	300	0.02	0.08	770.833	99.9814	https://www.sciencedirect.com/science/article/pii/S0921509318316964
CuCrZr	89.6694	320	0.38	8.9	1071	300	500	0.02	0.08	375	99.9816	https://www.sciencedirect.com/science/article/pii/S0921509318316964
CuCrZr	89.6694	320	0.38	8.9	1071	370	500	0.02	0.08	462.5	99.9883	https://www.sciencedirect.com/science/article/pii/S0921509318316964
STS 316L	65.3334	21.4	0.5	8	1375	100	111	0.05	0.12	150.15	99.45	https://www.sciencedirect.com/science/article/pii/S0921509319312419
STS 316L	65.3334	21.4	0.5	8	1375	100	120	0.05	0.111	150.15	97.14	https://www.sciencedirect.com/science/article/pii/S0921509319312419
STS 316L	65.3334	21.4	0.5	8	1375	100	239	0.05	0.12	69.735	96.8	https://www.sciencedirect.com/science/article/pii/S0921509319312419
STS 316L	65.3334	21.4	0.5	8	1375	100	167	0.05	0.12	99.8004	96.2	https://www.sciencedirect.com/science/article/pii/S0921509319312419
STS 316L	65.3334	21.4	0.5	8	1375	100	250	0.05	0.114	70.1754	95.4	https://www.sciencedirect.com/science/article/pii/S0921509319312419
STS 316L	65.3334	21.4	0.5	8	1375	100	175	0.05	0.114	100.251	93.9	https://www.sciencedirect.com/science/article/pii/S0921509319312419
Co-28Cr-6Mo	65.4217	13	0.45	8.4	1290	360	500	0.05	0.175	82.2857	99.9	https://www.sciencedirect.com/science/article/pii/S0921509319312973
IN625	69.1175	9.8	0.41	8.44	1339	150	600	0.06	0.14	29.7619	98.859	https://www.sciencedirect.com/science/article/pii/S0921509319313115
IN625	69.1175	9.8	0.41	8.44	1339	200	600	0.06	0.14	39.6825	98.938	https://www.sciencedirect.com/science/article/pii/S0921509319313115
IN625	69.1175	9.8	0.41	8.44	1339	250	600	0.06	0.14	49.6032	98.994	https://www.sciencedirect.com/science/article/pii/S0921509319313115
IN625	69.1175	9.8	0.41	8.44	1339	300	600	0.06	0.14	59.5238	99.287	https://www.sciencedirect.com/science/article/pii/S0921509319313115
IN718	68.684	11.4	0.435	8.19	1260	170	666.667	0.06	0.14	30.3571	94.67	https://www.sciencedirect.com/science/article/pii/S0921509319313139
IN718	68.684	11.4	0.435	8.19	1260	170	600	0.06	0.14	33.7302	94.74	https://www.sciencedirect.com/science/article/pii/S0921509319313139
IN718	68.684	11.4	0.435	8.19	1260	180	666.667	0.06	0.14	32.1429	96.86	https://www.sciencedirect.com/science/article/pii/S0921509319313139
IN718	68.684	11.4	0.435	8.19	1260	190	666.667	0.06	0.14	33.9286	97.14	https://www.sciencedirect.com/science/article/pii/S0921509319313139
IN718	68.684	11.4	0.435	8.19	1260	170	545.455	0.06	0.14	37.1032	97.92	https://www.sciencedirect.com/science/article/pii/S0921509319313139
IN718	68.684	11.4	0.435	8.19	1260	200	666.667	0.06	0.14	35.7143	98.08	https://www.sciencedirect.com/science/article/pii/S0921509319313139
IN718	68.684	11.4	0.435	8.19	1260	180	600	0.06	0.14	35.7143	98.14	https://www.sciencedirect.com/science/article/pii/S0921509319313139
IN718	68.684	11.4	0.435	8.19	1260	190	600	0.06	0.14	37.6984	98.88	https://www.sciencedirect.com/science/article/pii/S0921509319313139
IN718	68.684	11.4	0.435	8.19	1260	170	500	0.06	0.14	40.4762	98.91	https://www.sciencedirect.com/science/article/pii/S0921509319313139
IN718	68.684	11.4	0.435	8.19	1260	180	545.455	0.06	0.14	39.2857	99.22	https://www.sciencedirect.com/science/article/pii/S0921509319313139
IN718	68.684	11.4	0.435	8.19	1260	190	545.455	0.06	0.14	41.4683	99.43	https://www.sciencedirect.com/science/article/pii/S0921509319313139
IN718	68.684	11.4	0.435	8.19	1260	200	600	0.06	0.14	39.6825	99.49	https://www.sciencedirect.com/science/article/pii/S0921509319313139
IN718	68.684	11.4	0.435	8.19	1260	200	500	0.06	0.14	47.619	99.65	https://www.sciencedirect.com/science/article/pii/S0921509319313139
IN718	68.684	11.4	0.435	8.19	1260	190	500	0.06	0.14	45.2381	99.66	https://www.sciencedirect.com/science/article/pii/S0921509319313139
IN718	68.684	11.4	0.435	8.19	1260	180	500	0.06	0.14	42.8571	99.77	https://www.sciencedirect.com/science/article/pii/S0921509319313139
IN718	68.684	11.4	0.435	8.19	1260	200	545.455	0.06	0.14	43.6508	99.84	https://www.sciencedirect.com/science/article/pii/S0921509319313139
Ti–6Al–2Sn–4Zr–2Mo	56.946	7.1	0.46	4.54	1700	95	1200	0.03	0.077	34.2713	95.7557	https://www.sciencedirect.com/science/article/pii/S0921509320306122
Ti–6Al–2Sn–4Zr–2Mo	56.946	7.1	0.46	4.54	1700	95	1050	0.03	0.077	39.1672	98.3473	https://www.sciencedirect.com/science/article/pii/S0921509320306122
Ti–6Al–2Sn–4Zr–2Mo	56.946	7.1	0.46	4.54	1700	95	1000	0.03	0.077	41.1255	98.6486	https://www.sciencedirect.com/science/article/pii/S0921509320306122
Ti–6Al–2Sn–4Zr–2Mo	56.946	7.1	0.46	4.54	1700	95	600	0.03	0.077	68.5426	98.7406	https://www.sciencedirect.com/science/article/pii/S0921509320306122
Ti–6Al–2Sn–4Zr–2Mo	56.946	7.1	0.46	4.54	1700	95	1100	0.03	0.077	37.3869	98.852	https://www.sciencedirect.com/science/article/pii/S0921509320306122
Ti–6Al–2Sn–4Zr–2Mo	56.946	7.1	0.46	4.54	1700	95	850	0.03	0.077	48.383	99.0337	https://www.sciencedirect.com/science/article/pii/S0921509320306122
Ti–6Al–2Sn–4Zr–2Mo	56.946	7.1	0.46	4.54	1700	95	900	0.03	0.077	45.695	99.1152	https://www.sciencedirect.com/science/article/pii/S0921509320306122
Ti–6Al–2Sn–4Zr–2Mo	56.946	7.1	0.46	4.54	1700	95	700	0.03	0.077	58.7508	99.1215	https://www.sciencedirect.com/science/article/pii/S0921509320306122
Ti–6Al–2Sn–4Zr–2Mo	56.946	7.1	0.46	4.54	1700	95	800	0.03	0.077	51.4069	99.1385	https://www.sciencedirect.com/science/article/pii/S0921509320306122
Ti–6Al–2Sn–4Zr–2Mo	56.946	7.1	0.46	4.54	1700	95	950	0.03	0.077	43.29	99.4575	https://www.sciencedirect.com/science/article/pii/S0921509320306122
HX	65.5535	11.6	0.461	8.23	1260	200	1250	0.04	0.1	40	94.5771	https://www.sciencedirect.com/science/article/pii/S0921509321006857
HX	65.5535	11.6	0.461	8.23	1260	200	200	0.04	0.08	312.5	96.8417	https://www.sciencedirect.com/science/article/pii/S0921509321006857
HX	65.5535	11.6	0.461	8.23	1260	200	1100	0.04	0.1	45.4545	97.3241	https://www.sciencedirect.com/science/article/pii/S0921509321006857
HX	65.5535	11.6	0.461	8.23	1260	200	1100	0.04	0.08	56.8182	97.3717	https://www.sciencedirect.com/science/article/pii/S0921509321006857
HX	65.5535	11.6	0.461	8.23	1260	200	350	0.04	0.08	178.571	98.1344	https://www.sciencedirect.com/science/article/pii/S0921509321006857
HX	65.5535	11.6	0.461	8.23	1260	200	1250	0.04	0.08	50	98.2001	https://www.sciencedirect.com/science/article/pii/S0921509321006857
HX	65.5535	11.6	0.461	8.23	1260	200	700	0.04	0.08	89.2857	98.8083	https://www.sciencedirect.com/science/article/pii/S0921509321006857
HX	65.5535	11.6	0.461	8.23	1260	200	200	0.04	0.1	250	99.0137	https://www.sciencedirect.com/science/article/pii/S0921509321006857
HX	65.5535	11.6	0.461	8.23	1260	200	950	0.04	0.1	52.6316	99.1512	https://www.sciencedirect.com/science/article/pii/S0921509321006857
HX	65.5535	11.6	0.461	8.23	1260	200	800	0.04	0.08	78.125	99.2391	https://www.sciencedirect.com/science/article/pii/S0921509321006857
HX	65.5535	11.6	0.461	8.23	1260	200	950	0.04	0.08	65.7895	99.3014	https://www.sciencedirect.com/science/article/pii/S0921509321006857
HX	65.5535	11.6	0.461	8.23	1260	200	600	0.04	0.1	83.3333	99.3307	https://www.sciencedirect.com/science/article/pii/S0921509321006857
HX	65.5535	11.6	0.461	8.23	1260	200	700	0.04	0.1	71.4286	99.3307	https://www.sciencedirect.com/science/article/pii/S0921509321006857
HX	65.5535	11.6	0.461	8.23	1260	200	600	0.04	0.08	104.167	99.3874	https://www.sciencedirect.com/science/article/pii/S0921509321006857
HX	65.5535	11.6	0.461	8.23	1260	200	800	0.04	0.1	62.5	99.3876	https://www.sciencedirect.com/science/article/pii/S0921509321006857
HX	65.5535	11.6	0.461	8.23	1260	200	500	0.04	0.1	100	99.4314	https://www.sciencedirect.com/science/article/pii/S0921509321006857
HX	65.5535	11.6	0.461	8.23	1260	200	350	0.04	0.1	142.857	99.5887	https://www.sciencedirect.com/science/article/pii/S0921509321006857
HX	65.5535	11.6	0.461	8.23	1260	200	500	0.04	0.08	125	99.7391	https://www.sciencedirect.com/science/article/pii/S0921509321006857
AlSi10Mg	67.0729	146	0.884147	2.67	570	200	500	0.03	0.07	190.476	97.51	https://www.sciencedirect.com/science/article/pii/S0921509321011400
AlSi10Mg	67.0729	146	0.884147	2.67	570	200	500	0.03	0.06	222.222	98.7751	https://www.sciencedirect.com/science/article/pii/S0921509321011400
AlSi10Mg	67.0729	146	0.884147	2.67	570	200	800	0.03	0.05	166.667	98.9807	https://www.sciencedirect.com/science/article/pii/S0921509321011400
AlSi10Mg	67.0729	146	0.884147	2.67	570	200	700	0.03	0.05	190.476	99.1406	https://www.sciencedirect.com/science/article/pii/S0921509321011400
AlSi10Mg	67.0729	146	0.884147	2.67	570	300	500	0.03	0.05	400	99.2495	https://www.sciencedirect.com/science/article/pii/S0921509321011400
AlSi10Mg	67.0729	146	0.884147	2.67	570	200	500	0.03	0.03	444.444	99.3319	https://www.sciencedirect.com/science/article/pii/S0921509321011400
AlSi10Mg	67.0729	146	0.884147	2.67	570	200	600	0.03	0.05	222.222	99.3811	https://www.sciencedirect.com/science/article/pii/S0921509321011400
AlSi10Mg	67.0729	146	0.884147	2.67	570	200	500	0.03	0.04	333.333	99.4432	https://www.sciencedirect.com/science/article/pii/S0921509321011400
AlSi10Mg	67.0729	146	0.884147	2.67	570	270	500	0.03	0.05	360	99.5795	https://www.sciencedirect.com/science/article/pii/S0921509321011400
AlSi10Mg	67.0729	146	0.884147	2.67	570	200	400	0.03	0.05	333.333	99.6527	https://www.sciencedirect.com/science/article/pii/S0921509321011400
AlSi10Mg	67.0729	146	0.884147	2.67	570	200	300	0.03	0.05	444.444	99.6892	https://www.sciencedirect.com/science/article/pii/S0921509321011400
AlSi10Mg	67.0729	146	0.884147	2.67	570	230	500	0.03	0.05	306.667	99.6994	https://www.sciencedirect.com/science/article/pii/S0921509321011400
AlSi10Mg	67.0729	146	0.884147	2.67	570	180	500	0.03	0.05	240	99.8011	https://www.sciencedirect.com/science/article/pii/S0921509321011400
AlSi10Mg	67.0729	146	0.884147	2.67	570	200	500	0.03	0.05	266.667	99.9179	https://www.sciencedirect.com/science/article/pii/S0921509321011400
CuCrZr	89.6694	320	0.38	8.9	1071	360	500	0.03	0.12	200	98.3172	https://www.sciencedirect.com/science/article/pii/S0921509321011813
CuCrZr	89.6694	320	0.38	8.9	1071	360	700	0.03	0.1	171.429	98.4734	https://www.sciencedirect.com/science/article/pii/S0921509321011813
CuCrZr	89.6694	320	0.38	8.9	1071	360	700	0.03	0.11	155.844	98.4813	https://www.sciencedirect.com/science/article/pii/S0921509321011813
CuCrZr	89.6694	320	0.38	8.9	1071	360	700	0.03	0.12	142.857	98.6882	https://www.sciencedirect.com/science/article/pii/S0921509321011813
CuCrZr	89.6694	320	0.38	8.9	1071	360	500	0.03	0.1	240	98.7908	https://www.sciencedirect.com/science/article/pii/S0921509321011813
CuCrZr	89.6694	320	0.38	8.9	1071	360	500	0.03	0.11	218.182	98.8251	https://www.sciencedirect.com/science/article/pii/S0921509321011813
CuCrZr	89.6694	320	0.38	8.9	1071	480	700	0.03	0.11	207.792	98.9022	https://www.sciencedirect.com/science/article/pii/S0921509321011813
CuCrZr	89.6694	320	0.38	8.9	1071	420	500	0.03	0.12	233.333	98.9496	https://www.sciencedirect.com/science/article/pii/S0921509321011813
CuCrZr	89.6694	320	0.38	8.9	1071	420	500	0.03	0.1	280	99.0101	https://www.sciencedirect.com/science/article/pii/S0921509321011813
CuCrZr	89.6694	320	0.38	8.9	1071	420	500	0.03	0.11	254.545	99.0187	https://www.sciencedirect.com/science/article/pii/S0921509321011813
CuCrZr	89.6694	320	0.38	8.9	1071	360	200	0.03	0.11	545.455	99.0749	https://www.sciencedirect.com/science/article/pii/S0921509321011813
CuCrZr	89.6694	320	0.38	8.9	1071	480	300	0.03	0.12	444.444	99.0935	https://www.sciencedirect.com/science/article/pii/S0921509321011813
CuCrZr	89.6694	320	0.38	8.9	1071	360	300	0.03	0.11	363.636	99.0956	https://www.sciencedirect.com/science/article/pii/S0921509321011813
CuCrZr	89.6694	320	0.38	8.9	1071	420	700	0.03	0.12	166.667	99.1183	https://www.sciencedirect.com/science/article/pii/S0921509321011813
CuCrZr	89.6694	320	0.38	8.9	1071	420	700	0.03	0.11	181.818	99.1255	https://www.sciencedirect.com/science/article/pii/S0921509321011813
CuCrZr	89.6694	320	0.38	8.9	1071	420	300	0.03	0.12	388.889	99.143	https://www.sciencedirect.com/science/article/pii/S0921509321011813
CuCrZr	89.6694	320	0.38	8.9	1071	360	300	0.03	0.1	400	99.1436	https://www.sciencedirect.com/science/article/pii/S0921509321011813
CuCrZr	89.6694	320	0.38	8.9	1071	420	700	0.03	0.1	200	99.169	https://www.sciencedirect.com/science/article/pii/S0921509321011813
CuCrZr	89.6694	320	0.38	8.9	1071	480	500	0.03	0.1	320	99.1707	https://www.sciencedirect.com/science/article/pii/S0921509321011813
CuCrZr	89.6694	320	0.38	8.9	1071	420	300	0.03	0.11	424.242	99.1785	https://www.sciencedirect.com/science/article/pii/S0921509321011813
CuCrZr	89.6694	320	0.38	8.9	1071	420	300	0.03	0.1	466.667	99.1922	https://www.sciencedirect.com/science/article/pii/S0921509321011813
CuCrZr	89.6694	320	0.38	8.9	1071	480	500	0.03	0.12	266.667	99.2453	https://www.sciencedirect.com/science/article/pii/S0921509321011813
CuCrZr	89.6694	320	0.38	8.9	1071	480	300	0.03	0.11	484.848	99.2561	https://www.sciencedirect.com/science/article/pii/S0921509321011813
CuCrZr	89.6694	320	0.38	8.9	1071	420	200	0.03	0.12	583.333	99.2751	https://www.sciencedirect.com/science/article/pii/S0921509321011813
CuCrZr	89.6694	320	0.38	8.9	1071	480	200	0.03	0.12	666.667	99.348	https://www.sciencedirect.com/science/article/pii/S0921509321011813
CuCrZr	89.6694	320	0.38	8.9	1071	480	300	0.03	0.1	533.333	99.3595	https://www.sciencedirect.com/science/article/pii/S0921509321011813
CuCrZr	89.6694	320	0.38	8.9	1071	480	700	0.03	0.1	228.571	99.3969	https://www.sciencedirect.com/science/article/pii/S0921509321011813
CuCrZr	89.6694	320	0.38	8.9	1071	480	500	0.03	0.11	290.909	99.4139	https://www.sciencedirect.com/science/article/pii/S0921509321011813
IN625	69.1175	9.8	0.41	8.44	1339	50	1040	0.025	0.04	48.0769	93.612	https://www.sciencedirect.com/science/article/pii/S0921509321013010
IN625	69.1175	9.8	0.41	8.44	1339	50	520	0.025	0.06	64.1026	96.497	https://www.sciencedirect.com/science/article/pii/S0921509321013010
IN625	69.1175	9.8	0.41	8.44	1339	75	1040	0.025	0.06	48.0769	96.657	https://www.sciencedirect.com/science/article/pii/S0921509321013010
IN625	69.1175	9.8	0.41	8.44	1339	140	345	0.025	0.06	270.531	97.581	https://www.sciencedirect.com/science/article/pii/S0921509321013010
IN625	69.1175	9.8	0.41	8.44	1339	50	260	0.025	0.12	64.1026	97.688	https://www.sciencedirect.com/science/article/pii/S0921509321013010
IN625	69.1175	9.8	0.41	8.44	1339	100	222.2	0.025	0.125	144.014	98.147	https://www.sciencedirect.com/science/article/pii/S0921509321013010
IN625	69.1175	9.8	0.41	8.44	1339	120	590	0.025	0.09	90.3955	99.367	https://www.sciencedirect.com/science/article/pii/S0921509321013010
IN625	69.1175	9.8	0.41	8.44	1339	75	780	0.025	0.06	64.1026	99.394	https://www.sciencedirect.com/science/article/pii/S0921509321013010
IN625	69.1175	9.8	0.41	8.44	1339	75	1040	0.025	0.04	72.1154	99.423	https://www.sciencedirect.com/science/article/pii/S0921509321013010
HX	65.5535	11.6	0.461	8.23	1260	135	1200	0.03	0.13	28.8462	89.446	https://www.sciencedirect.com/science/article/pii/S092150932101340X
HX	65.5535	11.6	0.461	8.23	1260	125	1000	0.03	0.12	34.7222	89.735	https://www.sciencedirect.com/science/article/pii/S092150932101340X
HX	65.5535	11.6	0.461	8.23	1260	145	1337	0.03	0.12	30.1255	90.229	https://www.sciencedirect.com/science/article/pii/S092150932101340X
HX	65.5535	11.6	0.461	8.23	1260	135	800	0.03	0.13	43.2692	91.133	https://www.sciencedirect.com/science/article/pii/S092150932101340X
HX	65.5535	11.6	0.461	8.23	1260	135	800	0.03	0.11	51.1364	93.223	https://www.sciencedirect.com/science/article/pii/S092150932101340X
HX	65.5535	11.6	0.461	8.23	1260	145	1000	0.03	0.14	34.5238	93.313	https://www.sciencedirect.com/science/article/pii/S092150932101340X
HX	65.5535	11.6	0.461	8.23	1260	135	1200	0.03	0.11	34.0909	93.386	https://www.sciencedirect.com/science/article/pii/S092150932101340X
HX	65.5535	11.6	0.461	8.23	1260	145	663	0.03	0.12	60.7508	94.277	https://www.sciencedirect.com/science/article/pii/S092150932101340X
HX	65.5535	11.6	0.461	8.23	1260	155	1200	0.03	0.13	33.1197	95.41	https://www.sciencedirect.com/science/article/pii/S092150932101340X
HX	65.5535	11.6	0.461	8.23	1260	145	1000	0.03	0.12	40.2778	96.663	https://www.sciencedirect.com/science/article/pii/S092150932101340X
HX	65.5535	11.6	0.461	8.23	1260	155	800	0.03	0.13	49.6795	97.253	https://www.sciencedirect.com/science/article/pii/S092150932101340X
HX	65.5535	11.6	0.461	8.23	1260	155	1200	0.03	0.11	39.1414	97.723	https://www.sciencedirect.com/science/article/pii/S092150932101340X
HX	65.5535	11.6	0.461	8.23	1260	155	800	0.03	0.11	58.7121	98.289	https://www.sciencedirect.com/science/article/pii/S092150932101340X
HX	65.5535	11.6	0.461	8.23	1260	145	1000	0.03	0.1	48.3333	98.41	https://www.sciencedirect.com/science/article/pii/S092150932101340X
HX	65.5535	11.6	0.461	8.23	1260	165	1000	0.03	0.12	45.8333	99.843	https://www.sciencedirect.com/science/article/pii/S092150932101340X
Cu-10Sn	87.9804	50	0.377	8.78	999	200	100	0.03	0.12	555.556	92.2333	https://www.sciencedirect.com/science/article/pii/S0921509322001836
Cu-10Sn	87.9804	50	0.377	8.78	999	300	200	0.03	0.12	416.667	93.8001	https://www.sciencedirect.com/science/article/pii/S0921509322001836
Cu-10Sn	87.9804	50	0.377	8.78	999	300	300	0.03	0.12	277.778	94.7799	https://www.sciencedirect.com/science/article/pii/S0921509322001836
Cu-10Sn	87.9804	50	0.377	8.78	999	200	200	0.03	0.12	277.778	95.4748	https://www.sciencedirect.com/science/article/pii/S0921509322001836
Cu-10Sn	87.9804	50	0.377	8.78	999	350	300	0.03	0.12	324.074	95.6297	https://www.sciencedirect.com/science/article/pii/S0921509322001836
Cu-10Sn	87.9804	50	0.377	8.78	999	350	400	0.03	0.12	243.056	96.2222	https://www.sciencedirect.com/science/article/pii/S0921509322001836
Cu-10Sn	87.9804	50	0.377	8.78	999	300	500	0.03	0.12	166.667	97.093	https://www.sciencedirect.com/science/article/pii/S0921509322001836
Cu-10Sn	87.9804	50	0.377	8.78	999	350	500	0.03	0.12	194.444	97.1131	https://www.sciencedirect.com/science/article/pii/S0921509322001836
Cu-10Sn	87.9804	50	0.377	8.78	999	200	300	0.03	0.12	185.185	97.1532	https://www.sciencedirect.com/science/article/pii/S0921509322001836
Cu-10Sn	87.9804	50	0.377	8.78	999	350	700	0.03	0.12	138.889	98.1108	https://www.sciencedirect.com/science/article/pii/S0921509322001836
Cu-10Sn	87.9804	50	0.377	8.78	999	350	600	0.03	0.12	162.037	98.1729	https://www.sciencedirect.com/science/article/pii/S0921509322001836
Cu-10Sn	87.9804	50	0.377	8.78	999	300	400	0.03	0.12	208.333	98.2138	https://www.sciencedirect.com/science/article/pii/S0921509322001836
Cu-10Sn	87.9804	50	0.377	8.78	999	200	500	0.03	0.12	111.111	98.48	https://www.sciencedirect.com/science/article/pii/S0921509322001836
Cu-10Sn	87.9804	50	0.377	8.78	999	300	700	0.03	0.12	119.048	98.8099	https://www.sciencedirect.com/science/article/pii/S0921509322001836
Cu-10Sn	87.9804	50	0.377	8.78	999	300	600	0.03	0.12	138.889	98.9671	https://www.sciencedirect.com/science/article/pii/S0921509322001836
Cu-10Sn	87.9804	50	0.377	8.78	999	350	800	0.03	0.12	121.528	99.1937	https://www.sciencedirect.com/science/article/pii/S0921509322001836
Cu-10Sn	87.9804	50	0.377	8.78	999	350	750	0.03	0.12	129.63	99.337	https://www.sciencedirect.com/science/article/pii/S0921509322001836
Cu-10Sn	87.9804	50	0.377	8.78	999	200	400	0.03	0.12	138.889	99.4304	https://www.sciencedirect.com/science/article/pii/S0921509322001836
Cu-10Sn	87.9804	50	0.377	8.78	999	350	1000	0.03	0.12	97.2222	99.6593	https://www.sciencedirect.com/science/article/pii/S0921509322001836
Cu-10Sn	87.9804	50	0.377	8.78	999	300	900	0.03	0.12	92.5926	99.762	https://www.sciencedirect.com/science/article/pii/S0921509322001836
Cu-10Sn	87.9804	50	0.377	8.78	999	300	750	0.03	0.12	111.111	99.8429	https://www.sciencedirect.com/science/article/pii/S0921509322001836
Cu-10Sn	87.9804	50	0.377	8.78	999	350	900	0.03	0.12	108.025	100	https://www.sciencedirect.com/science/article/pii/S0921509322001836
Cu-10Sn	87.9804	50	0.377	8.78	999	300	800	0.03	0.12	104.167	100	https://www.sciencedirect.com/science/article/pii/S0921509322001836
Cu-10Sn	87.9804	50	0.377	8.78	999	200	600	0.03	0.12	92.5926	100	https://www.sciencedirect.com/science/article/pii/S0921509322001836
Cu-10Sn	87.9804	50	0.377	8.78	999	200	700	0.03	0.12	79.3651	100	https://www.sciencedirect.com/science/article/pii/S0921509322001836
Cu-10Sn	87.9804	50	0.377	8.78	999	200	750	0.03	0.12	74.0741	100	https://www.sciencedirect.com/science/article/pii/S0921509322001836
Ti-5Al-5V-5Mo-3Cr	56.9809	5.3	0.5	4.65	1660	275	581	0.045	0.095	110.719	93.9993	https://www.sciencedirect.com/science/article/pii/S0921509322004464
Ti-5Al-5V-5Mo-3Cr	56.9809	5.3	0.5	4.65	1660	187.5	581	0.045	0.095	75.4899	94.9915	https://www.sciencedirect.com/science/article/pii/S0921509322004464
Ti-5Al-5V-5Mo-3Cr	56.9809	5.3	0.5	4.65	1660	100	1090	0.045	0.095	21.4604	94.9939	https://www.sciencedirect.com/science/article/pii/S0921509322004464
Ti-5Al-5V-5Mo-3Cr	56.9809	5.3	0.5	4.65	1660	187.5	349	0.045	0.095	125.672	95.4876	https://www.sciencedirect.com/science/article/pii/S0921509322004464
Ti-5Al-5V-5Mo-3Cr	56.9809	5.3	0.5	4.65	1660	275	814	0.045	0.095	79.0264	95.9908	https://www.sciencedirect.com/science/article/pii/S0921509322004464
Ti-5Al-5V-5Mo-3Cr	56.9809	5.3	0.5	4.65	1660	275	349	0.045	0.095	184.319	95.9956	https://www.sciencedirect.com/science/article/pii/S0921509322004464
Ti-5Al-5V-5Mo-3Cr	56.9809	5.3	0.5	4.65	1660	100	1520	0.045	0.095	15.3894	95.998	https://www.sciencedirect.com/science/article/pii/S0921509322004464
Ti-5Al-5V-5Mo-3Cr	56.9809	5.3	0.5	4.65	1660	275	652	0.045	0.095	98.6618	96.9877	https://www.sciencedirect.com/science/article/pii/S0921509322004464
Ti-5Al-5V-5Mo-3Cr	56.9809	5.3	0.5	4.65	1660	100	758	0.045	0.095	30.8599	96.9877	https://www.sciencedirect.com/science/article/pii/S0921509322004464
Ti-5Al-5V-5Mo-3Cr	56.9809	5.3	0.5	4.65	1660	187.5	652	0.045	0.095	67.2694	97.4862	https://www.sciencedirect.com/science/article/pii/S0921509322004464
Ti-5Al-5V-5Mo-3Cr	56.9809	5.3	0.5	4.65	1660	100	349	0.045	0.095	67.0253	97.5482	https://www.sciencedirect.com/science/article/pii/S0921509322004464
Ti-5Al-5V-5Mo-3Cr	56.9809	5.3	0.5	4.65	1660	187.5	1520	0.045	0.095	28.855	97.987	https://www.sciencedirect.com/science/article/pii/S0921509322004464
Ti-5Al-5V-5Mo-3Cr	56.9809	5.3	0.5	4.65	1660	100	814	0.045	0.095	28.7369	97.987	https://www.sciencedirect.com/science/article/pii/S0921509322004464
Ti-5Al-5V-5Mo-3Cr	56.9809	5.3	0.5	4.65	1660	275	758	0.045	0.095	84.8648	97.9894	https://www.sciencedirect.com/science/article/pii/S0921509322004464
Ti-5Al-5V-5Mo-3Cr	56.9809	5.3	0.5	4.65	1660	100	652	0.045	0.095	35.877	97.999	https://www.sciencedirect.com/science/article/pii/S0921509322004464
Ti-5Al-5V-5Mo-3Cr	56.9809	5.3	0.5	4.65	1660	187.5	455	0.045	0.095	96.3948	98.9888	https://www.sciencedirect.com/science/article/pii/S0921509322004464
Ti-5Al-5V-5Mo-3Cr	56.9809	5.3	0.5	4.65	1660	100	1060	0.045	0.095	22.0677	98.9935	https://www.sciencedirect.com/science/article/pii/S0921509322004464
Ti-5Al-5V-5Mo-3Cr	56.9809	5.3	0.5	4.65	1660	275	1090	0.045	0.095	59.016	99.3942	https://www.sciencedirect.com/science/article/pii/S0921509322004464
Ti-5Al-5V-5Mo-3Cr	56.9809	5.3	0.5	4.65	1660	100	610	0.045	0.095	38.3472	99.4848	https://www.sciencedirect.com/science/article/pii/S0921509322004464
Ti-5Al-5V-5Mo-3Cr	56.9809	5.3	0.5	4.65	1660	275	1060	0.045	0.095	60.6863	99.4896	https://www.sciencedirect.com/science/article/pii/S0921509322004464
Ti-5Al-5V-5Mo-3Cr	56.9809	5.3	0.5	4.65	1660	187.5	781	0.045	0.095	56.1583	99.5922	https://www.sciencedirect.com/science/article/pii/S0921509322004464
Ti-5Al-5V-5Mo-3Cr	56.9809	5.3	0.5	4.65	1660	187.5	1120	0.045	0.095	39.1604	99.5922	https://www.sciencedirect.com/science/article/pii/S0921509322004464
Ti-5Al-5V-5Mo-3Cr	56.9809	5.3	0.5	4.65	1660	187.5	814	0.045	0.095	53.8816	99.6852	https://www.sciencedirect.com/science/article/pii/S0921509322004464
Ti-5Al-5V-5Mo-3Cr	56.9809	5.3	0.5	4.65	1660	187.5	1060	0.045	0.095	41.377	99.6899	https://www.sciencedirect.com/science/article/pii/S0921509322004464
Ti-5Al-5V-5Mo-3Cr	56.9809	5.3	0.5	4.65	1660	100	455	0.045	0.095	51.4106	99.7901	https://www.sciencedirect.com/science/article/pii/S0921509322004464
Ti-5Al-5V-5Mo-3Cr	56.9809	5.3	0.5	4.65	1660	275	1357	0.045	0.095	47.4042	99.8808	https://www.sciencedirect.com/science/article/pii/S0921509322004464
Ti-5Al-5V-5Mo-3Cr	56.9809	5.3	0.5	4.65	1660	275	1520	0.045	0.095	42.3207	99.8808	https://www.sciencedirect.com/science/article/pii/S0921509322004464
AA2024	71.3351	151	0.875	2.78	502	225	600	0.04	0.09	104.167	91.9788	https://www.sciencedirect.com/science/article/pii/S0921509322009832
AA2024	71.3351	151	0.875	2.78	502	275	600	0.04	0.09	127.315	93.0266	https://www.sciencedirect.com/science/article/pii/S0921509322009832
AA2024	71.3351	151	0.875	2.78	502	150	400	0.04	0.09	104.167	93.2342	https://www.sciencedirect.com/science/article/pii/S0921509322009832
AA2024	71.3351	151	0.875	2.78	502	300	600	0.04	0.09	138.889	93.3074	https://www.sciencedirect.com/science/article/pii/S0921509322009832
AA2024	71.3351	151	0.875	2.78	502	175	400	0.04	0.09	121.528	93.3404	https://www.sciencedirect.com/science/article/pii/S0921509322009832
AA2024	71.3351	151	0.875	2.78	502	200	400	0.04	0.09	138.889	93.6071	https://www.sciencedirect.com/science/article/pii/S0921509322009832
AA2024	71.3351	151	0.875	2.78	502	150	300	0.04	0.09	138.889	93.6897	https://www.sciencedirect.com/science/article/pii/S0921509322009832
AA2024	71.3351	151	0.875	2.78	502	225	400	0.04	0.09	156.25	93.8029	https://www.sciencedirect.com/science/article/pii/S0921509322009832
AA2024	71.3351	151	0.875	2.78	502	250	600	0.04	0.09	115.741	93.895	https://www.sciencedirect.com/science/article/pii/S0921509322009832
AA2024	71.3351	151	0.875	2.78	502	175	300	0.04	0.09	162.037	93.9351	https://www.sciencedirect.com/science/article/pii/S0921509322009832
AA2024	71.3351	151	0.875	2.78	502	150	200	0.04	0.09	208.333	94.3386	https://www.sciencedirect.com/science/article/pii/S0921509322009832
AA2024	71.3351	151	0.875	2.78	502	225	300	0.04	0.09	208.333	94.4354	https://www.sciencedirect.com/science/article/pii/S0921509322009832
AA2024	71.3351	151	0.875	2.78	502	200	300	0.04	0.09	185.185	94.5345	https://www.sciencedirect.com/science/article/pii/S0921509322009832
AA2024	71.3351	151	0.875	2.78	502	175	200	0.04	0.09	243.056	94.5699	https://www.sciencedirect.com/science/article/pii/S0921509322009832
AA2024	71.3351	151	0.875	2.78	502	225	200	0.04	0.09	312.5	95.0631	https://www.sciencedirect.com/science/article/pii/S0921509322009832
AA2024	71.3351	151	0.875	2.78	502	200	200	0.04	0.09	277.778	95.5988	https://www.sciencedirect.com/science/article/pii/S0921509322009832
AA2024	71.3351	151	0.875	2.78	502	150	100	0.04	0.09	416.667	96.5546	https://www.sciencedirect.com/science/article/pii/S0921509322009832
AA2024	71.3351	151	0.875	2.78	502	175	100	0.04	0.09	486.111	96.9463	https://www.sciencedirect.com/science/article/pii/S0921509322009832
AA2024	71.3351	151	0.875	2.78	502	200	100	0.04	0.09	555.556	97.0053	https://www.sciencedirect.com/science/article/pii/S0921509322009832
AA2024	71.3351	151	0.875	2.78	502	150	80	0.04	0.09	520.833	97.0478	https://www.sciencedirect.com/science/article/pii/S0921509322009832
AA2024	71.3351	151	0.875	2.78	502	175	80	0.04	0.09	607.639	97.1776	https://www.sciencedirect.com/science/article/pii/S0921509322009832
AA2024	71.3351	151	0.875	2.78	502	200	80	0.04	0.09	694.444	97.3522	https://www.sciencedirect.com/science/article/pii/S0921509322009832
NiTi	63.5	29.62	0.5718	6.471	1410	200	500	0.03	0.12	111.111	98.5057	https://www.sciencedirect.com/science/article/pii/S0921509322012540
NiTi	63.5	29.62	0.5718	6.471	1410	200	600	0.03	0.12	92.5926	98.7037	https://www.sciencedirect.com/science/article/pii/S0921509322012540
NiTi	63.5	29.62	0.5718	6.471	1410	250	800	0.03	0.12	86.8056	98.8042	https://www.sciencedirect.com/science/article/pii/S0921509322012540
NiTi	63.5	29.62	0.5718	6.471	1410	200	700	0.03	0.12	79.3651	99.1039	https://www.sciencedirect.com/science/article/pii/S0921509322012540
NiTi	63.5	29.62	0.5718	6.471	1410	200	800	0.03	0.12	69.4444	99.403	https://www.sciencedirect.com/science/article/pii/S0921509322012540
NiTi	63.5	29.62	0.5718	6.471	1410	150	800	0.03	0.12	52.0833	99.5029	https://www.sciencedirect.com/science/article/pii/S0921509322012540
STS 316L	65.3334	21.4	0.5	8	1375	100	700	0.02	0.05	142.9	98.431	https://www.sciencedirect.com/science/article/pii/S0924013617302169
STS 316L	65.3334	21.4	0.5	8	1375	100	700	0.02	0.07	102	98.563	https://www.sciencedirect.com/science/article/pii/S0924013617302169
STS 316L	65.3334	21.4	0.5	8	1375	150	700	0.02	0.05	214.3	99.8098	https://www.sciencedirect.com/science/article/pii/S0924013617302169
STS 316L	65.3334	21.4	0.5	8	1375	150	700	0.02	0.07	153.1	99.9289	https://www.sciencedirect.com/science/article/pii/S0924013617302169
Ti-Zr-Nb	60.62	7.2	0.56	5.66	1650	125	1200	0.06	0.2	8.68056	65.7373	https://www.sciencedirect.com/science/article/pii/S0924013617305010
Ti-Zr-Nb	60.62	7.2	0.56	5.66	1650	125	950	0.06	0.2	10.9649	71.0958	https://www.sciencedirect.com/science/article/pii/S0924013617305010
Ti-Zr-Nb	60.62	7.2	0.56	5.66	1650	125	1200	0.06	0.14	12.4008	79.9591	https://www.sciencedirect.com/science/article/pii/S0924013617305010
Ti-Zr-Nb	60.62	7.2	0.56	5.66	1650	125	700	0.06	0.2	14.881	83.0517	https://www.sciencedirect.com/science/article/pii/S0924013617305010
Ti-Zr-Nb	60.62	7.2	0.56	5.66	1650	200	1200	0.06	0.2	13.8889	85.4591	https://www.sciencedirect.com/science/article/pii/S0924013617305010
Ti-Zr-Nb	60.62	7.2	0.56	5.66	1650	125	950	0.06	0.14	15.6642	88.9055	https://www.sciencedirect.com/science/article/pii/S0924013617305010
Ti-Zr-Nb	60.62	7.2	0.56	5.66	1650	200	950	0.06	0.2	17.5439	94.3858	https://www.sciencedirect.com/science/article/pii/S0924013617305010
Ti-Zr-Nb	60.62	7.2	0.56	5.66	1650	125	1200	0.06	0.08	21.7014	95.913	https://www.sciencedirect.com/science/article/pii/S0924013617305010
Ti-Zr-Nb	60.62	7.2	0.56	5.66	1650	280	700	0.06	0.08	83.3333	96.4444	https://www.sciencedirect.com/science/article/pii/S0924013617305010
Ti-Zr-Nb	60.62	7.2	0.56	5.66	1650	200	700	0.06	0.08	59.5238	97.0062	https://www.sciencedirect.com/science/article/pii/S0924013617305010
Ti-Zr-Nb	60.62	7.2	0.56	5.66	1650	125	700	0.06	0.14	21.2585	97.4235	https://www.sciencedirect.com/science/article/pii/S0924013617305010
Ti-Zr-Nb	60.62	7.2	0.56	5.66	1650	280	1200	0.06	0.2	19.4444	97.9424	https://www.sciencedirect.com/science/article/pii/S0924013617305010
Ti-Zr-Nb	60.62	7.2	0.56	5.66	1650	200	1200	0.06	0.14	19.8413	98.5562	https://www.sciencedirect.com/science/article/pii/S0924013617305010
Ti-Zr-Nb	60.62	7.2	0.56	5.66	1650	280	700	0.06	0.14	47.619	98.6246	https://www.sciencedirect.com/science/article/pii/S0924013617305010
Ti-Zr-Nb	60.62	7.2	0.56	5.66	1650	280	700	0.06	0.2	33.3333	99.0466	https://www.sciencedirect.com/science/article/pii/S0924013617305010
Ti-Zr-Nb	60.62	7.2	0.56	5.66	1650	200	1200	0.06	0.08	34.7222	99.0625	https://www.sciencedirect.com/science/article/pii/S0924013617305010
Ti-Zr-Nb	60.62	7.2	0.56	5.66	1650	200	700	0.06	0.2	23.8095	99.5955	https://www.sciencedirect.com/science/article/pii/S0924013617305010
Ti-Zr-Nb	60.62	7.2	0.56	5.66	1650	280	950	0.06	0.08	61.4035	99.7446	https://www.sciencedirect.com/science/article/pii/S0924013617305010
Ti-Zr-Nb	60.62	7.2	0.56	5.66	1650	125	950	0.06	0.08	27.4123	99.8165	https://www.sciencedirect.com/science/article/pii/S0924013617305010
Ti-Zr-Nb	60.62	7.2	0.56	5.66	1650	200	950	0.06	0.08	43.8596	99.8198	https://www.sciencedirect.com/science/article/pii/S0924013617305010
Ti-Zr-Nb	60.62	7.2	0.56	5.66	1650	280	950	0.06	0.2	24.5614	99.9733	https://www.sciencedirect.com/science/article/pii/S0924013617305010
Ti-Zr-Nb	60.62	7.2	0.56	5.66	1650	200	950	0.06	0.14	25.0627	99.9892	https://www.sciencedirect.com/science/article/pii/S0924013617305010
Ti-Zr-Nb	60.62	7.2	0.56	5.66	1650	125	700	0.06	0.08	37.2024	99.9916	https://www.sciencedirect.com/science/article/pii/S0924013617305010
Ti-Zr-Nb	60.62	7.2	0.56	5.66	1650	280	1200	0.06	0.08	48.6111	99.9938	https://www.sciencedirect.com/science/article/pii/S0924013617305010
Ti-Zr-Nb	60.62	7.2	0.56	5.66	1650	280	950	0.06	0.14	35.0877	100	https://www.sciencedirect.com/science/article/pii/S0924013617305010
Ti-Zr-Nb	60.62	7.2	0.56	5.66	1650	200	700	0.06	0.14	34.0136	100	https://www.sciencedirect.com/science/article/pii/S0924013617305010
Ti-Zr-Nb	60.62	7.2	0.56	5.66	1650	280	1200	0.06	0.14	27.7778	100	https://www.sciencedirect.com/science/article/pii/S0924013617305010
Mg ZK60	74.1166	120	1.06	1.803	441	50	11.6667	0.1	0.1	428.571	72.8563	https://www.sciencedirect.com/science/article/pii/S0925838816327517
Mg ZK60	74.1166	120	1.06	1.803	441	50	10	0.1	0.1	500	88.6065	https://www.sciencedirect.com/science/article/pii/S0925838816327517
Mg ZK60	74.1166	120	1.06	1.803	441	50	6.66667	0.1	0.1	750	94.5399	https://www.sciencedirect.com/science/article/pii/S0925838816327517
Mg ZK60	74.1166	120	1.06	1.803	441	50	8.33333	0.1	0.1	600	97.6117	https://www.sciencedirect.com/science/article/pii/S0925838816327517
STS 316L	65.3334	21.4	0.5	8	1375	150	1250	0.03	0.08	50	96.57	https://www.sciencedirect.com/science/article/pii/S0925838818300999
STS 316L	65.3334	21.4	0.5	8	1375	200	952	0.03	0.14	50	97.35	https://www.sciencedirect.com/science/article/pii/S0925838818300999
STS 316L	65.3334	21.4	0.5	8	1375	200	1667	0.03	0.08	50	97.38	https://www.sciencedirect.com/science/article/pii/S0925838818300999
STS 316L	65.3334	21.4	0.5	8	1375	150	714	0.03	0.14	50	97.46	https://www.sciencedirect.com/science/article/pii/S0925838818300999
STS 316L	65.3334	21.4	0.5	8	1375	150	750	0.03	0.12	55	98.72	https://www.sciencedirect.com/science/article/pii/S0925838818300999
STS 316L	65.3334	21.4	0.5	8	1375	200	595	0.03	0.14	80	99.27	https://www.sciencedirect.com/science/article/pii/S0925838818300999
STS 316L	65.3334	21.4	0.5	8	1375	200	1042	0.03	0.08	80	99.7	https://www.sciencedirect.com/science/article/pii/S0925838818300999
STS 316L	65.3334	21.4	0.5	8	1375	175	750	0.03	0.12	65	99.73	https://www.sciencedirect.com/science/article/pii/S0925838818300999
STS 316L	65.3334	21.4	0.5	8	1375	150	446	0.03	0.14	80	99.84	https://www.sciencedirect.com/science/article/pii/S0925838818300999
STS 316L	65.3334	21.4	0.5	8	1375	150	781	0.03	0.08	80	99.86	https://www.sciencedirect.com/science/article/pii/S0925838818300999
Mg AZ61	73.8587	70	1.05	1.8	504	150	1800	0.04	0.06	34.7222	86.0734	https://www.sciencedirect.com/science/article/pii/S0925838819323515
Mg AZ61	73.8587	70	1.05	1.8	504	150	1400	0.04	0.06	44.6429	89.6229	https://www.sciencedirect.com/science/article/pii/S0925838819323515
Mg AZ61	73.8587	70	1.05	1.8	504	150	1000	0.04	0.06	62.5	92.104	https://www.sciencedirect.com/science/article/pii/S0925838819323515
Mg AZ61	73.8587	70	1.05	1.8	504	150	950	0.04	0.06	65.7895	92.7045	https://www.sciencedirect.com/science/article/pii/S0925838819323515
Mg AZ61	73.8587	70	1.05	1.8	504	150	900	0.04	0.06	69.4444	94.2352	https://www.sciencedirect.com/science/article/pii/S0925838819323515
Mg AZ61	73.8587	70	1.05	1.8	504	150	850	0.04	0.06	73.5294	95.144	https://www.sciencedirect.com/science/article/pii/S0925838819323515
Mg AZ61	73.8587	70	1.05	1.8	504	150	800	0.04	0.06	78.125	96.0635	https://www.sciencedirect.com/science/article/pii/S0925838819323515
Mg AZ61	73.8587	70	1.05	1.8	504	150	750	0.04	0.06	83.3333	96.2281	https://www.sciencedirect.com/science/article/pii/S0925838819323515
Mg AZ61	73.8587	70	1.05	1.8	504	150	700	0.04	0.06	89.2857	96.4193	https://www.sciencedirect.com/science/article/pii/S0925838819323515
Mg AZ61	73.8587	70	1.05	1.8	504	150	650	0.04	0.06	96.1538	96.9347	https://www.sciencedirect.com/science/article/pii/S0925838819323515
Mg AZ61	73.8587	70	1.05	1.8	504	150	600	0.04	0.06	104.167	97.296	https://www.sciencedirect.com/science/article/pii/S0925838819323515
Mg AZ61	73.8587	70	1.05	1.8	504	150	550	0.04	0.06	113.636	97.4287	https://www.sciencedirect.com/science/article/pii/S0925838819323515
Mg AZ61	73.8587	70	1.05	1.8	504	150	400	0.04	0.1	93.75	98.2066	https://www.sciencedirect.com/science/article/pii/S0925838819323515
Mg AZ61	73.8587	70	1.05	1.8	504	150	500	0.04	0.06	125	98.5395	https://www.sciencedirect.com/science/article/pii/S0925838819323515
Mg AZ61	73.8587	70	1.05	1.8	504	150	250	0.04	0.06	250	98.7248	https://www.sciencedirect.com/science/article/pii/S0925838819323515
Mg AZ61	73.8587	70	1.05	1.8	504	150	400	0.04	0.08	117.188	98.9247	https://www.sciencedirect.com/science/article/pii/S0925838819323515
Mg AZ61	73.8587	70	1.05	1.8	504	150	300	0.04	0.06	208.333	99.0173	https://www.sciencedirect.com/science/article/pii/S0925838819323515
Mg AZ61	73.8587	70	1.05	1.8	504	150	450	0.04	0.06	138.889	99.1135	https://www.sciencedirect.com/science/article/pii/S0925838819323515
Mg AZ61	73.8587	70	1.05	1.8	504	150	350	0.04	0.06	178.571	99.2673	https://www.sciencedirect.com/science/article/pii/S0925838819323515
Mg AZ61	73.8587	70	1.05	1.8	504	150	400	0.04	0.06	156.25	99.4375	https://www.sciencedirect.com/science/article/pii/S0925838819323515
AlSi10Mg	67.0729	146	0.884147	2.67	570	240	2000	0.03	0.036	111.111	98.4979	https://www.sciencedirect.com/science/article/pii/S0925838820326645
AlSi10Mg	67.0729	146	0.884147	2.67	570	240	1200	0.03	0.06	111.111	99.0157	https://www.sciencedirect.com/science/article/pii/S0925838820326645
AlSi10Mg	67.0729	146	0.884147	2.67	570	280	1400	0.03	0.06	111.111	99.2625	https://www.sciencedirect.com/science/article/pii/S0925838820326645
AlSi10Mg	67.0729	146	0.884147	2.67	570	240	1400	0.03	0.0514	111.173	99.2846	https://www.sciencedirect.com/science/article/pii/S0925838820326645
AlSi10Mg	67.0729	146	0.884147	2.67	570	240	1800	0.03	0.04	111.111	99.3451	https://www.sciencedirect.com/science/article/pii/S0925838820326645
AlSi10Mg	67.0729	146	0.884147	2.67	570	320	1600	0.03	0.06	111.111	99.3548	https://www.sciencedirect.com/science/article/pii/S0925838820326645
AlSi10Mg	67.0729	146	0.884147	2.67	570	360	1800	0.03	0.06	111.111	99.4438	https://www.sciencedirect.com/science/article/pii/S0925838820326645
AlSi10Mg	67.0729	146	0.884147	2.67	570	400	2000	0.03	0.06	111.111	99.4887	https://www.sciencedirect.com/science/article/pii/S0925838820326645
AlSi10Mg	67.0729	146	0.884147	2.67	570	240	1600	0.03	0.045	111.111	99.5109	https://www.sciencedirect.com/science/article/pii/S0925838820326645
NiTi	63.5	29.62	0.5718	6.471	1410	250	1100	0.03	0.12	63.1313	98.7	https://www.sciencedirect.com/science/article/pii/S0925838820343231
NiTi	63.5	29.62	0.5718	6.471	1410	40	160	0.03	0.12	69.4444	99.5	https://www.sciencedirect.com/science/article/pii/S0925838820343231
Ti–6Al–2Sn–4Zr–6Mo	57.0453	7.7	0.5	4.65	1595	150	1400	0.03	0.13	27.4725	95.9415	https://www.sciencedirect.com/science/article/pii/S0925838821007374
Ti–6Al–2Sn–4Zr–6Mo	57.0453	7.7	0.5	4.65	1595	170	1400	0.03	0.13	31.1355	98.2631	https://www.sciencedirect.com/science/article/pii/S0925838821007374
Ti–6Al–2Sn–4Zr–6Mo	57.0453	7.7	0.5	4.65	1595	170	1250	0.03	0.13	34.8718	98.7295	https://www.sciencedirect.com/science/article/pii/S0925838821007374
Ti–6Al–2Sn–4Zr–6Mo	57.0453	7.7	0.5	4.65	1595	190	1400	0.03	0.13	34.7985	98.9052	https://www.sciencedirect.com/science/article/pii/S0925838821007374
Ti–6Al–2Sn–4Zr–6Mo	57.0453	7.7	0.5	4.65	1595	150	1250	0.03	0.13	30.7692	98.9852	https://www.sciencedirect.com/science/article/pii/S0925838821007374
Ti–6Al–2Sn–4Zr–6Mo	57.0453	7.7	0.5	4.65	1595	170	1100	0.03	0.13	39.627	99.1377	https://www.sciencedirect.com/science/article/pii/S0925838821007374
Ti–6Al–2Sn–4Zr–6Mo	57.0453	7.7	0.5	4.65	1595	150	1400	0.03	0.1	35.7143	99.403	https://www.sciencedirect.com/science/article/pii/S0925838821007374
Ti–6Al–2Sn–4Zr–6Mo	57.0453	7.7	0.5	4.65	1595	150	1100	0.03	0.13	34.965	99.6831	https://www.sciencedirect.com/science/article/pii/S0925838821007374
Ti–6Al–2Sn–4Zr–6Mo	57.0453	7.7	0.5	4.65	1595	190	1400	0.03	0.1	45.2381	99.8623	https://www.sciencedirect.com/science/article/pii/S0925838821007374
Ti–6Al–2Sn–4Zr–6Mo	57.0453	7.7	0.5	4.65	1595	190	1250	0.03	0.13	38.9744	99.883	https://www.sciencedirect.com/science/article/pii/S0925838821007374
Ti–6Al–2Sn–4Zr–6Mo	57.0453	7.7	0.5	4.65	1595	170	1400	0.03	0.1	40.4762	99.8904	https://www.sciencedirect.com/science/article/pii/S0925838821007374
Ti–6Al–2Sn–4Zr–6Mo	57.0453	7.7	0.5	4.65	1595	190	1250	0.03	0.1	50.6667	99.8978	https://www.sciencedirect.com/science/article/pii/S0925838821007374
Ti–6Al–2Sn–4Zr–6Mo	57.0453	7.7	0.5	4.65	1595	170	1250	0.03	0.1	45.3333	99.9222	https://www.sciencedirect.com/science/article/pii/S0925838821007374
Ti–6Al–2Sn–4Zr–6Mo	57.0453	7.7	0.5	4.65	1595	150	1250	0.03	0.1	40	99.9291	https://www.sciencedirect.com/science/article/pii/S0925838821007374
Ti–6Al–2Sn–4Zr–6Mo	57.0453	7.7	0.5	4.65	1595	150	1100	0.03	0.1	45.4545	99.953	https://www.sciencedirect.com/science/article/pii/S0925838821007374
Ti–6Al–2Sn–4Zr–6Mo	57.0453	7.7	0.5	4.65	1595	170	1100	0.03	0.1	51.5152	99.969	https://www.sciencedirect.com/science/article/pii/S0925838821007374
Ti–6Al–2Sn–4Zr–6Mo	57.0453	7.7	0.5	4.65	1595	190	1100	0.03	0.1	57.5758	99.9716	https://www.sciencedirect.com/science/article/pii/S0925838821007374
Ti–6Al–2Sn–4Zr–6Mo	57.0453	7.7	0.5	4.65	1595	190	1100	0.03	0.13	44.289	99.9745	https://www.sciencedirect.com/science/article/pii/S0925838821007374
Ti-5Al-5V-5Mo-3Cr	56.9809	5.3	0.5	4.65	1660	270	1400	0.03	0.1	64.2857	99.7225	https://www.sciencedirect.com/science/article/pii/S0925838822011513
Ti-5Al-5V-5Mo-3Cr	56.9809	5.3	0.5	4.65	1660	300	1400	0.03	0.1	71.4286	99.7636	https://www.sciencedirect.com/science/article/pii/S0925838822011513
Ti-5Al-5V-5Mo-3Cr	56.9809	5.3	0.5	4.65	1660	300	1200	0.03	0.1	83.3333	99.8843	https://www.sciencedirect.com/science/article/pii/S0925838822011513
Ti-5Al-5V-5Mo-3Cr	56.9809	5.3	0.5	4.65	1660	270	1200	0.03	0.1	75	99.891	https://www.sciencedirect.com/science/article/pii/S0925838822011513
Ti-5Al-5V-5Mo-3Cr	56.9809	5.3	0.5	4.65	1660	330	1400	0.03	0.1	78.5714	99.906	https://www.sciencedirect.com/science/article/pii/S0925838822011513
Ti-5Al-5V-5Mo-3Cr	56.9809	5.3	0.5	4.65	1660	330	1200	0.03	0.1	91.6667	99.9351	https://www.sciencedirect.com/science/article/pii/S0925838822011513
CuCrZr	89.6694	320	0.38	8.9	1071	495	450	0.03	0.08	458.333	96.5488	https://www.sciencedirect.com/science/article/pii/S0925838822030183
CuCrZr	89.6694	320	0.38	8.9	1071	495	400	0.03	0.07	589.286	96.5562	https://www.sciencedirect.com/science/article/pii/S0925838822030183
CuCrZr	89.6694	320	0.38	8.9	1071	465	450	0.03	0.07	492.063	97.4216	https://www.sciencedirect.com/science/article/pii/S0925838822030183
CuCrZr	89.6694	320	0.38	8.9	1071	495	300	0.03	0.09	611.111	97.5284	https://www.sciencedirect.com/science/article/pii/S0925838822030183
CuCrZr	89.6694	320	0.38	8.9	1071	485	350	0.03	0.08	577.381	97.5849	https://www.sciencedirect.com/science/article/pii/S0925838822030183
CuCrZr	89.6694	320	0.38	8.9	1071	485	300	0.03	0.07	769.841	97.6812	https://www.sciencedirect.com/science/article/pii/S0925838822030183
CuCrZr	89.6694	320	0.38	8.9	1071	465	400	0.03	0.06	645.833	97.7197	https://www.sciencedirect.com/science/article/pii/S0925838822030183
CuCrZr	89.6694	320	0.38	8.9	1071	475	350	0.03	0.07	646.259	97.7874	https://www.sciencedirect.com/science/article/pii/S0925838822030183
CuCrZr	89.6694	320	0.38	8.9	1071	465	350	0.03	0.09	492.063	97.8862	https://www.sciencedirect.com/science/article/pii/S0925838822030183
CuCrZr	89.6694	320	0.38	8.9	1071	475	400	0.03	0.08	494.792	98.0359	https://www.sciencedirect.com/science/article/pii/S0925838822030183
CuCrZr	89.6694	320	0.38	8.9	1071	475	450	0.03	0.09	390.947	98.0892	https://www.sciencedirect.com/science/article/pii/S0925838822030183
CuCrZr	89.6694	320	0.38	8.9	1071	485	400	0.03	0.09	449.074	98.0915	https://www.sciencedirect.com/science/article/pii/S0925838822030183
CuCrZr	89.6694	320	0.38	8.9	1071	465	300	0.03	0.08	645.833	98.2262	https://www.sciencedirect.com/science/article/pii/S0925838822030183
CuCrZr	89.6694	320	0.38	8.9	1071	495	350	0.03	0.06	785.714	98.2764	https://www.sciencedirect.com/science/article/pii/S0925838822030183
CuCrZr	89.6694	320	0.38	8.9	1071	475	300	0.03	0.06	879.63	98.4324	https://www.sciencedirect.com/science/article/pii/S0925838822030183
CuCrZr	89.6694	320	0.38	8.9	1071	485	450	0.03	0.06	598.765	98.6931	https://www.sciencedirect.com/science/article/pii/S0925838822030183
STS 316L	65.3334	21.4	0.5	8	1375	195	1400	0.02	0.12	58.0357	98.74	https://www.sciencedirect.com/science/article/pii/S1044580319322739
STS 316L	65.3334	21.4	0.5	8	1375	195	1100	0.02	0.12	73.8636	99.78	https://www.sciencedirect.com/science/article/pii/S1044580319322739
STS 316L	65.3334	21.4	0.5	8	1375	195	1400	0.02	0.09	77.381	99.79	https://www.sciencedirect.com/science/article/pii/S1044580319322739
STS 316L	65.3334	21.4	0.5	8	1375	195	1100	0.02	0.09	98.4848	99.96	https://www.sciencedirect.com/science/article/pii/S1044580319322739
STS 316L	65.3334	21.4	0.5	8	1375	195	800	0.02	0.06	203.125	99.97	https://www.sciencedirect.com/science/article/pii/S1044580319322739
STS 316L	65.3334	21.4	0.5	8	1375	195	800	0.02	0.09	135.417	99.97	https://www.sciencedirect.com/science/article/pii/S1044580319322739
STS 316L	65.3334	21.4	0.5	8	1375	195	1400	0.02	0.06	116.071	99.97	https://www.sciencedirect.com/science/article/pii/S1044580319322739
STS 316L	65.3334	21.4	0.5	8	1375	195	1100	0.02	0.06	147.727	99.98	https://www.sciencedirect.com/science/article/pii/S1044580319322739
STS 316L	65.3334	21.4	0.5	8	1375	195	800	0.02	0.12	101.562	99.99	https://www.sciencedirect.com/science/article/pii/S1044580319322739
AlSi10Mg	67.0729	146	0.884147	2.67	570	250	500	0.06	0.075	111.111	95.84	https://www.sciencedirect.com/science/article/pii/S1044580319329717
AlSi10Mg	67.0729	146	0.884147	2.67	570	250	2500	0.06	0.075	22.2222	96.55	https://www.sciencedirect.com/science/article/pii/S1044580319329717
AlSi10Mg	67.0729	146	0.884147	2.67	570	250	1500	0.06	0.045	61.7284	98.76	https://www.sciencedirect.com/science/article/pii/S1044580319329717
AlSi10Mg	67.0729	146	0.884147	2.67	570	150	500	0.06	0.045	111.111	98.87	https://www.sciencedirect.com/science/article/pii/S1044580319329717
AlSi10Mg	67.0729	146	0.884147	2.67	570	250	1500	0.06	0.105	26.455	98.9	https://www.sciencedirect.com/science/article/pii/S1044580319329717
AlSi10Mg	67.0729	146	0.884147	2.67	570	250	1500	0.03	0.105	52.9101	99.28	https://www.sciencedirect.com/science/article/pii/S1044580319329717
AlSi10Mg	67.0729	146	0.884147	2.67	570	350	500	0.06	0.045	259.259	99.29	https://www.sciencedirect.com/science/article/pii/S1044580319329717
perm 80	70.0969	19.6648	0.5	8.74	1423	160.81	3209.48	0.025	0.042	47.7188	85.9427	https://www.sciencedirect.com/science/article/pii/S1359645418306049
perm 80	70.0969	19.6648	0.5	8.74	1423	250	4000	0.025	0.06	41.6667	90.4475	https://www.sciencedirect.com/science/article/pii/S1359645418306049
perm 80	70.0969	19.6648	0.5	8.74	1423	250	100	0.025	0.06	1666.67	91.6742	https://www.sciencedirect.com/science/article/pii/S1359645418306049
perm 80	70.0969	19.6648	0.5	8.74	1423	250	2050	0.025	0.09	54.2005	95.7164	https://www.sciencedirect.com/science/article/pii/S1359645418306049
perm 80	70.0969	19.6648	0.5	8.74	1423	339.19	3209.48	0.025	0.078	54.1968	95.7164	https://www.sciencedirect.com/science/article/pii/S1359645418306049
perm 80	70.0969	19.6648	0.5	8.74	1423	160.81	890.52	0.025	0.042	171.981	97.2851	https://www.sciencedirect.com/science/article/pii/S1359645418306049
perm 80	70.0969	19.6648	0.5	8.74	1423	250	2050	0.025	0.06	81.3008	98.0292	https://www.sciencedirect.com/science/article/pii/S1359645418306049
perm 80	70.0969	19.6648	0.5	8.74	1423	250	2050	0.025	0.03	162.602	98.7934	https://www.sciencedirect.com/science/article/pii/S1359645418306049
perm 80	70.0969	19.6648	0.5	8.74	1423	339.19	3209.48	0.025	0.042	100.651	98.8336	https://www.sciencedirect.com/science/article/pii/S1359645418306049
perm 80	70.0969	19.6648	0.5	8.74	1423	160.81	890.52	0.025	0.078	92.6051	98.914	https://www.sciencedirect.com/science/article/pii/S1359645418306049
perm 80	70.0969	19.6648	0.5	8.74	1423	339.19	890.52	0.025	0.078	195.328	99.8994	https://www.sciencedirect.com/science/article/pii/S1359645418306049
perm 80	70.0969	19.6648	0.5	8.74	1423	339.19	890.52	0.025	0.042	362.752	99.9397	https://www.sciencedirect.com/science/article/pii/S1359645418306049
perm 80	70.0969	19.6648	0.5	8.74	1423	400	2050	0.025	0.06	130.081	100	https://www.sciencedirect.com/science/article/pii/S1359645418306049
Al-Si	70.5872	220.425	0.904974	2.69645	605	250	2400	0.03	0.13	26.7094	93.3328	https://www.sciencedirect.com/science/article/pii/S1359645421000781
Al-Si	70.5872	220.425	0.904974	2.69645	605	350	2400	0.03	0.13	37.3932	95.7898	https://www.sciencedirect.com/science/article/pii/S1359645421000781
Al-Si	70.5872	220.425	0.904974	2.69645	605	350	3000	0.03	0.13	29.9145	97.0156	https://www.sciencedirect.com/science/article/pii/S1359645421000781
Al-Si	70.5872	220.425	0.904974	2.69645	605	250	1600	0.03	0.13	40.0641	97.8275	https://www.sciencedirect.com/science/article/pii/S1359645421000781
Al-Si	70.5872	220.425	0.904974	2.69645	605	250	2000	0.03	0.13	32.0513	98.0215	https://www.sciencedirect.com/science/article/pii/S1359645421000781
Al-Si	70.5872	220.425	0.904974	2.69645	605	250	800	0.03	0.13	80.1282	98.5298	https://www.sciencedirect.com/science/article/pii/S1359645421000781
Al-Si	70.5872	220.425	0.904974	2.69645	605	350	2000	0.03	0.13	44.8718	98.8583	https://www.sciencedirect.com/science/article/pii/S1359645421000781
Al-Si	70.5872	220.425	0.904974	2.69645	605	350	1200	0.03	0.13	74.7863	99.1957	https://www.sciencedirect.com/science/article/pii/S1359645421000781
Al-Si	70.5872	220.425	0.904974	2.69645	605	250	1200	0.03	0.13	53.4188	99.3515	https://www.sciencedirect.com/science/article/pii/S1359645421000781
Al-Si	70.5872	220.425	0.904974	2.69645	605	350	1600	0.03	0.13	56.0897	99.4832	https://www.sciencedirect.com/science/article/pii/S1359645421000781
Al-4Si	69.3445	216.434	0.919948	2.68576	577	250	2400	0.03	0.13	26.7094	95.2246	https://www.sciencedirect.com/science/article/pii/S1359645421000781
Al-4Si	69.3445	216.434	0.919948	2.68576	577	350	3000	0.03	0.13	29.9145	97.4552	https://www.sciencedirect.com/science/article/pii/S1359645421000781
Al-4Si	69.3445	216.434	0.919948	2.68576	577	350	1200	0.03	0.13	74.7863	98.8758	https://www.sciencedirect.com/science/article/pii/S1359645421000781
Al-4Si	69.3445	216.434	0.919948	2.68576	577	350	2400	0.03	0.13	37.3932	98.9285	https://www.sciencedirect.com/science/article/pii/S1359645421000781
Al-4Si	69.3445	216.434	0.919948	2.68576	577	250	2000	0.03	0.13	32.0513	99.1577	https://www.sciencedirect.com/science/article/pii/S1359645421000781
Al-4Si	69.3445	216.434	0.919948	2.68576	577	350	1600	0.03	0.13	56.0897	99.4105	https://www.sciencedirect.com/science/article/pii/S1359645421000781
Al-4Si	69.3445	216.434	0.919948	2.68576	577	250	1600	0.03	0.13	40.0641	99.4342	https://www.sciencedirect.com/science/article/pii/S1359645421000781
Al-4Si	69.3445	216.434	0.919948	2.68576	577	350	2000	0.03	0.13	44.8718	99.5278	https://www.sciencedirect.com/science/article/pii/S1359645421000781
Al-4Si	69.3445	216.434	0.919948	2.68576	577	250	1200	0.03	0.13	53.4188	99.542	https://www.sciencedirect.com/science/article/pii/S1359645421000781
Al-4Si	69.3445	216.434	0.919948	2.68576	577	250	800	0.03	0.13	80.1282	99.6882	https://www.sciencedirect.com/science/article/pii/S1359645421000781
Al-2Si	70.1744	219.099	0.909948	2.6929	577	350	3000	0.03	0.13	29.9145	90.7817	https://www.sciencedirect.com/science/article/pii/S1359645421000781
Al-2Si	70.1744	219.099	0.909948	2.6929	577	350	2400	0.03	0.13	37.3932	96.5271	https://www.sciencedirect.com/science/article/pii/S1359645421000781
Al-2Si	70.1744	219.099	0.909948	2.6929	577	250	2400	0.03	0.13	26.7094	96.9805	https://www.sciencedirect.com/science/article/pii/S1359645421000781
Al-2Si	70.1744	219.099	0.909948	2.6929	577	250	2000	0.03	0.13	32.0513	97.3773	https://www.sciencedirect.com/science/article/pii/S1359645421000781
Al-2Si	70.1744	219.099	0.909948	2.6929	577	250	1600	0.03	0.13	40.0641	97.8204	https://www.sciencedirect.com/science/article/pii/S1359645421000781
Al-2Si	70.1744	219.099	0.909948	2.6929	577	350	2000	0.03	0.13	44.8718	97.9235	https://www.sciencedirect.com/science/article/pii/S1359645421000781
Al-2Si	70.1744	219.099	0.909948	2.6929	577	350	1200	0.03	0.13	74.7863	98.5624	https://www.sciencedirect.com/science/article/pii/S1359645421000781
Al-2Si	70.1744	219.099	0.909948	2.6929	577	350	1600	0.03	0.13	56.0897	98.8561	https://www.sciencedirect.com/science/article/pii/S1359645421000781
Al-2Si	70.1744	219.099	0.909948	2.6929	577	250	800	0.03	0.13	80.1282	99.1086	https://www.sciencedirect.com/science/article/pii/S1359645421000781
Al-2Si	70.1744	219.099	0.909948	2.6929	577	250	1200	0.03	0.13	53.4188	99.5517	https://www.sciencedirect.com/science/article/pii/S1359645421000781
Al-16Si	64.3479	200.391	0.980155	2.64276	577	350	1200	0.03	0.13	74.7863	96.9188	https://www.sciencedirect.com/science/article/pii/S1359645421000781
Al-16Si	64.3479	200.391	0.980155	2.64276	577	350	3000	0.03	0.13	29.9145	97.4838	https://www.sciencedirect.com/science/article/pii/S1359645421000781
Al-16Si	64.3479	200.391	0.980155	2.64276	577	350	2400	0.03	0.13	37.3932	98.0386	https://www.sciencedirect.com/science/article/pii/S1359645421000781
Al-16Si	64.3479	200.391	0.980155	2.64276	577	250	800	0.03	0.13	80.1282	98.2015	https://www.sciencedirect.com/science/article/pii/S1359645421000781
Al-16Si	64.3479	200.391	0.980155	2.64276	577	250	2400	0.03	0.13	26.7094	98.26	https://www.sciencedirect.com/science/article/pii/S1359645421000781
Al-16Si	64.3479	200.391	0.980155	2.64276	577	250	2000	0.03	0.13	32.0513	98.4092	https://www.sciencedirect.com/science/article/pii/S1359645421000781
Al-16Si	64.3479	200.391	0.980155	2.64276	577	350	2000	0.03	0.13	44.8718	99.2904	https://www.sciencedirect.com/science/article/pii/S1359645421000781
Al-16Si	64.3479	200.391	0.980155	2.64276	577	350	1600	0.03	0.13	56.0897	99.557	https://www.sciencedirect.com/science/article/pii/S1359645421000781
Al-16Si	64.3479	200.391	0.980155	2.64276	577	250	1200	0.03	0.13	53.4188	99.8125	https://www.sciencedirect.com/science/article/pii/S1359645421000781
Al-16Si	64.3479	200.391	0.980155	2.64276	577	250	1600	0.03	0.13	40.0641	99.8692	https://www.sciencedirect.com/science/article/pii/S1359645421000781
Al-12.6Si	65.7712	204.961	0.963005	2.65501	577	350	1200	0.03	0.13	74.7863	97.1379	https://www.sciencedirect.com/science/article/pii/S1359645421000781
Al-12.6Si	65.7712	204.961	0.963005	2.65501	577	250	2400	0.03	0.13	26.7094	97.3984	https://www.sciencedirect.com/science/article/pii/S1359645421000781
Al-12.6Si	65.7712	204.961	0.963005	2.65501	577	350	3000	0.03	0.13	29.9145	97.6065	https://www.sciencedirect.com/science/article/pii/S1359645421000781
Al-12.6Si	65.7712	204.961	0.963005	2.65501	577	250	800	0.03	0.13	80.1282	97.7632	https://www.sciencedirect.com/science/article/pii/S1359645421000781
Al-12.6Si	65.7712	204.961	0.963005	2.65501	577	350	2400	0.03	0.13	37.3932	99.3881	https://www.sciencedirect.com/science/article/pii/S1359645421000781
Al-12.6Si	65.7712	204.961	0.963005	2.65501	577	350	1600	0.03	0.13	56.0897	99.5249	https://www.sciencedirect.com/science/article/pii/S1359645421000781
Al-12.6Si	65.7712	204.961	0.963005	2.65501	577	350	2000	0.03	0.13	44.8718	99.6265	https://www.sciencedirect.com/science/article/pii/S1359645421000781
Al-12.6Si	65.7712	204.961	0.963005	2.65501	577	250	2000	0.03	0.13	32.0513	99.6465	https://www.sciencedirect.com/science/article/pii/S1359645421000781
Al-12.6Si	65.7712	204.961	0.963005	2.65501	577	250	1600	0.03	0.13	40.0641	99.8205	https://www.sciencedirect.com/science/article/pii/S1359645421000781
Al-12.6Si	65.7712	204.961	0.963005	2.65501	577	250	1200	0.03	0.13	53.4188	99.9145	https://www.sciencedirect.com/science/article/pii/S1359645421000781
Al-0.5Si	70.7936	221.087	0.902487	2.69822	632	350	3000	0.03	0.13	29.9145	91.2076	https://www.sciencedirect.com/science/article/pii/S1359645421000781
Al-0.5Si	70.7936	221.087	0.902487	2.69822	632	250	2400	0.03	0.13	26.7094	91.2293	https://www.sciencedirect.com/science/article/pii/S1359645421000781
Al-0.5Si	70.7936	221.087	0.902487	2.69822	632	350	2400	0.03	0.13	37.3932	92.9425	https://www.sciencedirect.com/science/article/pii/S1359645421000781
Al-0.5Si	70.7936	221.087	0.902487	2.69822	632	250	2000	0.03	0.13	32.0513	93.2374	https://www.sciencedirect.com/science/article/pii/S1359645421000781
Al-0.5Si	70.7936	221.087	0.902487	2.69822	632	350	2000	0.03	0.13	44.8718	97.3502	https://www.sciencedirect.com/science/article/pii/S1359645421000781
Al-0.5Si	70.7936	221.087	0.902487	2.69822	632	250	1200	0.03	0.13	53.4188	99.2351	https://www.sciencedirect.com/science/article/pii/S1359645421000781
Al-0.5Si	70.7936	221.087	0.902487	2.69822	632	350	1200	0.03	0.13	74.7863	99.3538	https://www.sciencedirect.com/science/article/pii/S1359645421000781
Al-0.5Si	70.7936	221.087	0.902487	2.69822	632	250	800	0.03	0.13	80.1282	99.4783	https://www.sciencedirect.com/science/article/pii/S1359645421000781
Al-0.5Si	70.7936	221.087	0.902487	2.69822	632	350	1600	0.03	0.13	56.0897	99.4976	https://www.sciencedirect.com/science/article/pii/S1359645421000781
Al-0.5Si	70.7936	221.087	0.902487	2.69822	632	250	1600	0.03	0.13	40.0641	99.6111	https://www.sciencedirect.com/science/article/pii/S1359645421000781
STS 316L	65.3334	21.4	0.5	8	1375	140	1200	0.03	0.13	29.9145	79.2411	https://www.sciencedirect.com/science/article/pii/S1359645421009836
STS 316L	65.3334	21.4	0.5	8	1375	170	1200	0.03	0.13	36.3248	90.6473	https://www.sciencedirect.com/science/article/pii/S1359645421009836
STS 316L	65.3334	21.4	0.5	8	1375	140	1200	0.03	0.11	35.3535	94.0179	https://www.sciencedirect.com/science/article/pii/S1359645421009836
STS 316L	65.3334	21.4	0.5	8	1375	200	1200	0.03	0.13	42.735	95.6473	https://www.sciencedirect.com/science/article/pii/S1359645421009836
STS 316L	65.3334	21.4	0.5	8	1375	170	1200	0.03	0.11	42.9293	96.6295	https://www.sciencedirect.com/science/article/pii/S1359645421009836
STS 316L	65.3334	21.4	0.5	8	1375	140	1200	0.03	0.09	43.2099	96.6518	https://www.sciencedirect.com/science/article/pii/S1359645421009836
STS 316L	65.3334	21.4	0.5	8	1375	200	400	0.03	0.09	185.185	97.1652	https://www.sciencedirect.com/science/article/pii/S1359645421009836
STS 316L	65.3334	21.4	0.5	8	1375	140	800	0.03	0.13	44.8718	97.3884	https://www.sciencedirect.com/science/article/pii/S1359645421009836
STS 316L	65.3334	21.4	0.5	8	1375	200	1200	0.03	0.11	50.5051	98.2589	https://www.sciencedirect.com/science/article/pii/S1359645421009836
STS 316L	65.3334	21.4	0.5	8	1375	170	400	0.03	0.09	157.407	98.3705	https://www.sciencedirect.com/science/article/pii/S1359645421009836
STS 316L	65.3334	21.4	0.5	8	1375	140	800	0.03	0.11	53.0303	98.683	https://www.sciencedirect.com/science/article/pii/S1359645421009836
STS 316L	65.3334	21.4	0.5	8	1375	200	400	0.03	0.11	151.515	98.7277	https://www.sciencedirect.com/science/article/pii/S1359645421009836
STS 316L	65.3334	21.4	0.5	8	1375	170	800	0.03	0.13	54.4872	98.9062	https://www.sciencedirect.com/science/article/pii/S1359645421009836
STS 316L	65.3334	21.4	0.5	8	1375	200	800	0.03	0.13	64.1026	99.1518	https://www.sciencedirect.com/science/article/pii/S1359645421009836
STS 316L	65.3334	21.4	0.5	8	1375	200	1200	0.03	0.09	61.7284	99.2411	https://www.sciencedirect.com/science/article/pii/S1359645421009836
STS 316L	65.3334	21.4	0.5	8	1375	200	400	0.03	0.13	128.205	99.3304	https://www.sciencedirect.com/science/article/pii/S1359645421009836
STS 316L	65.3334	21.4	0.5	8	1375	140	400	0.03	0.13	89.7436	99.442	https://www.sciencedirect.com/science/article/pii/S1359645421009836
STS 316L	65.3334	21.4	0.5	8	1375	200	800	0.03	0.11	75.7576	99.4866	https://www.sciencedirect.com/science/article/pii/S1359645421009836
STS 316L	65.3334	21.4	0.5	8	1375	170	400	0.03	0.13	108.974	99.5089	https://www.sciencedirect.com/science/article/pii/S1359645421009836
STS 316L	65.3334	21.4	0.5	8	1375	170	400	0.03	0.11	128.788	99.5312	https://www.sciencedirect.com/science/article/pii/S1359645421009836
STS 316L	65.3334	21.4	0.5	8	1375	200	800	0.03	0.09	92.5926	99.5312	https://www.sciencedirect.com/science/article/pii/S1359645421009836
STS 316L	65.3334	21.4	0.5	8	1375	170	1200	0.03	0.09	52.4691	99.5982	https://www.sciencedirect.com/science/article/pii/S1359645421009836
STS 316L	65.3334	21.4	0.5	8	1375	140	400	0.03	0.11	106.061	99.7768	https://www.sciencedirect.com/science/article/pii/S1359645421009836
STS 316L	65.3334	21.4	0.5	8	1375	170	800	0.03	0.09	78.7037	99.7991	https://www.sciencedirect.com/science/article/pii/S1359645421009836
STS 316L	65.3334	21.4	0.5	8	1375	140	400	0.03	0.09	129.63	99.9107	https://www.sciencedirect.com/science/article/pii/S1359645421009836
STS 316L	65.3334	21.4	0.5	8	1375	170	800	0.03	0.11	64.3939	99.9107	https://www.sciencedirect.com/science/article/pii/S1359645421009836
STS 316L	65.3334	21.4	0.5	8	1375	140	800	0.03	0.09	64.8148	100	https://www.sciencedirect.com/science/article/pii/S1359645421009836
16MnCr5	64.2252	52	0.47	7.85	1480.57	100	595.238	0.03	0.07	80	96.6507	https://www.sciencedirect.com/science/article/pii/S2212827118308254
16MnCr5	64.2252	52	0.47	7.85	1480.57	100	476.19	0.03	0.07	100	96.9015	https://www.sciencedirect.com/science/article/pii/S2212827118308254
16MnCr5	64.2252	52	0.47	7.85	1480.57	100	529.101	0.03	0.07	90	97.1617	https://www.sciencedirect.com/science/article/pii/S2212827118308254
16MnCr5	64.2252	52	0.47	7.85	1480.57	370	2202.38	0.03	0.07	80	98.2925	https://www.sciencedirect.com/science/article/pii/S2212827118308254
16MnCr5	64.2252	52	0.47	7.85	1480.57	370	1957.67	0.03	0.07	90	98.5746	https://www.sciencedirect.com/science/article/pii/S2212827118308254
16MnCr5	64.2252	52	0.47	7.85	1480.57	350	1851.85	0.03	0.07	90	98.5898	https://www.sciencedirect.com/science/article/pii/S2212827118308254
16MnCr5	64.2252	52	0.47	7.85	1480.57	125	661.376	0.03	0.07	90	98.5916	https://www.sciencedirect.com/science/article/pii/S2212827118308254
16MnCr5	64.2252	52	0.47	7.85	1480.57	100	432.9	0.03	0.07	110	98.6789	https://www.sciencedirect.com/science/article/pii/S2212827118308254
16MnCr5	64.2252	52	0.47	7.85	1480.57	350	2083.33	0.03	0.07	80	98.6958	https://www.sciencedirect.com/science/article/pii/S2212827118308254
16MnCr5	64.2252	52	0.47	7.85	1480.57	325	1934.52	0.03	0.07	80	98.7327	https://www.sciencedirect.com/science/article/pii/S2212827118308254
16MnCr5	64.2252	52	0.47	7.85	1480.57	350	1515.15	0.03	0.07	110	98.7904	https://www.sciencedirect.com/science/article/pii/S2212827118308254
16MnCr5	64.2252	52	0.47	7.85	1480.57	125	595.238	0.03	0.07	100	98.9615	https://www.sciencedirect.com/science/article/pii/S2212827118308254
16MnCr5	64.2252	52	0.47	7.85	1480.57	370	1761.9	0.03	0.07	100	99.001	https://www.sciencedirect.com/science/article/pii/S2212827118308254
16MnCr5	64.2252	52	0.47	7.85	1480.57	350	1666.67	0.03	0.07	100	99.0099	https://www.sciencedirect.com/science/article/pii/S2212827118308254
16MnCr5	64.2252	52	0.47	7.85	1480.57	125	744.048	0.03	0.07	80	99.0323	https://www.sciencedirect.com/science/article/pii/S2212827118308254
16MnCr5	64.2252	52	0.47	7.85	1480.57	150	892.857	0.03	0.07	80	99.0516	https://www.sciencedirect.com/science/article/pii/S2212827118308254
16MnCr5	64.2252	52	0.47	7.85	1480.57	250	1488.1	0.03	0.07	80	99.0598	https://www.sciencedirect.com/science/article/pii/S2212827118308254
16MnCr5	64.2252	52	0.47	7.85	1480.57	275	1190.48	0.03	0.07	110	99.0836	https://www.sciencedirect.com/science/article/pii/S2212827118308254
16MnCr5	64.2252	52	0.47	7.85	1480.57	275	1455.03	0.03	0.07	90	99.1087	https://www.sciencedirect.com/science/article/pii/S2212827118308254
16MnCr5	64.2252	52	0.47	7.85	1480.57	300	1785.71	0.03	0.07	80	99.1109	https://www.sciencedirect.com/science/article/pii/S2212827118308254
16MnCr5	64.2252	52	0.47	7.85	1480.57	275	1636.9	0.03	0.07	80	99.1323	https://www.sciencedirect.com/science/article/pii/S2212827118308254
16MnCr5	64.2252	52	0.47	7.85	1480.57	225	1339.29	0.03	0.07	80	99.1344	https://www.sciencedirect.com/science/article/pii/S2212827118308254
16MnCr5	64.2252	52	0.47	7.85	1480.57	225	974.026	0.03	0.07	110	99.1516	https://www.sciencedirect.com/science/article/pii/S2212827118308254
16MnCr5	64.2252	52	0.47	7.85	1480.57	300	1298.7	0.03	0.07	110	99.2001	https://www.sciencedirect.com/science/article/pii/S2212827118308254
16MnCr5	64.2252	52	0.47	7.85	1480.57	250	1322.75	0.03	0.07	90	99.2023	https://www.sciencedirect.com/science/article/pii/S2212827118308254
16MnCr5	64.2252	52	0.47	7.85	1480.57	250	1082.25	0.03	0.07	110	99.2023	https://www.sciencedirect.com/science/article/pii/S2212827118308254
16MnCr5	64.2252	52	0.47	7.85	1480.57	325	1719.58	0.03	0.07	90	99.2038	https://www.sciencedirect.com/science/article/pii/S2212827118308254
16MnCr5	64.2252	52	0.47	7.85	1480.57	150	793.651	0.03	0.07	90	99.2191	https://www.sciencedirect.com/science/article/pii/S2212827118308254
16MnCr5	64.2252	52	0.47	7.85	1480.57	275	1309.52	0.03	0.07	100	99.2968	https://www.sciencedirect.com/science/article/pii/S2212827118308254
16MnCr5	64.2252	52	0.47	7.85	1480.57	200	1058.2	0.03	0.07	90	99.3047	https://www.sciencedirect.com/science/article/pii/S2212827118308254
16MnCr5	64.2252	52	0.47	7.85	1480.57	325	1406.93	0.03	0.07	110	99.3511	https://www.sciencedirect.com/science/article/pii/S2212827118308254
16MnCr5	64.2252	52	0.47	7.85	1480.57	175	833.333	0.03	0.07	100	99.3638	https://www.sciencedirect.com/science/article/pii/S2212827118308254
16MnCr5	64.2252	52	0.47	7.85	1480.57	200	865.801	0.03	0.07	110	99.3925	https://www.sciencedirect.com/science/article/pii/S2212827118308254
16MnCr5	64.2252	52	0.47	7.85	1480.57	175	757.576	0.03	0.07	110	99.414	https://www.sciencedirect.com/science/article/pii/S2212827118308254
16MnCr5	64.2252	52	0.47	7.85	1480.57	125	541.126	0.03	0.07	110	99.4224	https://www.sciencedirect.com/science/article/pii/S2212827118308254
16MnCr5	64.2252	52	0.47	7.85	1480.57	370	1601.73	0.03	0.07	110	99.4242	https://www.sciencedirect.com/science/article/pii/S2212827118308254
16MnCr5	64.2252	52	0.47	7.85	1480.57	175	925.926	0.03	0.07	90	99.439	https://www.sciencedirect.com/science/article/pii/S2212827118308254
16MnCr5	64.2252	52	0.47	7.85	1480.57	225	1071.43	0.03	0.07	100	99.5216	https://www.sciencedirect.com/science/article/pii/S2212827118308254
16MnCr5	64.2252	52	0.47	7.85	1480.57	325	1547.62	0.03	0.07	100	99.5392	https://www.sciencedirect.com/science/article/pii/S2212827118308254
16MnCr5	64.2252	52	0.47	7.85	1480.57	175	1041.67	0.03	0.07	80	99.5559	https://www.sciencedirect.com/science/article/pii/S2212827118308254
16MnCr5	64.2252	52	0.47	7.85	1480.57	300	1587.3	0.03	0.07	90	99.6202	https://www.sciencedirect.com/science/article/pii/S2212827118308254
16MnCr5	64.2252	52	0.47	7.85	1480.57	150	714.286	0.03	0.07	100	99.6894	https://www.sciencedirect.com/science/article/pii/S2212827118308254
16MnCr5	64.2252	52	0.47	7.85	1480.57	250	1190.48	0.03	0.07	100	99.6975	https://www.sciencedirect.com/science/article/pii/S2212827118308254
16MnCr5	64.2252	52	0.47	7.85	1480.57	150	649.351	0.03	0.07	110	99.8335	https://www.sciencedirect.com/science/article/pii/S2212827118308254
16MnCr5	64.2252	52	0.47	7.85	1480.57	300	1428.57	0.03	0.07	100	99.8553	https://www.sciencedirect.com/science/article/pii/S2212827118308254
16MnCr5	64.2252	52	0.47	7.85	1480.57	225	1190.48	0.03	0.07	90	99.9228	https://www.sciencedirect.com/science/article/pii/S2212827118308254
16MnCr5	64.2252	52	0.47	7.85	1480.57	200	952.381	0.03	0.07	100	99.9755	https://www.sciencedirect.com/science/article/pii/S2212827118308254
16MnCr5	64.2252	52	0.47	7.85	1480.57	200	1190.48	0.03	0.07	80	100	https://www.sciencedirect.com/science/article/pii/S2212827118308254
Mg WE43	73.8121	51.3	1	1.84	640	160	900	0.03	0.08	74.0741	98.7358	https://www.sciencedirect.com/science/article/pii/S2213956722000706
Mg WE43	73.8121	51.3	1	1.84	640	160	1125	0.03	0.11	43.0976	98.7986	https://www.sciencedirect.com/science/article/pii/S2213956722000706
Mg WE43	73.8121	51.3	1	1.84	640	160	900	0.03	0.1	59.2593	99.0507	https://www.sciencedirect.com/science/article/pii/S2213956722000706
Mg WE43	73.8121	51.3	1	1.84	640	160	975	0.03	0.11	49.728	99.0826	https://www.sciencedirect.com/science/article/pii/S2213956722000706
Mg WE43	73.8121	51.3	1	1.84	640	160	900	0.03	0.11	53.8721	99.2206	https://www.sciencedirect.com/science/article/pii/S2213956722000706
Mg WE43	73.8121	51.3	1	1.84	640	160	975	0.03	0.08	68.3761	99.2241	https://www.sciencedirect.com/science/article/pii/S2213956722000706
Mg WE43	73.8121	51.3	1	1.84	640	160	900	0.03	0.09	65.8436	99.2303	https://www.sciencedirect.com/science/article/pii/S2213956722000706
Mg WE43	73.8121	51.3	1	1.84	640	160	1125	0.03	0.1	47.4074	99.2604	https://www.sciencedirect.com/science/article/pii/S2213956722000706
Mg WE43	73.8121	51.3	1	1.84	640	160	1050	0.03	0.11	46.176	99.2808	https://www.sciencedirect.com/science/article/pii/S2213956722000706
Mg WE43	73.8121	51.3	1	1.84	640	160	975	0.03	0.1	54.7009	99.2896	https://www.sciencedirect.com/science/article/pii/S2213956722000706
Mg WE43	73.8121	51.3	1	1.84	640	160	1050	0.03	0.1	50.7937	99.3338	https://www.sciencedirect.com/science/article/pii/S2213956722000706
Mg WE43	73.8121	51.3	1	1.84	640	160	1050	0.03	0.09	56.4374	99.4391	https://www.sciencedirect.com/science/article/pii/S2213956722000706
Mg WE43	73.8121	51.3	1	1.84	640	160	1125	0.03	0.08	59.2593	99.471	https://www.sciencedirect.com/science/article/pii/S2213956722000706
Mg WE43	73.8121	51.3	1	1.84	640	160	975	0.03	0.09	60.7787	99.5126	https://www.sciencedirect.com/science/article/pii/S2213956722000706
Mg WE43	73.8121	51.3	1	1.84	640	160	1125	0.03	0.09	52.6749	99.532	https://www.sciencedirect.com/science/article/pii/S2213956722000706
Mg WE43	73.8121	51.3	1	1.84	640	160	1050	0.03	0.08	63.4921	99.5462	https://www.sciencedirect.com/science/article/pii/S2213956722000706
AlSi10Mg	67.0729	146	0.884147	2.67	570	100	250	0.04	0.05	200	95.6	https://www.sciencedirect.com/science/article/pii/S2214860414000062
AlSi10Mg	67.0729	146	0.884147	2.67	570	100	500	0.04	0.1	50	95.8	https://www.sciencedirect.com/science/article/pii/S2214860414000062
AlSi10Mg	67.0729	146	0.884147	2.67	570	100	250	0.04	0.1	100	96.3	https://www.sciencedirect.com/science/article/pii/S2214860414000062
AlSi10Mg	67.0729	146	0.884147	2.67	570	100	1000	0.04	0.1	25	96.3	https://www.sciencedirect.com/science/article/pii/S2214860414000062
AlSi10Mg	67.0729	146	0.884147	2.67	570	100	750	0.04	0.05	66.6667	96.8	https://www.sciencedirect.com/science/article/pii/S2214860414000062
AlSi10Mg	67.0729	146	0.884147	2.67	570	100	1000	0.04	0.05	50	96.9	https://www.sciencedirect.com/science/article/pii/S2214860414000062
AlSi10Mg	67.0729	146	0.884147	2.67	570	100	750	0.04	0.1	33.3333	97.4	https://www.sciencedirect.com/science/article/pii/S2214860414000062
AlSi10Mg	67.0729	146	0.884147	2.67	570	100	500	0.04	0.05	100	97.7	https://www.sciencedirect.com/science/article/pii/S2214860414000062
Ti6Al4V	56.848	6.7	0.5263	4.43	1684	40	1200	0.03	0.1	11.1111	77.5842	https://www.sciencedirect.com/science/article/pii/S2214860414000074
Ti6Al4V	56.848	6.7	0.5263	4.43	1684	40	1080	0.03	0.1	12.3457	80.4277	https://www.sciencedirect.com/science/article/pii/S2214860414000074
Ti6Al4V	56.848	6.7	0.5263	4.43	1684	40	960	0.03	0.1	13.8889	82.2979	https://www.sciencedirect.com/science/article/pii/S2214860414000074
Ti6Al4V	56.848	6.7	0.5263	4.43	1684	40	840	0.03	0.1	15.873	84.5279	https://www.sciencedirect.com/science/article/pii/S2214860414000074
Ti6Al4V	56.848	6.7	0.5263	4.43	1684	80	1560	0.03	0.1	17.094	87.7585	https://www.sciencedirect.com/science/article/pii/S2214860414000074
Ti6Al4V	56.848	6.7	0.5263	4.43	1684	40	720	0.03	0.1	18.5185	88.3448	https://www.sciencedirect.com/science/article/pii/S2214860414000074
Ti6Al4V	56.848	6.7	0.5263	4.43	1684	80	1440	0.03	0.1	18.5185	89.68	https://www.sciencedirect.com/science/article/pii/S2214860414000074
Ti6Al4V	56.848	6.7	0.5263	4.43	1684	40	600	0.03	0.1	22.2222	90.8816	https://www.sciencedirect.com/science/article/pii/S2214860414000074
Ti6Al4V	56.848	6.7	0.5263	4.43	1684	80	1320	0.03	0.1	20.202	91.4113	https://www.sciencedirect.com/science/article/pii/S2214860414000074
Ti6Al4V	56.848	6.7	0.5263	4.43	1684	80	1200	0.03	0.1	22.2222	94.0193	https://www.sciencedirect.com/science/article/pii/S2214860414000074
Ti6Al4V	56.848	6.7	0.5263	4.43	1684	120	1560	0.03	0.1	25.641	94.097	https://www.sciencedirect.com/science/article/pii/S2214860414000074
Ti6Al4V	56.848	6.7	0.5263	4.43	1684	120	360	0.03	0.1	111.111	94.1807	https://www.sciencedirect.com/science/article/pii/S2214860414000074
Ti6Al4V	56.848	6.7	0.5263	4.43	1684	40	480	0.03	0.1	27.7778	95.1746	https://www.sciencedirect.com/science/article/pii/S2214860414000074
Ti6Al4V	56.848	6.7	0.5263	4.43	1684	120	1440	0.03	0.1	27.7778	96.0163	https://www.sciencedirect.com/science/article/pii/S2214860414000074
Ti6Al4V	56.848	6.7	0.5263	4.43	1684	80	1080	0.03	0.1	24.6914	96.1309	https://www.sciencedirect.com/science/article/pii/S2214860414000074
Ti6Al4V	56.848	6.7	0.5263	4.43	1684	160	360	0.03	0.1	148.148	97.171	https://www.sciencedirect.com/science/article/pii/S2214860414000074
Ti6Al4V	56.848	6.7	0.5263	4.43	1684	40	360	0.03	0.1	37.037	97.5209	https://www.sciencedirect.com/science/article/pii/S2214860414000074
Ti6Al4V	56.848	6.7	0.5263	4.43	1684	80	960	0.03	0.1	27.7778	97.6193	https://www.sciencedirect.com/science/article/pii/S2214860414000074
Ti6Al4V	56.848	6.7	0.5263	4.43	1684	120	480	0.03	0.1	83.3333	97.9745	https://www.sciencedirect.com/science/article/pii/S2214860414000074
Ti6Al4V	56.848	6.7	0.5263	4.43	1684	120	1320	0.03	0.1	30.303	98.1792	https://www.sciencedirect.com/science/article/pii/S2214860414000074
Ti6Al4V	56.848	6.7	0.5263	4.43	1684	80	840	0.03	0.1	31.746	99.1289	https://www.sciencedirect.com/science/article/pii/S2214860414000074
Ti6Al4V	56.848	6.7	0.5263	4.43	1684	40	240	0.03	0.1	55.5556	99.2113	https://www.sciencedirect.com/science/article/pii/S2214860414000074
Ti6Al4V	56.848	6.7	0.5263	4.43	1684	40	120	0.03	0.1	111.111	99.2195	https://www.sciencedirect.com/science/article/pii/S2214860414000074
Ti6Al4V	56.848	6.7	0.5263	4.43	1684	160	480	0.03	0.1	111.111	99.3747	https://www.sciencedirect.com/science/article/pii/S2214860414000074
Ti6Al4V	56.848	6.7	0.5263	4.43	1684	80	240	0.03	0.1	111.111	99.4524	https://www.sciencedirect.com/science/article/pii/S2214860414000074
Ti6Al4V	56.848	6.7	0.5263	4.43	1684	120	600	0.03	0.1	66.6667	99.5589	https://www.sciencedirect.com/science/article/pii/S2214860414000074
Ti6Al4V	56.848	6.7	0.5263	4.43	1684	80	720	0.03	0.1	37.037	99.6668	https://www.sciencedirect.com/science/article/pii/S2214860414000074
Ti6Al4V	56.848	6.7	0.5263	4.43	1684	120	1080	0.03	0.1	37.037	99.73	https://www.sciencedirect.com/science/article/pii/S2214860414000074
Ti6Al4V	56.848	6.7	0.5263	4.43	1684	80	480	0.03	0.1	55.5556	99.7497	https://www.sciencedirect.com/science/article/pii/S2214860414000074
Ti6Al4V	56.848	6.7	0.5263	4.43	1684	80	360	0.03	0.1	74.0741	99.77	https://www.sciencedirect.com/science/article/pii/S2214860414000074
Ti6Al4V	56.848	6.7	0.5263	4.43	1684	160	1080	0.03	0.1	49.3827	99.8266	https://www.sciencedirect.com/science/article/pii/S2214860414000074
Ti6Al4V	56.848	6.7	0.5263	4.43	1684	160	1320	0.03	0.1	40.404	99.8474	https://www.sciencedirect.com/science/article/pii/S2214860414000074
Ti6Al4V	56.848	6.7	0.5263	4.43	1684	120	1200	0.03	0.1	33.3333	99.8549	https://www.sciencedirect.com/science/article/pii/S2214860414000074
Ti6Al4V	56.848	6.7	0.5263	4.43	1684	120	960	0.03	0.1	41.6667	99.8593	https://www.sciencedirect.com/science/article/pii/S2214860414000074
Ti6Al4V	56.848	6.7	0.5263	4.43	1684	80	600	0.03	0.1	44.4444	99.9195	https://www.sciencedirect.com/science/article/pii/S2214860414000074
Ti6Al4V	56.848	6.7	0.5263	4.43	1684	120	840	0.03	0.1	47.619	99.9357	https://www.sciencedirect.com/science/article/pii/S2214860414000074
Ti6Al4V	56.848	6.7	0.5263	4.43	1684	120	720	0.03	0.1	55.5556	99.9379	https://www.sciencedirect.com/science/article/pii/S2214860414000074
Ti6Al4V	56.848	6.7	0.5263	4.43	1684	160	840	0.03	0.1	63.4921	99.9837	https://www.sciencedirect.com/science/article/pii/S2214860414000074
Ti6Al4V	56.848	6.7	0.5263	4.43	1684	160	1200	0.03	0.1	44.4444	99.9852	https://www.sciencedirect.com/science/article/pii/S2214860414000074
Ti6Al4V	56.848	6.7	0.5263	4.43	1684	160	720	0.03	0.1	74.0741	99.9882	https://www.sciencedirect.com/science/article/pii/S2214860414000074
Ti6Al4V	56.848	6.7	0.5263	4.43	1684	160	1440	0.03	0.1	37.037	99.9911	https://www.sciencedirect.com/science/article/pii/S2214860414000074
Ti6Al4V	56.848	6.7	0.5263	4.43	1684	160	600	0.03	0.1	88.8889	100	https://www.sciencedirect.com/science/article/pii/S2214860414000074
Ti6Al4V	56.848	6.7	0.5263	4.43	1684	160	960	0.03	0.1	55.5556	100	https://www.sciencedirect.com/science/article/pii/S2214860414000074
Ti6Al4V	56.848	6.7	0.5263	4.43	1684	160	1560	0.03	0.1	34.188	100	https://www.sciencedirect.com/science/article/pii/S2214860414000074
AA6061	70.8006	167	0.896	2.7	582	350	2000	0.1	0.14	12.5	91.131	https://www.sciencedirect.com/science/article/pii/S2214860418302975
AA6061	70.8006	167	0.896	2.7	582	350	1800	0.1	0.14	13.8889	92.1678	https://www.sciencedirect.com/science/article/pii/S2214860418302975
AA6061	70.8006	167	0.896	2.7	582	450	1600	0.1	0.14	20.0893	92.2477	https://www.sciencedirect.com/science/article/pii/S2214860418302975
AA6061	70.8006	167	0.896	2.7	582	400	2000	0.1	0.14	14.2857	93.0809	https://www.sciencedirect.com/science/article/pii/S2214860418302975
AA6061	70.8006	167	0.896	2.7	582	400	1800	0.1	0.14	15.873	93.8094	https://www.sciencedirect.com/science/article/pii/S2214860418302975
AA6061	70.8006	167	0.896	2.7	582	350	1600	0.1	0.14	15.625	94.4732	https://www.sciencedirect.com/science/article/pii/S2214860418302975
AA6061	70.8006	167	0.896	2.7	582	450	2000	0.1	0.14	16.0714	95.3042	https://www.sciencedirect.com/science/article/pii/S2214860418302975
AA6061	70.8006	167	0.896	2.7	582	350	1400	0.1	0.14	17.8571	95.3699	https://www.sciencedirect.com/science/article/pii/S2214860418302975
AA6061	70.8006	167	0.896	2.7	582	450	1800	0.1	0.14	17.8571	95.8154	https://www.sciencedirect.com/science/article/pii/S2214860418302975
AA6061	70.8006	167	0.896	2.7	582	400	1600	0.1	0.14	17.8571	96.0097	https://www.sciencedirect.com/science/article/pii/S2214860418302975
AA6061	70.8006	167	0.896	2.7	582	500	2000	0.1	0.14	17.8571	96.3922	https://www.sciencedirect.com/science/article/pii/S2214860418302975
AA6061	70.8006	167	0.896	2.7	582	500	1800	0.1	0.14	19.8413	97.2537	https://www.sciencedirect.com/science/article/pii/S2214860418302975
AA6061	70.8006	167	0.896	2.7	582	400	1400	0.1	0.14	20.4082	97.4109	https://www.sciencedirect.com/science/article/pii/S2214860418302975
AA6061	70.8006	167	0.896	2.7	582	500	1400	0.1	0.14	25.5102	97.9609	https://www.sciencedirect.com/science/article/pii/S2214860418302975
AA6061	70.8006	167	0.896	2.7	582	450	1400	0.1	0.14	22.9592	98.1835	https://www.sciencedirect.com/science/article/pii/S2214860418302975
AA6061	70.8006	167	0.896	2.7	582	500	1600	0.1	0.14	22.3214	98.3538	https://www.sciencedirect.com/science/article/pii/S2214860418302975
Mg WE43	73.8121	51.3	1	1.84	640	135	1200	0.03	0.2	18.75	87.6	https://www.sciencedirect.com/science/article/pii/S221486041830736X
Mg WE43	73.8121	51.3	1	1.84	640	195	1200	0.03	0.2	27.0833	96.6	https://www.sciencedirect.com/science/article/pii/S221486041830736X
Mg WE43	73.8121	51.3	1	1.84	640	195	800	0.03	0.25	32.5	98.3	https://www.sciencedirect.com/science/article/pii/S221486041830736X
Mg WE43	73.8121	51.3	1	1.84	640	195	800	0.03	0.2	40.625	99.7	https://www.sciencedirect.com/science/article/pii/S221486041830736X
AA5083	71.05	117	0.9	2.66	591	350	400	0.03	0.13	224.359	90.8177	https://www.sciencedirect.com/science/article/pii/S2214860419303768
AA5083	71.05	117	0.9	2.66	591	350	600	0.03	0.13	149.573	94.6712	https://www.sciencedirect.com/science/article/pii/S2214860419303768
AA5083	71.05	117	0.9	2.66	591	350	1400	0.03	0.13	64.1026	96.1635	https://www.sciencedirect.com/science/article/pii/S2214860419303768
AA5083	71.05	117	0.9	2.66	591	350	800	0.03	0.13	112.179	97.1806	https://www.sciencedirect.com/science/article/pii/S2214860419303768
AA5083	71.05	117	0.9	2.66	591	350	1200	0.03	0.13	74.7863	97.1806	https://www.sciencedirect.com/science/article/pii/S2214860419303768
AA5083	71.05	117	0.9	2.66	591	350	1000	0.03	0.13	89.7436	97.2521	https://www.sciencedirect.com/science/article/pii/S2214860419303768
AA5083	71.05	117	0.9	2.66	591	200	800	0.03	0.13	64.1026	97.2777	https://www.sciencedirect.com/science/article/pii/S2214860419303768
AA5083	71.05	117	0.9	2.66	591	200	600	0.03	0.13	85.4701	97.5077	https://www.sciencedirect.com/science/article/pii/S2214860419303768
AA5083	71.05	117	0.9	2.66	591	200	400	0.03	0.13	128.205	98.2385	https://www.sciencedirect.com/science/article/pii/S2214860419303768
AA5083	71.05	117	0.9	2.66	591	200	200	0.03	0.13	256.41	98.7291	https://www.sciencedirect.com/science/article/pii/S2214860419303768
AA5083	71.05	117	0.9	2.66	591	200	100	0.03	0.13	512.821	99.4804	https://www.sciencedirect.com/science/article/pii/S2214860419303768
STS 304L	65.2557	15.2	0.5	8	1400	105	600	0.03	0.05	116.667	94.1263	https://www.sciencedirect.com/science/article/pii/S2214860419305093
STS 304L	65.2557	15.2	0.5	8	1400	105	550	0.03	0.05	127.273	94.9222	https://www.sciencedirect.com/science/article/pii/S2214860419305093
STS 304L	65.2557	15.2	0.5	8	1400	105	500	0.03	0.05	140	95.8443	https://www.sciencedirect.com/science/article/pii/S2214860419305093
STS 304L	65.2557	15.2	0.5	8	1400	105	450	0.03	0.05	155.556	97.0631	https://www.sciencedirect.com/science/article/pii/S2214860419305093
STS 304L	65.2557	15.2	0.5	8	1400	105	400	0.03	0.05	175	97.395	https://www.sciencedirect.com/science/article/pii/S2214860419305093
STS 304L	65.2557	15.2	0.5	8	1400	105	350	0.03	0.05	200	97.9677	https://www.sciencedirect.com/science/article/pii/S2214860419305093
STS 304L	65.2557	15.2	0.5	8	1400	105	150	0.03	0.05	466.667	98.1762	https://www.sciencedirect.com/science/article/pii/S2214860419305093
STS 304L	65.2557	15.2	0.5	8	1400	105	250	0.03	0.05	280	98.1791	https://www.sciencedirect.com/science/article/pii/S2214860419305093
STS 304L	65.2557	15.2	0.5	8	1400	105	200	0.03	0.05	350	98.2173	https://www.sciencedirect.com/science/article/pii/S2214860419305093
STS 304L	65.2557	15.2	0.5	8	1400	105	300	0.03	0.05	233.333	98.2937	https://www.sciencedirect.com/science/article/pii/S2214860419305093
STS 304L	65.2557	15.2	0.5	8	1400	105	100	0.03	0.05	700	99.0161	https://www.sciencedirect.com/science/article/pii/S2214860419305093
STS 304L	65.2557	15.2	0.5	8	1400	105	50	0.03	0.05	1400	99.1219	https://www.sciencedirect.com/science/article/pii/S2214860419305093
Mg WE43	73.8121	51.3	1	1.84	640	100	1010.45	0.04	0.13	19.0319	89.232	https://www.sciencedirect.com/science/article/pii/S2214860419320718
Mg WE43	73.8121	51.3	1	1.84	640	200	2138.99	0.04	0.13	17.9812	89.9728	https://www.sciencedirect.com/science/article/pii/S2214860419320718
Mg WE43	73.8121	51.3	1	1.84	640	200	1879.81	0.04	0.13	20.4603	92.9486	https://www.sciencedirect.com/science/article/pii/S2214860419320718
Mg WE43	73.8121	51.3	1	1.84	640	150	1201.06	0.04	0.13	24.0173	93.3821	https://www.sciencedirect.com/science/article/pii/S2214860419320718
Mg WE43	73.8121	51.3	1	1.84	640	100	200.521	0.04	0.13	95.904	94.648	https://www.sciencedirect.com/science/article/pii/S2214860419320718
Mg WE43	73.8121	51.3	1	1.84	640	100	918.592	0.04	0.13	20.935	95.032	https://www.sciencedirect.com/science/article/pii/S2214860419320718
Mg WE43	73.8121	51.3	1	1.84	640	200	800.798	0.04	0.13	48.029	96.2757	https://www.sciencedirect.com/science/article/pii/S2214860419320718
Mg WE43	73.8121	51.3	1	1.84	640	150	449.5	0.04	0.13	64.1738	96.4954	https://www.sciencedirect.com/science/article/pii/S2214860419320718
Mg WE43	73.8121	51.3	1	1.84	640	250	1602.94	0.04	0.13	29.993	96.992	https://www.sciencedirect.com/science/article/pii/S2214860419320718
Mg WE43	73.8121	51.3	1	1.84	640	150	598.647	0.04	0.13	48.1856	97.1792	https://www.sciencedirect.com/science/article/pii/S2214860419320718
Mg WE43	73.8121	51.3	1	1.84	640	150	299.445	0.04	0.13	96.3319	97.2709	https://www.sciencedirect.com/science/article/pii/S2214860419320718
Mg WE43	73.8121	51.3	1	1.84	640	150	1049.28	0.04	0.13	27.4915	97.3552	https://www.sciencedirect.com/science/article/pii/S2214860419320718
Mg WE43	73.8121	51.3	1	1.84	640	250	799.321	0.04	0.13	60.1472	97.5087	https://www.sciencedirect.com/science/article/pii/S2214860419320718
Mg WE43	73.8121	51.3	1	1.84	640	100	402.78	0.04	0.13	47.7451	97.544	https://www.sciencedirect.com/science/article/pii/S2214860419320718
Mg WE43	73.8121	51.3	1	1.84	640	200	266.332	0.04	0.13	144.412	97.5913	https://www.sciencedirect.com/science/article/pii/S2214860419320718
Mg WE43	73.8121	51.3	1	1.84	640	100	812.601	0.04	0.13	23.6657	97.728	https://www.sciencedirect.com/science/article/pii/S2214860419320718
Mg WE43	73.8121	51.3	1	1.84	640	200	533.537	0.04	0.13	72.0878	97.898	https://www.sciencedirect.com/science/article/pii/S2214860419320718
Mg WE43	73.8121	51.3	1	1.84	640	200	1604.4	0.04	0.13	23.9725	97.9684	https://www.sciencedirect.com/science/article/pii/S2214860419320718
Mg WE43	73.8121	51.3	1	1.84	640	100	300.652	0.04	0.13	63.9636	98.136	https://www.sciencedirect.com/science/article/pii/S2214860419320718
Mg WE43	73.8121	51.3	1	1.84	640	250	998.542	0.04	0.13	48.1471	98.3674	https://www.sciencedirect.com/science/article/pii/S2214860419320718
Mg WE43	73.8121	51.3	1	1.84	640	150	974.939	0.04	0.13	29.5876	98.6451	https://www.sciencedirect.com/science/article/pii/S2214860419320718
Mg WE43	73.8121	51.3	1	1.84	640	150	747.423	0.04	0.13	38.5941	98.8469	https://www.sciencedirect.com/science/article/pii/S2214860419320718
Mg WE43	73.8121	51.3	1	1.84	640	250	1399	0.04	0.13	34.3652	98.9994	https://www.sciencedirect.com/science/article/pii/S2214860419320718
Mg WE43	73.8121	51.3	1	1.84	640	100	710.715	0.04	0.13	27.0583	99.04	https://www.sciencedirect.com/science/article/pii/S2214860419320718
Mg WE43	73.8121	51.3	1	1.84	640	250	1095.65	0.04	0.13	43.8798	99.0489	https://www.sciencedirect.com/science/article/pii/S2214860419320718
Mg WE43	73.8121	51.3	1	1.84	640	100	501.952	0.04	0.13	38.312	99.064	https://www.sciencedirect.com/science/article/pii/S2214860419320718
Mg WE43	73.8121	51.3	1	1.84	640	100	603.646	0.04	0.13	31.8577	99.256	https://www.sciencedirect.com/science/article/pii/S2214860419320718
Mg WE43	73.8121	51.3	1	1.84	640	200	1063.46	0.04	0.13	36.1665	99.2641	https://www.sciencedirect.com/science/article/pii/S2214860419320718
Mg WE43	73.8121	51.3	1	1.84	640	250	1199.6	0.04	0.13	40.0774	99.3271	https://www.sciencedirect.com/science/article/pii/S2214860419320718
Mg WE43	73.8121	51.3	1	1.84	640	200	1211	0.04	0.13	31.7602	99.3601	https://www.sciencedirect.com/science/article/pii/S2214860419320718
Mg WE43	73.8121	51.3	1	1.84	640	100	99.9157	0.04	0.13	192.47	99.464	https://www.sciencedirect.com/science/article/pii/S2214860419320718
Mg WE43	73.8121	51.3	1	1.84	640	200	1490.54	0.04	0.13	25.8037	99.5515	https://www.sciencedirect.com/science/article/pii/S2214860419320718
Mg WE43	73.8121	51.3	1	1.84	640	150	824.358	0.04	0.13	34.9923	99.5793	https://www.sciencedirect.com/science/article/pii/S2214860419320718
Mg WE43	73.8121	51.3	1	1.84	640	150	902.018	0.04	0.13	31.9796	99.6542	https://www.sciencedirect.com/science/article/pii/S2214860419320718
Mg WE43	73.8121	51.3	1	1.84	640	200	1313.41	0.04	0.13	29.2838	99.7205	https://www.sciencedirect.com/science/article/pii/S2214860419320718
Mg WE43	73.8121	51.3	1	1.84	640	250	1297.89	0.04	0.13	37.0424	99.7254	https://www.sciencedirect.com/science/article/pii/S2214860419320718
AA7075	71.4289	130	0.7148	2.81	477	200	142.733	0.05	0.1	280.244	95.1095	https://www.sciencedirect.com/science/article/pii/S2214860420306424
AA7075	71.4289	130	0.7148	2.81	477	200	200.066	0.05	0.14	142.81	95.1989	https://www.sciencedirect.com/science/article/pii/S2214860420306424
AA7075	71.4289	130	0.7148	2.81	477	200	166.555	0.05	0.1	240.161	95.2559	https://www.sciencedirect.com/science/article/pii/S2214860420306424
AA7075	71.4289	130	0.7148	2.81	477	200	111.07	0.05	0.14	257.237	95.3758	https://www.sciencedirect.com/science/article/pii/S2214860420306424
AA7075	71.4289	130	0.7148	2.81	477	200	250.452	0.05	0.14	114.079	95.4272	https://www.sciencedirect.com/science/article/pii/S2214860420306424
AA7075	71.4289	130	0.7148	2.81	477	200	125.751	0.05	0.14	227.207	95.7042	https://www.sciencedirect.com/science/article/pii/S2214860420306424
AA7075	71.4289	130	0.7148	2.81	477	200	250.48	0.05	0.14	114.067	95.7519	https://www.sciencedirect.com/science/article/pii/S2214860420306424
AA7075	71.4289	130	0.7148	2.81	477	200	166.97	0.05	0.14	171.117	95.831	https://www.sciencedirect.com/science/article/pii/S2214860420306424
AA7075	71.4289	130	0.7148	2.81	477	200	125.779	0.05	0.14	227.157	96.0308	https://www.sciencedirect.com/science/article/pii/S2214860420306424
AA7075	71.4289	130	0.7148	2.81	477	200	110.533	0.05	0.12	301.569	96.0511	https://www.sciencedirect.com/science/article/pii/S2214860420306424
AA7075	71.4289	130	0.7148	2.81	477	200	143.372	0.05	0.14	199.282	96.1539	https://www.sciencedirect.com/science/article/pii/S2214860420306424
AA7075	71.4289	130	0.7148	2.81	477	200	286.42	0.05	0.14	99.7535	96.2522	https://www.sciencedirect.com/science/article/pii/S2214860420306424
AA7075	71.4289	130	0.7148	2.81	477	200	222.33	0.05	0.14	128.509	96.3976	https://www.sciencedirect.com/science/article/pii/S2214860420306424
AA7075	71.4289	130	0.7148	2.81	477	200	199.72	0.05	0.12	166.9	96.502	https://www.sciencedirect.com/science/article/pii/S2214860420306424
AA7075	71.4289	130	0.7148	2.81	477	200	333.149	0.05	0.14	85.7618	96.5452	https://www.sciencedirect.com/science/article/pii/S2214860420306424
AA7075	71.4289	130	0.7148	2.81	477	200	167.228	0.05	0.14	170.853	96.7032	https://www.sciencedirect.com/science/article/pii/S2214860420306424
AA7075	71.4289	130	0.7148	2.81	477	200	125.296	0.05	0.1	319.245	96.8073	https://www.sciencedirect.com/science/article/pii/S2214860420306424
AA7075	71.4289	130	0.7148	2.81	477	200	100.208	0.05	0.14	285.122	96.8506	https://www.sciencedirect.com/science/article/pii/S2214860420306424
AA7075	71.4289	130	0.7148	2.81	477	200	143.036	0.05	0.12	233.041	97.0496	https://www.sciencedirect.com/science/article/pii/S2214860420306424
AA7075	71.4289	130	0.7148	2.81	477	200	166.809	0.05	0.12	199.829	97.1565	https://www.sciencedirect.com/science/article/pii/S2214860420306424
AA7075	71.4289	130	0.7148	2.81	477	200	250.081	0.05	0.12	133.29	97.5019	https://www.sciencedirect.com/science/article/pii/S2214860420306424
AA7075	71.4289	130	0.7148	2.81	477	200	500.106	0.05	0.14	57.1308	97.7972	https://www.sciencedirect.com/science/article/pii/S2214860420306424
AA7075	71.4289	130	0.7148	2.81	477	200	400.336	0.05	0.14	71.3686	98.3458	https://www.sciencedirect.com/science/article/pii/S2214860420306424
Al-2.5Fe	70.9268	150	0.897083	2.76	653	102	1400	0.03	0.1	24.2857	75.9744	https://www.sciencedirect.com/science/article/pii/S2214860420306801
Al-2.5Fe	70.9268	150	0.897083	2.76	653	102	1200	0.03	0.1	28.3333	78.004	https://www.sciencedirect.com/science/article/pii/S2214860420306801
Al-2.5Fe	70.9268	150	0.897083	2.76	653	102	1000	0.03	0.1	34	80.3236	https://www.sciencedirect.com/science/article/pii/S2214860420306801
Al-2.5Fe	70.9268	150	0.897083	2.76	653	102	800	0.03	0.1	42.5	82.5224	https://www.sciencedirect.com/science/article/pii/S2214860420306801
Al-2.5Fe	70.9268	150	0.897083	2.76	653	102	600	0.03	0.1	56.6667	83.2473	https://www.sciencedirect.com/science/article/pii/S2214860420306801
Al-2.5Fe	70.9268	150	0.897083	2.76	653	128	1400	0.03	0.1	30.4762	83.4385	https://www.sciencedirect.com/science/article/pii/S2214860420306801
Al-2.5Fe	70.9268	150	0.897083	2.76	653	128	1200	0.03	0.1	35.5556	84.2358	https://www.sciencedirect.com/science/article/pii/S2214860420306801
Al-2.5Fe	70.9268	150	0.897083	2.76	653	128	1000	0.03	0.1	42.6667	86.3138	https://www.sciencedirect.com/science/article/pii/S2214860420306801
Al-2.5Fe	70.9268	150	0.897083	2.76	653	128	800	0.03	0.1	53.3333	89.1166	https://www.sciencedirect.com/science/article/pii/S2214860420306801
Al-2.5Fe	70.9268	150	0.897083	2.76	653	153	1400	0.03	0.1	36.4286	89.7187	https://www.sciencedirect.com/science/article/pii/S2214860420306801
Al-2.5Fe	70.9268	150	0.897083	2.76	653	128	600	0.03	0.1	71.1111	89.769	https://www.sciencedirect.com/science/article/pii/S2214860420306801
Al-2.5Fe	70.9268	150	0.897083	2.76	653	153	1200	0.03	0.1	42.5	90.9268	https://www.sciencedirect.com/science/article/pii/S2214860420306801
Al-2.5Fe	70.9268	150	0.897083	2.76	653	153	1000	0.03	0.1	51	92.4249	https://www.sciencedirect.com/science/article/pii/S2214860420306801
Al-2.5Fe	70.9268	150	0.897083	2.76	653	179	1400	0.03	0.1	42.619	94.2108	https://www.sciencedirect.com/science/article/pii/S2214860420306801
Al-2.5Fe	70.9268	150	0.897083	2.76	653	153	800	0.03	0.1	63.75	94.3095	https://www.sciencedirect.com/science/article/pii/S2214860420306801
Al-2.5Fe	70.9268	150	0.897083	2.76	653	153	600	0.03	0.1	85	94.527	https://www.sciencedirect.com/science/article/pii/S2214860420306801
Al-2.5Fe	70.9268	150	0.897083	2.76	653	179	1200	0.03	0.1	49.7222	95.8538	https://www.sciencedirect.com/science/article/pii/S2214860420306801
Al-2.5Fe	70.9268	150	0.897083	2.76	653	179	1000	0.03	0.1	59.6667	96.5545	https://www.sciencedirect.com/science/article/pii/S2214860420306801
Al-2.5Fe	70.9268	150	0.897083	2.76	653	204	1400	0.03	0.1	48.5714	97.1324	https://www.sciencedirect.com/science/article/pii/S2214860420306801
Al-2.5Fe	70.9268	150	0.897083	2.76	653	204	1200	0.03	0.1	56.6667	97.2532	https://www.sciencedirect.com/science/article/pii/S2214860420306801
Al-2.5Fe	70.9268	150	0.897083	2.76	653	179	800	0.03	0.1	74.5833	97.811	https://www.sciencedirect.com/science/article/pii/S2214860420306801
Al-2.5Fe	70.9268	150	0.897083	2.76	653	204	1000	0.03	0.1	68	98.6788	https://www.sciencedirect.com/science/article/pii/S2214860420306801
Al-2.5Fe	70.9268	150	0.897083	2.76	653	179	600	0.03	0.1	99.4444	98.7292	https://www.sciencedirect.com/science/article/pii/S2214860420306801
Al-2.5Fe	70.9268	150	0.897083	2.76	653	204	800	0.03	0.1	85	99.1379	https://www.sciencedirect.com/science/article/pii/S2214860420306801
AA2195	72.2573	125	0.9	2.678	503	200	320	0.04	0.1	156.25	95.2938	https://www.sciencedirect.com/science/article/pii/S2214860420307181
AA2195	72.2573	125	0.9	2.678	503	200	240	0.04	0.1	208.333	97.5014	https://www.sciencedirect.com/science/article/pii/S2214860420307181
AA2195	72.2573	125	0.9	2.678	503	200	160	0.04	0.1	312.5	99.3117	https://www.sciencedirect.com/science/article/pii/S2214860420307181
AA2195	72.2573	125	0.9	2.678	503	200	320	0.03	0.1	208.333	99.4628	https://www.sciencedirect.com/science/article/pii/S2214860420307181
AA2195	72.2573	125	0.9	2.678	503	200	240	0.03	0.1	277.778	99.4684	https://www.sciencedirect.com/science/article/pii/S2214860420307181
AA2195	72.2573	125	0.9	2.678	503	200	80	0.04	0.1	625	99.8685	https://www.sciencedirect.com/science/article/pii/S2214860420307181
AA2195	72.2573	125	0.9	2.678	503	200	160	0.03	0.1	416.667	99.8769	https://www.sciencedirect.com/science/article/pii/S2214860420307181
AA2195	72.2573	125	0.9	2.678	503	200	80	0.03	0.1	833.333	99.9216	https://www.sciencedirect.com/science/article/pii/S2214860420307181
IN718	68.684	11.4	0.435	8.19	1260	168	1475	0.03	0.1	37.9661	93.09	https://www.sciencedirect.com/science/article/pii/S2214860420307971
IN718	68.684	11.4	0.435	8.19	1260	330	1770	0.03	0.1	62.1469	99.77	https://www.sciencedirect.com/science/article/pii/S2214860420307971
IN718	68.684	11.4	0.435	8.19	1260	220	1180	0.03	0.1	62.1469	99.93	https://www.sciencedirect.com/science/article/pii/S2214860420307971
Ti6Al4V	56.848	6.7	0.5263	4.43	1684	280	400	0.03	0.14	166.667	97.64	https://www.sciencedirect.com/science/article/pii/S2214860420309246
Ti6Al4V	56.848	6.7	0.5263	4.43	1684	165	1200	0.03	0.14	32.7381	99.6585	https://www.sciencedirect.com/science/article/pii/S2214860420309246
Ti6Al4V	56.848	6.7	0.5263	4.43	1684	100	1200	0.03	0.05	55.5556	99.8888	https://www.sciencedirect.com/science/article/pii/S2214860420309246
Ti6Al4V	56.848	6.7	0.5263	4.43	1684	280	800	0.03	0.14	83.3333	99.9388	https://www.sciencedirect.com/science/article/pii/S2214860420309246
Ti6Al4V	56.848	6.7	0.5263	4.43	1684	370	1000	0.03	0.24	51.3889	99.9775	https://www.sciencedirect.com/science/article/pii/S2214860420309246
Ti6Al4V	56.848	6.7	0.5263	4.43	1684	280	1200	0.03	0.16	48.6111	99.984	https://www.sciencedirect.com/science/article/pii/S2214860420309246
Ti6Al4V	56.848	6.7	0.5263	4.43	1684	280	1200	0.03	0.04	194.444	99.9857	https://www.sciencedirect.com/science/article/pii/S2214860420309246
Ti6Al4V	56.848	6.7	0.5263	4.43	1684	280	1200	0.03	0.14	55.5556	99.9936	https://www.sciencedirect.com/science/article/pii/S2214860420309246
Ti6Al4V	56.848	6.7	0.5263	4.43	1684	280	1000	0.03	0.14	66.6667	99.999	https://www.sciencedirect.com/science/article/pii/S2214860420309246
Ti6Al4V	56.848	6.7	0.5263	4.43	1684	325	1200	0.03	0.14	64.4841	99.9991	https://www.sciencedirect.com/science/article/pii/S2214860420309246
Ti6Al4V	56.848	6.7	0.5263	4.43	1684	370	1200	0.03	0.14	73.4127	99.9997	https://www.sciencedirect.com/science/article/pii/S2214860420309246
Ti6Al4V	56.848	6.7	0.5263	4.43	1684	280	1500	0.03	0.08	77.7778	99.9998	https://www.sciencedirect.com/science/article/pii/S2214860420309246
Cu	90	385	0.385	8.93	1083.2	150	400	0.03	0.09	138.889	78.5436	https://www.sciencedirect.com/science/article/pii/S2214860421000531
Cu	90	385	0.385	8.93	1083.2	200	400	0.03	0.09	185.185	79.2784	https://www.sciencedirect.com/science/article/pii/S2214860421000531
Cu	90	385	0.385	8.93	1083.2	150	350	0.03	0.09	158.73	79.3019	https://www.sciencedirect.com/science/article/pii/S2214860421000531
Cu	90	385	0.385	8.93	1083.2	150	300	0.03	0.09	185.185	79.948	https://www.sciencedirect.com/science/article/pii/S2214860421000531
Cu	90	385	0.385	8.93	1083.2	150	200	0.03	0.09	277.778	80.1247	https://www.sciencedirect.com/science/article/pii/S2214860421000531
Cu	90	385	0.385	8.93	1083.2	150	250	0.03	0.09	222.222	80.2278	https://www.sciencedirect.com/science/article/pii/S2214860421000531
Cu	90	385	0.385	8.93	1083.2	200	350	0.03	0.09	211.64	80.2972	https://www.sciencedirect.com/science/article/pii/S2214860421000531
Cu	90	385	0.385	8.93	1083.2	200	300	0.03	0.09	246.914	80.5572	https://www.sciencedirect.com/science/article/pii/S2214860421000531
Cu	90	385	0.385	8.93	1083.2	270	400	0.03	0.07	321.429	80.665	https://www.sciencedirect.com/science/article/pii/S2214860421000531
Cu	90	385	0.385	8.93	1083.2	270	400	0.03	0.06	375	80.7075	https://www.sciencedirect.com/science/article/pii/S2214860421000531
Cu	90	385	0.385	8.93	1083.2	270	400	0.03	0.08	281.25	81.1009	https://www.sciencedirect.com/science/article/pii/S2214860421000531
Cu	90	385	0.385	8.93	1083.2	270	375	0.03	0.07	342.857	81.1956	https://www.sciencedirect.com/science/article/pii/S2214860421000531
Cu	90	385	0.385	8.93	1083.2	200	250	0.03	0.09	296.296	81.2689	https://www.sciencedirect.com/science/article/pii/S2214860421000531
Cu	90	385	0.385	8.93	1083.2	270	350	0.03	0.07	367.347	81.3734	https://www.sciencedirect.com/science/article/pii/S2214860421000531
Cu	90	385	0.385	8.93	1083.2	270	375	0.03	0.06	400	81.3938	https://www.sciencedirect.com/science/article/pii/S2214860421000531
Cu	90	385	0.385	8.93	1083.2	250	400	0.03	0.09	231.481	81.4084	https://www.sciencedirect.com/science/article/pii/S2214860421000531
Cu	90	385	0.385	8.93	1083.2	270	350	0.03	0.06	428.571	81.4332	https://www.sciencedirect.com/science/article/pii/S2214860421000531
Cu	90	385	0.385	8.93	1083.2	270	300	0.03	0.06	500	81.5449	https://www.sciencedirect.com/science/article/pii/S2214860421000531
Cu	90	385	0.385	8.93	1083.2	270	300	0.03	0.07	428.571	81.5506	https://www.sciencedirect.com/science/article/pii/S2214860421000531
Cu	90	385	0.385	8.93	1083.2	270	325	0.03	0.06	461.538	81.5551	https://www.sciencedirect.com/science/article/pii/S2214860421000531
Cu	90	385	0.385	8.93	1083.2	270	350	0.03	0.08	321.429	81.5851	https://www.sciencedirect.com/science/article/pii/S2214860421000531
Cu	90	385	0.385	8.93	1083.2	200	200	0.03	0.09	370.37	81.6141	https://www.sciencedirect.com/science/article/pii/S2214860421000531
Cu	90	385	0.385	8.93	1083.2	270	325	0.03	0.07	395.604	81.6566	https://www.sciencedirect.com/science/article/pii/S2214860421000531
Cu	90	385	0.385	8.93	1083.2	270	375	0.03	0.08	300	81.7405	https://www.sciencedirect.com/science/article/pii/S2214860421000531
Cu	90	385	0.385	8.93	1083.2	250	350	0.03	0.09	264.55	81.9092	https://www.sciencedirect.com/science/article/pii/S2214860421000531
Cu	90	385	0.385	8.93	1083.2	270	325	0.03	0.08	346.154	82.03	https://www.sciencedirect.com/science/article/pii/S2214860421000531
Cu	90	385	0.385	8.93	1083.2	250	300	0.03	0.09	308.642	82.4659	https://www.sciencedirect.com/science/article/pii/S2214860421000531
Cu	90	385	0.385	8.93	1083.2	270	400	0.03	0.09	250	82.4668	https://www.sciencedirect.com/science/article/pii/S2214860421000531
Cu	90	385	0.385	8.93	1083.2	270	300	0.03	0.08	375	82.996	https://www.sciencedirect.com/science/article/pii/S2214860421000531
Cu	90	385	0.385	8.93	1083.2	270	375	0.03	0.09	266.667	83.2119	https://www.sciencedirect.com/science/article/pii/S2214860421000531
Cu	90	385	0.385	8.93	1083.2	270	350	0.03	0.09	285.714	83.4722	https://www.sciencedirect.com/science/article/pii/S2214860421000531
Cu	90	385	0.385	8.93	1083.2	250	250	0.03	0.09	370.37	84.1669	https://www.sciencedirect.com/science/article/pii/S2214860421000531
Cu	90	385	0.385	8.93	1083.2	270	325	0.03	0.09	307.692	84.7879	https://www.sciencedirect.com/science/article/pii/S2214860421000531
Cu	90	385	0.385	8.93	1083.2	270	300	0.03	0.09	333.333	85.8429	https://www.sciencedirect.com/science/article/pii/S2214860421000531
AA6061	70.8006	167	0.896	2.7	582	350	400	0.03	0.13	224.359	84.4421	https://www.sciencedirect.com/science/article/pii/S2214860421001317
AA6061	70.8006	167	0.896	2.7	582	350	600	0.03	0.13	149.573	93.1059	https://www.sciencedirect.com/science/article/pii/S2214860421001317
AA6061	70.8006	167	0.896	2.7	582	200	800	0.03	0.13	64.1026	95.5686	https://www.sciencedirect.com/science/article/pii/S2214860421001317
AA6061	70.8006	167	0.896	2.7	582	350	1000	0.03	0.13	89.7436	95.939	https://www.sciencedirect.com/science/article/pii/S2214860421001317
AA6061	70.8006	167	0.896	2.7	582	350	800	0.03	0.13	112.179	96.0008	https://www.sciencedirect.com/science/article/pii/S2214860421001317
AA6061	70.8006	167	0.896	2.7	582	200	200	0.03	0.13	256.41	96.1311	https://www.sciencedirect.com/science/article/pii/S2214860421001317
AA6061	70.8006	167	0.896	2.7	582	200	100	0.03	0.13	512.821	96.2477	https://www.sciencedirect.com/science/article/pii/S2214860421001317
AA6061	70.8006	167	0.896	2.7	582	350	1400	0.03	0.13	64.1026	96.4604	https://www.sciencedirect.com/science/article/pii/S2214860421001317
AA6061	70.8006	167	0.896	2.7	582	350	1800	0.03	0.13	49.8575	96.4878	https://www.sciencedirect.com/science/article/pii/S2214860421001317
AA6061	70.8006	167	0.896	2.7	582	350	1600	0.03	0.13	56.0897	96.7622	https://www.sciencedirect.com/science/article/pii/S2214860421001317
AA6061	70.8006	167	0.896	2.7	582	200	300	0.03	0.13	170.94	97.1326	https://www.sciencedirect.com/science/article/pii/S2214860421001317
AA6061	70.8006	167	0.896	2.7	582	350	1200	0.03	0.13	74.7863	97.2561	https://www.sciencedirect.com/science/article/pii/S2214860421001317
AA6061	70.8006	167	0.896	2.7	582	200	400	0.03	0.13	128.205	97.311	https://www.sciencedirect.com/science/article/pii/S2214860421001317
AA6061	70.8006	167	0.896	2.7	582	200	600	0.03	0.13	85.4701	97.4413	https://www.sciencedirect.com/science/article/pii/S2214860421001317
Cu	90	385	0.385	8.93	1083.2	200	800	0.03	0.09	92.5926	87.7886	https://www.sciencedirect.com/science/article/pii/S221486042100155X
Cu	90	385	0.385	8.93	1083.2	200	600	0.03	0.09	123.457	88.9594	https://www.sciencedirect.com/science/article/pii/S221486042100155X
Cu	90	385	0.385	8.93	1083.2	300	1000	0.03	0.09	111.111	88.9646	https://www.sciencedirect.com/science/article/pii/S221486042100155X
Cu	90	385	0.385	8.93	1083.2	200	100	0.03	0.09	740.741	89.0739	https://www.sciencedirect.com/science/article/pii/S221486042100155X
Cu	90	385	0.385	8.93	1083.2	200	1000	0.03	0.09	74.0741	90.5909	https://www.sciencedirect.com/science/article/pii/S221486042100155X
Cu	90	385	0.385	8.93	1083.2	300	800	0.03	0.09	138.889	91.9354	https://www.sciencedirect.com/science/article/pii/S221486042100155X
Cu	90	385	0.385	8.93	1083.2	500	1000	0.03	0.09	185.185	92.6255	https://www.sciencedirect.com/science/article/pii/S221486042100155X
Cu	90	385	0.385	8.93	1083.2	400	1000	0.03	0.09	148.148	92.8353	https://www.sciencedirect.com/science/article/pii/S221486042100155X
Cu	90	385	0.385	8.93	1083.2	400	100	0.03	0.09	1481.48	94.2296	https://www.sciencedirect.com/science/article/pii/S221486042100155X
Cu	90	385	0.385	8.93	1083.2	300	600	0.03	0.09	185.185	94.5993	https://www.sciencedirect.com/science/article/pii/S221486042100155X
Cu	90	385	0.385	8.93	1083.2	500	100	0.03	0.09	1851.85	95.4395	https://www.sciencedirect.com/science/article/pii/S221486042100155X
Cu	90	385	0.385	8.93	1083.2	400	200	0.03	0.09	740.741	95.9924	https://www.sciencedirect.com/science/article/pii/S221486042100155X
Cu	90	385	0.385	8.93	1083.2	500	200	0.03	0.09	925.926	96.0886	https://www.sciencedirect.com/science/article/pii/S221486042100155X
Cu	90	385	0.385	8.93	1083.2	300	400	0.03	0.09	277.778	96.3016	https://www.sciencedirect.com/science/article/pii/S221486042100155X
Cu	90	385	0.385	8.93	1083.2	300	100	0.03	0.09	1111.11	97.1001	https://www.sciencedirect.com/science/article/pii/S221486042100155X
Cu	90	385	0.385	8.93	1083.2	300	200	0.03	0.09	555.556	97.5785	https://www.sciencedirect.com/science/article/pii/S221486042100155X
Cu	90	385	0.385	8.93	1083.2	400	400	0.03	0.09	370.37	98.0038	https://www.sciencedirect.com/science/article/pii/S221486042100155X
Cu	90	385	0.385	8.93	1083.2	500	400	0.03	0.09	462.963	98.1108	https://www.sciencedirect.com/science/article/pii/S221486042100155X
Cu	90	385	0.385	8.93	1083.2	400	800	0.03	0.09	185.185	98.1633	https://www.sciencedirect.com/science/article/pii/S221486042100155X
Cu	90	385	0.385	8.93	1083.2	400	600	0.03	0.09	246.914	98.6334	https://www.sciencedirect.com/science/article/pii/S221486042100155X
Cu	90	385	0.385	8.93	1083.2	500	600	0.03	0.09	308.642	98.9757	https://www.sciencedirect.com/science/article/pii/S221486042100155X
Cu	90	385	0.385	8.93	1083.2	500	800	0.03	0.09	231.481	99.2676	https://www.sciencedirect.com/science/article/pii/S221486042100155X
NiTi	63.5	29.62	0.5718	6.471	1410	120	330	0.04	0.13	69.9301	97.16	https://www.sciencedirect.com/science/article/pii/S2214860421001834
NiTi	63.5	29.62	0.5718	6.471	1410	160	580	0.04	0.11	62.6959	98.5	https://www.sciencedirect.com/science/article/pii/S2214860421001834
NiTi	63.5	29.62	0.5718	6.471	1410	80	330	0.04	0.08	75.7576	98.73	https://www.sciencedirect.com/science/article/pii/S2214860421001834
NiTi	63.5	29.62	0.5718	6.471	1410	200	830	0.04	0.1	60.241	99.81	https://www.sciencedirect.com/science/article/pii/S2214860421001834
NiTi	63.5	29.62	0.5718	6.471	1410	160	830	0.04	0.08	60.241	99.92	https://www.sciencedirect.com/science/article/pii/S2214860421001834
NiTi	63.5	29.62	0.5718	6.471	1410	240	1330	0.04	0.08	56.391	99.97	https://www.sciencedirect.com/science/article/pii/S2214860421001834
NiTi	63.5	29.62	0.5718	6.471	1410	160	1080	0.04	0.07	52.9101	99.98	https://www.sciencedirect.com/science/article/pii/S2214860421001834
NiTi	63.5	29.62	0.5718	6.471	1410	200	1080	0.04	0.08	57.8704	100	https://www.sciencedirect.com/science/article/pii/S2214860421001834
NiNb5	72.2898	70.4	0.63619	8.909	1435	125	250	0.03	0.165	101.01	94.45	https://www.sciencedirect.com/science/article/pii/S2214860421001834
NiNb5	72.2898	70.4	0.63619	8.909	1435	220	750	0.03	0.125	78.2222	99.03	https://www.sciencedirect.com/science/article/pii/S2214860421001834
NiNb5	72.2898	70.4	0.63619	8.909	1435	85	250	0.03	0.1	113.333	99.4	https://www.sciencedirect.com/science/article/pii/S2214860421001834
NiNb5	72.2898	70.4	0.63619	8.909	1435	160	500	0.03	0.125	85.3333	99.42	https://www.sciencedirect.com/science/article/pii/S2214860421001834
NiNb5	72.2898	70.4	0.63619	8.909	1435	140	500	0.03	0.11	84.8485	99.68	https://www.sciencedirect.com/science/article/pii/S2214860421001834
NiNb5	72.2898	70.4	0.63619	8.909	1435	120	500	0.03	0.095	84.2105	99.78	https://www.sciencedirect.com/science/article/pii/S2214860421001834
NiNb5	72.2898	70.4	0.63619	8.909	1435	190	750	0.03	0.11	76.7677	99.78	https://www.sciencedirect.com/science/article/pii/S2214860421001834
NiNb5	72.2898	70.4	0.63619	8.909	1435	160	1000	0.03	0.07	76.1905	99.79	https://www.sciencedirect.com/science/article/pii/S2214860421001834
NiNb5	72.2898	70.4	0.63619	8.909	1435	250	1000	0.03	0.105	79.3651	99.8	https://www.sciencedirect.com/science/article/pii/S2214860421001834
NiNb5	72.2898	70.4	0.63619	8.909	1435	130	1000	0.03	0.055	78.7879	99.82	https://www.sciencedirect.com/science/article/pii/S2214860421001834
NiNb5	72.2898	70.4	0.63619	8.909	1435	100	500	0.03	0.07	95.2381	99.83	https://www.sciencedirect.com/science/article/pii/S2214860421001834
NiNb5	72.2898	70.4	0.63619	8.909	1435	190	1000	0.03	0.08	79.1667	99.84	https://www.sciencedirect.com/science/article/pii/S2214860421001834
NiNb5	72.2898	70.4	0.63619	8.909	1435	130	750	0.03	0.065	88.8889	99.85	https://www.sciencedirect.com/science/article/pii/S2214860421001834
NiNb5	72.2898	70.4	0.63619	8.909	1435	220	1000	0.03	0.095	77.193	99.87	https://www.sciencedirect.com/science/article/pii/S2214860421001834
NiNb5	72.2898	70.4	0.63619	8.909	1435	160	750	0.03	0.09	79.0123	99.91	https://www.sciencedirect.com/science/article/pii/S2214860421001834
AF9628	64.4072	35.73	0.705	7.8	1500	73	250	0.037	0.09	87.6877	79.4	https://www.sciencedirect.com/science/article/pii/S2214860421001834
AF9628	64.4072	35.73	0.705	7.8	1500	93	500	0.037	0.065	77.3389	81.1	https://www.sciencedirect.com/science/article/pii/S2214860421001834
AF9628	64.4072	35.73	0.705	7.8	1500	105	500	0.037	0.08	70.9459	91.4	https://www.sciencedirect.com/science/article/pii/S2214860421001834
AF9628	64.4072	35.73	0.705	7.8	1500	200	750	0.037	0.115	62.6714	99.22	https://www.sciencedirect.com/science/article/pii/S2214860421001834
AF9628	64.4072	35.73	0.705	7.8	1500	125	500	0.037	0.1	67.5676	99.27	https://www.sciencedirect.com/science/article/pii/S2214860421001834
AF9628	64.4072	35.73	0.705	7.8	1500	233	1000	0.037	0.105	59.9743	99.6	https://www.sciencedirect.com/science/article/pii/S2214860421001834
AF9628	64.4072	35.73	0.705	7.8	1500	175	750	0.037	0.1	63.0631	99.75	https://www.sciencedirect.com/science/article/pii/S2214860421001834
AF9628	64.4072	35.73	0.705	7.8	1500	125	1000	0.037	0.055	61.4251	99.78	https://www.sciencedirect.com/science/article/pii/S2214860421001834
AF9628	64.4072	35.73	0.705	7.8	1500	125	750	0.037	0.075	60.0601	99.8	https://www.sciencedirect.com/science/article/pii/S2214860421001834
AF9628	64.4072	35.73	0.705	7.8	1500	150	750	0.037	0.09	60.0601	99.83	https://www.sciencedirect.com/science/article/pii/S2214860421001834
AF9628	64.4072	35.73	0.705	7.8	1500	150	1000	0.037	0.06	67.5676	99.91	https://www.sciencedirect.com/science/article/pii/S2214860421001834
AF9628	64.4072	35.73	0.705	7.8	1500	200	1000	0.037	0.08	67.5676	99.92	https://www.sciencedirect.com/science/article/pii/S2214860421001834
AF9628	64.4072	35.73	0.705	7.8	1500	175	1000	0.037	0.07	67.5676	99.94	https://www.sciencedirect.com/science/article/pii/S2214860421001834
AlSi12	66.0206	121	0.963	2.66	649	200	2000	0.03	0.1	33.3333	96.8612	https://www.sciencedirect.com/science/article/pii/S2214860421003092
AlSi12	66.0206	121	0.963	2.66	649	370	800	0.03	0.1	154.167	96.8642	https://www.sciencedirect.com/science/article/pii/S2214860421003092
AlSi12	66.0206	121	0.963	2.66	649	300	600	0.03	0.1	166.667	97.1702	https://www.sciencedirect.com/science/article/pii/S2214860421003092
AlSi12	66.0206	121	0.963	2.66	649	200	1800	0.03	0.1	37.037	97.4373	https://www.sciencedirect.com/science/article/pii/S2214860421003092
AlSi12	66.0206	121	0.963	2.66	649	250	400	0.03	0.1	208.333	97.494	https://www.sciencedirect.com/science/article/pii/S2214860421003092
AlSi12	66.0206	121	0.963	2.66	649	370	1000	0.03	0.1	123.333	97.5328	https://www.sciencedirect.com/science/article/pii/S2214860421003092
AlSi12	66.0206	121	0.963	2.66	649	200	1600	0.03	0.1	41.6667	97.6821	https://www.sciencedirect.com/science/article/pii/S2214860421003092
AlSi12	66.0206	121	0.963	2.66	649	200	800	0.03	0.1	83.3333	98.3328	https://www.sciencedirect.com/science/article/pii/S2214860421003092
AlSi12	66.0206	121	0.963	2.66	649	200	1200	0.03	0.1	55.5556	98.4582	https://www.sciencedirect.com/science/article/pii/S2214860421003092
AlSi12	66.0206	121	0.963	2.66	649	370	1400	0.03	0.1	88.0952	98.5522	https://www.sciencedirect.com/science/article/pii/S2214860421003092
AlSi12	66.0206	121	0.963	2.66	649	370	1200	0.03	0.1	102.778	98.5985	https://www.sciencedirect.com/science/article/pii/S2214860421003092
AlSi12	66.0206	121	0.963	2.66	649	250	800	0.03	0.1	104.167	98.603	https://www.sciencedirect.com/science/article/pii/S2214860421003092
AlSi12	66.0206	121	0.963	2.66	649	250	1200	0.03	0.1	69.4444	98.6313	https://www.sciencedirect.com/science/article/pii/S2214860421003092
AlSi12	66.0206	121	0.963	2.66	649	300	800	0.03	0.1	125	98.6418	https://www.sciencedirect.com/science/article/pii/S2214860421003092
AlSi12	66.0206	121	0.963	2.66	649	200	1000	0.03	0.1	66.6667	98.6731	https://www.sciencedirect.com/science/article/pii/S2214860421003092
AlSi12	66.0206	121	0.963	2.66	649	250	1000	0.03	0.1	83.3333	98.7627	https://www.sciencedirect.com/science/article/pii/S2214860421003092
AlSi12	66.0206	121	0.963	2.66	649	200	1400	0.03	0.1	47.619	98.8089	https://www.sciencedirect.com/science/article/pii/S2214860421003092
AlSi12	66.0206	121	0.963	2.66	649	250	600	0.03	0.1	138.889	98.8134	https://www.sciencedirect.com/science/article/pii/S2214860421003092
AlSi12	66.0206	121	0.963	2.66	649	250	2000	0.03	0.1	41.6667	99.0552	https://www.sciencedirect.com/science/article/pii/S2214860421003092
AlSi12	66.0206	121	0.963	2.66	649	300	1800	0.03	0.1	55.5556	99.2298	https://www.sciencedirect.com/science/article/pii/S2214860421003092
AlSi12	66.0206	121	0.963	2.66	649	370	2000	0.03	0.1	61.6667	99.291	https://www.sciencedirect.com/science/article/pii/S2214860421003092
AlSi12	66.0206	121	0.963	2.66	649	300	2000	0.03	0.1	50	99.3	https://www.sciencedirect.com/science/article/pii/S2214860421003092
AlSi12	66.0206	121	0.963	2.66	649	370	1600	0.03	0.1	77.0833	99.3373	https://www.sciencedirect.com/science/article/pii/S2214860421003092
AlSi12	66.0206	121	0.963	2.66	649	250	1800	0.03	0.1	46.2963	99.3687	https://www.sciencedirect.com/science/article/pii/S2214860421003092
AlSi12	66.0206	121	0.963	2.66	649	300	1000	0.03	0.1	100	99.4164	https://www.sciencedirect.com/science/article/pii/S2214860421003092
AlSi12	66.0206	121	0.963	2.66	649	300	1200	0.03	0.1	83.3333	99.4418	https://www.sciencedirect.com/science/article/pii/S2214860421003092
AlSi12	66.0206	121	0.963	2.66	649	250	1600	0.03	0.1	52.0833	99.4806	https://www.sciencedirect.com/science/article/pii/S2214860421003092
AlSi12	66.0206	121	0.963	2.66	649	250	1400	0.03	0.1	59.5238	99.5403	https://www.sciencedirect.com/science/article/pii/S2214860421003092
AlSi12	66.0206	121	0.963	2.66	649	300	1400	0.03	0.1	71.4286	99.6149	https://www.sciencedirect.com/science/article/pii/S2214860421003092
AlSi12	66.0206	121	0.963	2.66	649	300	1600	0.03	0.1	62.5	99.6493	https://www.sciencedirect.com/science/article/pii/S2214860421003092
AlSi12	66.0206	121	0.963	2.66	649	370	1800	0.03	0.1	68.5185	99.7493	https://www.sciencedirect.com/science/article/pii/S2214860421003092
AlSi10Mg	67.0729	146	0.884147	2.67	570	300	400	0.03	0.1	250	95.0693	https://www.sciencedirect.com/science/article/pii/S2214860421003092
AlSi10Mg	67.0729	146	0.884147	2.67	570	200	2000	0.03	0.1	33.3333	95.4743	https://www.sciencedirect.com/science/article/pii/S2214860421003092
AlSi10Mg	67.0729	146	0.884147	2.67	570	370	600	0.03	0.1	205.556	96.3621	https://www.sciencedirect.com/science/article/pii/S2214860421003092
AlSi10Mg	67.0729	146	0.884147	2.67	570	200	1200	0.03	0.1	55.5556	96.5325	https://www.sciencedirect.com/science/article/pii/S2214860421003092
AlSi10Mg	67.0729	146	0.884147	2.67	570	200	1800	0.03	0.1	37.037	97.2287	https://www.sciencedirect.com/science/article/pii/S2214860421003092
AlSi10Mg	67.0729	146	0.884147	2.67	570	200	1600	0.03	0.1	41.6667	97.3824	https://www.sciencedirect.com/science/article/pii/S2214860421003092
AlSi10Mg	67.0729	146	0.884147	2.67	570	200	1400	0.03	0.1	47.619	97.7804	https://www.sciencedirect.com/science/article/pii/S2214860421003092
AlSi10Mg	67.0729	146	0.884147	2.67	570	250	400	0.03	0.1	208.333	97.8723	https://www.sciencedirect.com/science/article/pii/S2214860421003092
AlSi10Mg	67.0729	146	0.884147	2.67	570	200	1000	0.03	0.1	66.6667	98.1061	https://www.sciencedirect.com/science/article/pii/S2214860421003092
AlSi10Mg	67.0729	146	0.884147	2.67	570	200	800	0.03	0.1	83.3333	98.1605	https://www.sciencedirect.com/science/article/pii/S2214860421003092
AlSi10Mg	67.0729	146	0.884147	2.67	570	300	600	0.03	0.1	166.667	98.2246	https://www.sciencedirect.com/science/article/pii/S2214860421003092
AlSi10Mg	67.0729	146	0.884147	2.67	570	250	1200	0.03	0.1	69.4444	98.2327	https://www.sciencedirect.com/science/article/pii/S2214860421003092
AlSi10Mg	67.0729	146	0.884147	2.67	570	250	800	0.03	0.1	104.167	98.4953	https://www.sciencedirect.com/science/article/pii/S2214860421003092
AlSi10Mg	67.0729	146	0.884147	2.67	570	250	2000	0.03	0.1	41.6667	98.5128	https://www.sciencedirect.com/science/article/pii/S2214860421003092
AlSi10Mg	67.0729	146	0.884147	2.67	570	250	600	0.03	0.1	138.889	98.5137	https://www.sciencedirect.com/science/article/pii/S2214860421003092
AlSi10Mg	67.0729	146	0.884147	2.67	570	250	1400	0.03	0.1	59.5238	98.522	https://www.sciencedirect.com/science/article/pii/S2214860421003092
AlSi10Mg	67.0729	146	0.884147	2.67	570	370	800	0.03	0.1	154.167	98.5229	https://www.sciencedirect.com/science/article/pii/S2214860421003092
AlSi10Mg	67.0729	146	0.884147	2.67	570	300	800	0.03	0.1	125	98.7487	https://www.sciencedirect.com/science/article/pii/S2214860421003092
AlSi10Mg	67.0729	146	0.884147	2.67	570	250	1600	0.03	0.1	52.0833	98.7571	https://www.sciencedirect.com/science/article/pii/S2214860421003092
AlSi10Mg	67.0729	146	0.884147	2.67	570	370	1000	0.03	0.1	123.333	98.9114	https://www.sciencedirect.com/science/article/pii/S2214860421003092
AlSi10Mg	67.0729	146	0.884147	2.67	570	250	1800	0.03	0.1	46.2963	98.965	https://www.sciencedirect.com/science/article/pii/S2214860421003092
AlSi10Mg	67.0729	146	0.884147	2.67	570	370	1200	0.03	0.1	102.778	99.0198	https://www.sciencedirect.com/science/article/pii/S2214860421003092
AlSi10Mg	67.0729	146	0.884147	2.67	570	300	2000	0.03	0.1	50	99.0283	https://www.sciencedirect.com/science/article/pii/S2214860421003092
AlSi10Mg	67.0729	146	0.884147	2.67	570	250	1000	0.03	0.1	83.3333	99.2005	https://www.sciencedirect.com/science/article/pii/S2214860421003092
AlSi10Mg	67.0729	146	0.884147	2.67	570	370	1400	0.03	0.1	88.0952	99.508	https://www.sciencedirect.com/science/article/pii/S2214860421003092
AlSi10Mg	67.0729	146	0.884147	2.67	570	370	1600	0.03	0.1	77.0833	99.5531	https://www.sciencedirect.com/science/article/pii/S2214860421003092
AlSi10Mg	67.0729	146	0.884147	2.67	570	370	1800	0.03	0.1	68.5185	99.562	https://www.sciencedirect.com/science/article/pii/S2214860421003092
AlSi10Mg	67.0729	146	0.884147	2.67	570	300	1000	0.03	0.1	100	99.6075	https://www.sciencedirect.com/science/article/pii/S2214860421003092
AlSi10Mg	67.0729	146	0.884147	2.67	570	370	2000	0.03	0.1	61.6667	99.6162	https://www.sciencedirect.com/science/article/pii/S2214860421003092
AlSi10Mg	67.0729	146	0.884147	2.67	570	300	1400	0.03	0.1	71.4286	99.6615	https://www.sciencedirect.com/science/article/pii/S2214860421003092
AlSi10Mg	67.0729	146	0.884147	2.67	570	300	1800	0.03	0.1	55.5556	99.6795	https://www.sciencedirect.com/science/article/pii/S2214860421003092
AlSi10Mg	67.0729	146	0.884147	2.67	570	300	1600	0.03	0.1	62.5	99.6795	https://www.sciencedirect.com/science/article/pii/S2214860421003092
AlSi10Mg	67.0729	146	0.884147	2.67	570	300	1200	0.03	0.1	83.3333	99.7882	https://www.sciencedirect.com/science/article/pii/S2214860421003092
Al	71	236	0.89	2.7	660	200	600	0.03	0.1	111.111	93.8636	https://www.sciencedirect.com/science/article/pii/S2214860421003092
Al	71	236	0.89	2.7	660	200	2000	0.03	0.1	33.3333	94.0389	https://www.sciencedirect.com/science/article/pii/S2214860421003092
Al	71	236	0.89	2.7	660	200	400	0.03	0.1	166.667	94.3662	https://www.sciencedirect.com/science/article/pii/S2214860421003092
Al	71	236	0.89	2.7	660	200	1800	0.03	0.1	37.037	95.5175	https://www.sciencedirect.com/science/article/pii/S2214860421003092
Al	71	236	0.89	2.7	660	200	800	0.03	0.1	83.3333	95.5215	https://www.sciencedirect.com/science/article/pii/S2214860421003092
Al	71	236	0.89	2.7	660	200	1000	0.03	0.1	66.6667	95.684	https://www.sciencedirect.com/science/article/pii/S2214860421003092
Al	71	236	0.89	2.7	660	200	1600	0.03	0.1	41.6667	96.0533	https://www.sciencedirect.com/science/article/pii/S2214860421003092
Al	71	236	0.89	2.7	660	200	1400	0.03	0.1	47.619	96.4773	https://www.sciencedirect.com/science/article/pii/S2214860421003092
Al	71	236	0.89	2.7	660	370	600	0.03	0.1	205.556	97.0186	https://www.sciencedirect.com/science/article/pii/S2214860421003092
Al	71	236	0.89	2.7	660	200	1200	0.03	0.1	55.5556	97.4981	https://www.sciencedirect.com/science/article/pii/S2214860421003092
Al	71	236	0.89	2.7	660	250	2000	0.03	0.1	41.6667	97.6098	https://www.sciencedirect.com/science/article/pii/S2214860421003092
Al	71	236	0.89	2.7	660	250	1600	0.03	0.1	52.0833	97.6303	https://www.sciencedirect.com/science/article/pii/S2214860421003092
Al	71	236	0.89	2.7	660	370	800	0.03	0.1	154.167	97.7673	https://www.sciencedirect.com/science/article/pii/S2214860421003092
Al	71	236	0.89	2.7	660	300	400	0.03	0.1	250	97.8466	https://www.sciencedirect.com/science/article/pii/S2214860421003092
Al	71	236	0.89	2.7	660	250	1000	0.03	0.1	83.3333	97.9393	https://www.sciencedirect.com/science/article/pii/S2214860421003092
Al	71	236	0.89	2.7	660	250	1200	0.03	0.1	69.4444	98.0748	https://www.sciencedirect.com/science/article/pii/S2214860421003092
Al	71	236	0.89	2.7	660	300	800	0.03	0.1	125	98.0789	https://www.sciencedirect.com/science/article/pii/S2214860421003092
Al	71	236	0.89	2.7	660	250	1400	0.03	0.1	59.5238	98.1391	https://www.sciencedirect.com/science/article/pii/S2214860421003092
Al	71	236	0.89	2.7	660	300	1000	0.03	0.1	100	98.1396	https://www.sciencedirect.com/science/article/pii/S2214860421003092
Al	71	236	0.89	2.7	660	250	800	0.03	0.1	104.167	98.1397	https://www.sciencedirect.com/science/article/pii/S2214860421003092
[truncated: 168 more rows]
