# Supplementary material for: Material-agnostic machine learning approach enables high relative density in powder bed fusion products
Source: Nat Commun. 2023 Oct 17;14:6557. doi: 10.1038/s41467-023-42319-x (PMC10582079; doi:10.1038/s41467-023-42319-x)
Supplement: Supplementary file 6 — Source Data [file 41467_2023_42319_MOESM6_ESM.xlsx]

## Sheet: Figure 1
STS 316L		Ti-6Al-4V		AlSi10Mg		Inconel 625		Copper
Energy Density (J/mm3)	Relative Density (%)	Energy Density (J/mm3)	Relative Density (%)	Energy Density (J/mm3)	Relative Density (%)	Energy Density (J/mm3)	Relative Density (%)	Energy Density (J/mm3)	Relative Density (%)
52.0833	99.84	51.3889	99.9775	35.1377	98.52	27.5473	96.3	121.528	86.2298
35.5556	98.9648	48.6111	99.984	41.2486	99.27	23.3209	94.3	138.889	85.9006
32.4074	98.8076	27.4074	95.436	45.3932	99.36	18.9669	93.3	194.444	87.3315
38.6473	99.2432	32.8889	99.592	37.1399	99.66	19.1115	93	324.074	86.039
40.404	99.4431	51.3889	99.792	16.6442	88.23	15.0096	85	486.111	87.6699
35.3535	99.0613	25.1852	93.313	19.973	93.1	54.9948	99.4	648.148	86.7839
30.303	98.7559	30.2222	99.144	24.9663	95.16	10.9414	79.03	972.222	86.8425
42.328	99.4027	47.2222	99.8	99.865	96.17	46.5425	99.1	1944.44	86.4029
44.4444	99.4476	20.7407	88.202	74.8988	99.31	38.0224	98.7	166.667	83.0555
38.8889	99.3353	24.8889	94.848	49.9325	98.56	38.223	98.9	277.778	84.066
33.3333	99.077	38.8889	99.771	33.2884	98.4	82.4922	99.4	416.667	84.6035
27.7778	98.3107	16.6667	76.701	40.8497	98.1	30.106	96.4	555.556	85.0632
46.7836	99.5891	20	88.019	63.2479	99.49	96.6788	99.5	833.333	84.2937
40.9357	99.4566	31.25	99.5	46.2963	98.6	70.1122	99.5	1666.67	81.4412
35.0877	99.1197	20.8333	85.551	93.3333	99.474	56.9006	99.3	277.778	81.4338
24.6914	96.5395	73.4127	99.9997	53.3333	97.153	59.5238	99.287	555.556	79.6425
43.2099	99.5329	64.4841	99.9991	40	96.837	49.6032	98.994	1111.11	79.8304
37.037	99.3061	55.5556	99.9936	26.6667	91.703	39.6825	98.938	48.6111	48.5187
30.8642	98.8008	66.6667	99.999	74.7863	96.8	29.7619	98.859	54.6875	39.0165
26.1438	97.541	83.3333	99.9388	64.1026	97.6	109.99	99.2	62.5	48.1949
52.2876	99.5015	166.667	97.64	6.41026	76.8	82.2368	99.5	72.9167	46.8186
45.7516	99.4745	32.7381	99.6585	12.8205	84.8	21.8006	92.5	87.5	62.2039
39.2157	99.3465	34.2593	98.246	15.2625	87.8	57.4826	99.3	109.375	56.12
32.6797	98.9794	41.1111	99.804	17.8063	89.8	144.014	98.147	145.833	62.06
20.8333	94.0597	51.3889	99.9	18.8537	88.2	66.695	99.4	218.75	62.003
48.6111	99.3959	64.2361	99.621	20.0321	91	44.1919	97.0904	437.5	68.183
41.6667	99.4184	85.6482	96.612	21.3675	92.4	48.6111	98.2371	250	82.4668
34.7222	99.2573	128.472	95.03	22.8938	93.7	54.0123	98.4657	266.667	83.2119
27.7778	98.0059	31.4815	97.19	24.6548	95.6	60.7639	99.4275	285.714	83.4722
22.2222	93.7219	37.7778	99.63	26.7094	96.5	69.4444	99.6091	307.692	84.7879
59.2593	99.5172	47.2222	99.844	29.1375	98	81.0185	99.6158	333.333	85.8429
44.4444	99.3982	59.0278	99.62	32.0513	97.8	97.2222	99.9689	231.481	81.4084
37.037	99.3566	78.7037	97.839	17.8063	94.5	121.528	99.4813	264.55	81.9092
29.6296	98.5179	118.056	93.27	11.8709	86.1	162.037	98.5565	308.642	82.4659
23.8095	94.741	25.9259	94.645	20.0321	96.9	38.1944	98.7227	370.37	84.1669
55.5556	99.4386	31.1111	98.546	13.3547	92.8	42.4383	99.3311	185.185	79.2784
39.6825	99.3785	38.8889	99.839	15.2625	93.5	47.7431	99.3445	211.64	80.2972
31.746	98.958	48.6111	99.563	53.4188	97.2	54.5635	99.9261	246.914	80.5572
25.641	95.6419	64.8148	98.14	80.1282	97.3	63.6574	99.879	296.296	81.2689
51.282	99.4498	97.2222	92.596	45.7876	95.8	76.3889	99.8555	370.37	81.6141
46.2963	99.5082	20.8333	84.502	106.838	93.3	95.4861	99.7983	138.889	78.5436
37.037	99.3555	25	92.632	53.4188	96.7	127.315	99.3882	158.73	79.3019
30.303	97.8153	31.25	99.247	38.85	97.3	190.972	98.3731	185.185	79.948
55.5556	99.4594	39.0625	99.656	64.1026	95.2	30.8642	97.0641	222.222	80.2278
44.4444	99.4476	52.0833	98.422	44.9843	96.9	34.7222	98.5484	277.778	80.1247
37.037	99.2793	78.125	93.978	160.256	93.3	39.6825	99.2343	185.185	92.6255
55.5556	99.3802	26.0417	90.417	80.1282	94.5	46.2963	99.8491	231.481	99.2676
47.6191	99.3637	34.7222	95.468	53.4188	95.7	55.5556	99.9457	308.642	98.9757
66.6667	98.9133	52.0833	95.35	65.7462	95.4	69.4444	99.9795	462.963	98.1108
34.0136	94.37	54.1667	100	213.675	93.7	92.5926	99.4449	925.926	96.0886
20.4082	50.57	65	99.9981	85.4701	94.6	138.889	98.438	1851.85	95.4395
28.5714	82.86	86.6667	97.9446	320.513	93	277.778	96.2733	148.148	92.8353
50	97.35	130	90.8901	641.026	92.9	43.4028	99.6893	185.185	98.1633
59.5238	99.91	41.6667	94.9612	42.735	97.3	57.8704	99.6827	246.914	98.6334
79.3651	99.98	50	100	32.0513	94.4	86.8056	98.6718	370.37	98.0038
63.4921	99.86	66.6667	99.9011	64.1026	98.8	173.611	95.1204	740.741	95.9924
50	97.46	100	91.9393	45.7876	99.4	64.1026	97.688	1481.48	94.2296
80	99.27	27.7778	75.0119	40.0641	99.1	93.4829	99.7	111.111	88.9646
80	99.84	33.3333	79.9872	40.0641	98.1	44.8994	99.1	138.889	91.9354
142.857	85.87	44.4444	93.9311	35.6125	98.3	67.4114	99.5	185.185	94.5993
42.735	95.6473	66.6667	99.9517	35.6125	99.2	110.795	98.47	277.778	96.3016
36.3248	90.6473	13.8889	34.8689	32.0513	99.3	94.5455	96.5	555.556	97.5785
29.9145	79.2411	16.6667	45.0194	29.1375	99.5	114.107	95.97	1111.11	97.1001
64.1026	99.1518	22.2222	54.9767	26.7094	99.5	96.0227	96.6	74.0741	90.5909
54.4872	98.9062	33.3333	77.8576	26.7094	98.3	76.0448	99.4	92.5926	87.7886
44.8718	97.3884	34.188	100	22.8938	98.5	80	99.6405	123.457	88.9594
128.205	99.3304	37.037	99.9912	21.3675	98.1	88.8889	99.6344	740.741	89.0739
108.974	99.5089	40.404	99.8474	86.2471	99.18	100	99.6271	281.25	81.1009
89.7436	99.442	44.4444	99.9852	63.1313	98.4	114.286	99.638	300	81.7405
59.4872	82	49.3827	99.8266	52.91	99.28	133.333	99.6193	321.429	81.5851
69.6185	97.57	55.5556	100	26.455	98.9	160	99.6494	346.154	82.03
34.8092	95.83	63.4921	99.9837	166.667	98.2246	70	99.565	375	82.996
52.91	98.23	74.0741	99.9882	154.167	98.5229	77.7778	99.592	321.429	80.665
66.1376	98.82	88.8889	100	138.889	98.5137	87.5	99.6026	342.857	81.1956
75.5858	98.88	111.111	99.3747	125	98.7487	100	99.6658	367.347	81.3734
41.7892	91.1546	148.148	97.171	123.333	98.9114	116.667	99.6277	395.604	81.6566
55.7539	92.3335	25.641	94.097	104.167	98.4953	140	99.6071	428.571	81.5506
208.946	93.482	27.7778	96.0163	102.778	99.0198	60	99.5241	476.19	98.6032
69.8236	96.2798	30.303	98.1792	100	99.6075	66.6667	99.5388	375	80.7075
62.7888	97.4099	33.3333	99.8549	88.0952	99.508	75	99.5748	400	81.3938
167.367	97.7947	37.037	99.73	83.3333	99.7883	85.7143	99.5625	428.571	81.4332
125.472	98.7355	41.6667	99.8593	83.3333	99.2005	100	99.5781	461.538	81.5551
83.4733	99.2242	47.6191	99.9357	83.3333	98.1605	120	99.5171	500	81.5449
104.683	99.6396	55.5556	99.9379	77.0833	99.5531	50	99.4765	800	99.658
28.5948	94.9	66.6667	99.5589	71.4286	99.6615	55.5556	99.482	733.333	99.7608
32.4074	94.4	83.3333	97.9745	69.4444	98.2327	62.5	99.5305	500	97.6001
25.463	93.52	111.111	94.1808	68.5185	99.562	71.4286	99.5302	666.667	99.6144
37.3932	95.09	17.094	87.7585	66.6667	98.1061	83.3333	99.5455	1000	99.2808
29.3803	96.55	18.5185	89.68	62.5	99.6795	100	99.5859	2000	98.8986
21.3675	90.22	20.202	91.4113	61.6667	99.6162	44.4444	99.396	600	97.1847
25.2525	94.23	22.2222	94.0193	59.5238	98.522	50	99.4742	533.333	95.3415
44.1919	99.46	24.6914	96.1309	55.5556	99.6795	57.1429	99.4774	466.667	92.2268
34.7222	99.09	27.7778	97.6193	25	96.3	111.429	98.3	1111.11	98.7048
30.8642	96.6	31.746	99.1289	33.3333	97.4	121.875	98.64	3333.33	97.6037
54.0123	99.71	37.037	99.6668	50	95.8	134.483	97.5
42.4383	99.62	44.4444	99.9195	100	96.3	113.75	98.1
39.6825	98.6	55.5556	99.7497	52.0833	98.7571	96.5714	95.23
32.6797	90	74.0741	99.77	50	99.0283	116.552	96.38
37.037	96.6	111.111	99.4523	46.2963	98.965	66.6667	99.5781
69.4444	99.78	11.1111	77.5842	205.556	96.3621	80	99.5556
58.0357	98.74	12.3457	80.4277	41.6667	98.5128	33.3333	96.9242
54.5635	99.87	13.8889	82.2979	250	95.0693	37.5	98.3293
39.6825	99.44	15.873	84.5279	208.333	97.8723	42.8571	98.9291
55.5556	97.6	18.5185	88.3448	33.3333	95.4743	50	99.4217
44.4444	99.19	22.2222	90.8816	37.037	97.2287	60	99.4688
81.0185	99.98	27.7778	95.1746	41.6667	97.3824	52.6094	99.4
63.6574	99.77	37.037	97.5209	47.6191	97.7804	76.4459	99.4
46.2963	99.83	55.5556	99.2113	55.5556	96.5325	116.356	99.4
73.8636	99.78	111.111	99.2195	73.9201	97.84	15.528	78.3
38.0952	91.76	45.679	99.443	66.7084	98.515	135.417	99.01
97.2222	99.9	54.8148	99.902	65.1201	98.92	115.556	97.03
76.3889	99.98	85.6482	98.591	63.6056	99.315	139.464	97.14
55.5556	99.88	41.9753	99.436	62.1601	99.225	117.361	97.5
44.0474	94.82	50.3704	99.888	60.7787	99.365	90.3955	99.367
34.3137	90.2	78.7037	98.847	59.4575	99.39	32.9487	97.3
50.0002	97.17	34.5679	98.247	58.1924	99.36	59.8659	99.6
121.528	99.93	41.4815	99.846	56.9801	99.49	94.6139	99.5
101.562	99.99	64.8148	98.916	55.8172	99.37	95.0674	99.6
95.4861	99.91	27.7778	91.903	54.7009	99.54	38.6598	98.7
69.4444	99.89	33.3333	98.501	53.6283	99.65	114.603	99.7
43.4028	99.51	52.0833	99.589	52.597	99.665	75.4831	99.4
65	99.73	34.7222	96.544	48.84	99.68	43.9316	99.5
55	98.72	77.7778	99.9998	77.1605	97.1	114.081	99.7
55.9524	98.3	46.1538	94.27	65.6168	99.78	23.4192	87.6
41.6667	94.8	61.5385	93.86	57.2917	99.43	270.531	97.581
41.2696	98	76.9231	95.51	22.2222	96.55	48.0769	96.657
61.9045	98.84	51.282	93.73	111.111	95.84	64.1026	99.394
67.8566	98.82	92.3081	96.05	190.476	97.51	64.1026	96.497
45.2377	98.48	61.5387	96.46	222.222	98.775	89.7989	99.6
162.037	99.74	107.692	96.78	111.111	99.4887	54.7073	99.6
127.315	99.9	71.7944	97.38	111.111	99.4438	27.4725	91.6
92.5926	99.92	53.8458	98.37	111.111	99.3548	31.0559	95.6
57.8704	99.9	123.077	97.97	111.111	99.2625	65.8974	99.6
73.809	98.83	82.0513	98.45	111.111	99.0157	72.1154	99.423
49.206	98.6	61.5385	98.86	111.173	99.2846	48.0769	93.612
53.0303	98.6	49.2308	97.21	444.444	99.6892	38.61	95.6
79.7616	98.9	138.46	99.31	400	99.2495	46.0829	97.7
53.1744	98.73	92.307	98.69	360	99.5795
111.111	99.6	69.2302	98.96	333.333	99.6527
85.7145	98.67	55.3842	98.19	306.667	99.6994
57.143	98.46	153.846	99.11	266.667	99.9179
42.8572	98.05	102.564	99.18	240	99.8011
45.8329	97.93	76.9231	99.04	222.222	99.3811
91.6658	98.81	61.5385	98.73	190.476	99.1406
61.1105	98.17	169.229	99.45	166.667	98.9807
65.0793	97.84	112.819	99.29	50	96.9
48.8094	97.69	84.6145	99.12	66.6667	96.8
97.6189	98.51	67.6916	98.77	100	97.7
69.0474	97.7	184.614	99.1	200	95.6
51.7856	97.62	123.076	99.1	259.259	99.29
41.4284	96.03	92.307	99.16	111.111	99.5109
103.571	98.58	73.8456	98.88	111.111	98.87
190.972	98.74	199.998	99.52	61.7284	98.76
138.889	99.49	133.332	99.27	333.333	99.4432
86.8056	99.09	99.9988	99.04	154.817	99.78
72.9167	99	79.999	98.9	111.111	99.3451
73.0168	97.34	215.386	99.6	111.111	98.4979
54.7626	97.1	143.591	99.26	444.444	99.3319
43.8101	95.57	107.693	98.7	3500	89.98
76.9851	97.12	86.1545	98.84	3166.67	88.47
57.7388	96.62	230.772	98.93	2833.33	87.21
46.1911	95.38	153.848	99.26	2500	85.63
80.9517	96.65	115.386	99.04	333.333	73.86
60.7138	96.51	92.3086	98.97	416.667	74.37
48.571	95.41	246.154	99.49	555.556	76.55
84.9214	96.58	164.103	99.21	833.333	80.6
63.691	95.7	123.077	98.69	1666.67	82
50.9528	94.68	98.4615	99.02
88.8889	96.4	261.536	99.34
66.6667	95.27	174.358	99.44
53.3333	94.55	130.768	98.53
97.2222	99.3	104.615	98.91
92.8557	95.82	184.614	99.19
69.6418	95.39	138.46	98.61
55.7134	93.89	110.768	98.98
96.8238	95.65	194.87	98.88
72.6178	95	146.153	98.05
58.0943	94.07	116.922	98.84
100.794	95.52	205.128	99
75.5954	95.1	153.846	98.64
60.4763	94.13	123.077	98.18
78.5719	94.49	215.38	99.32
62.8575	94.01	161.535	99.07
81.549	94.51	129.228	98.59
65.2392	93.67	225.644	99.25
99.8004	96.2	169.233	99.05
69.735	96.8	135.386	98.96
84.5234	94.4	235.899	99.03
67.6187	94.01	176.924	99.08
101.333	99.1242	141.539	99.01
87.4982	94.69	246.158	99.17
69.9986	93.78	184.618	99.16
150.15	99.45	147.695	98.62
90.4774	94.7	256.41	98.91
72.382	93.78	192.308	98.44
93.4523	94.09	153.846	98.78
74.7619	93.16	266.663	98.94
96.4283	94.4	199.998	99.2
77.1426	93.07	159.998	98.46
99.4052	93.96	207.687	99.11
79.5241	93.78	166.15	98.88
102.38	94.24	215.386	98.68
81.9041	94.08	172.309	98.92
277.778	98.35	223.082	98.93
173.611	96.79	178.465	98.77
84.2858	93.58	230.765	98.79
86.6656	94.18	184.612	98.86
89.0456	93.86	238.462	98.59
91.4294	93.72	190.77	99.05
93.8122	93.72	246.154	98.89
96.189	93.85	196.923	98.92
98.5727	94.04	253.838	99.14
100.955	92.95	203.07	99.02
103.334	93.49	261.536	99.07
347.222	96.35	209.229	98.87
100.251	93.9	215.38	99.09
70.1754	95.4	221.537	99.12
150.15	97.14	227.684	98.87
50.505	98.2589	233.844	99.05
42.9293	96.6295	239.991	99.18
35.3535	94.0179	246.154	99.21
75.7576	99.4866	252.31	99.26
64.3939	99.9107	258.456	99.09
53.0303	98.683	264.613	99.13
151.515	98.7277	55.5556	99.8888
98.7013	99.1451	194.444	99.9857
97.9021	99.6
128.788	99.5312
106.061	99.7768
40	93.75
83.3333	99.99
88.8889	99.99
66.6667	99.6
101.333	99.1388
77.3809	99.79
61.7284	99.2411
52.4691	99.5982
43.2099	96.6518
58.642	96.5461
49.3827	96.3831
29.321	96.135
24.6914	95.641
98.4848	99.96
55.5556	99.4035
66.6667	96.234
44.4444	90.78
135.417	99.97
92.5926	99.5312
78.7037	99.7991
64.8148	100
87.963	97.5543
74.0741	97.5206
43.9815	96.5015
37.037	96.8142
99.3464	99.1797
133.333	97.848
88.8889	97.886
157.407	98.3705
129.63	99.9107
185.185	97.1652
50	97.38
83.3333	99.84
66.6667	99.59
50	96.57
104.167	94.5
80	99.7
125	98.5
156.25	98.5
104.167	99.98
80	99.86
111.111	99.91
178.571	98.5
41.6667	97.22
50	97.91
62.5	99.02
100	99.1842
83.3333	99.65
125	99.85
71.4286	99.3012
103.401	99.1978
153.1	99.9289
102	98.563
116.071	99.97
147.727	99.98
203.125	99.97
101.333	99.199
145.833	88.7
62.5	81.65
364.583	97.81
156.25	88.47
50	94.0877
66.6667	95.5965
120	98.2866
100	99.693
80	98.4825
140	97.8918
101.333	99.1837
214.3	99.8098
142.9	98.431
200	96.576
108.571	99.1938
218.75	97.57
93.75	80.4
546.875	98.51
234.375	89.29
108.571	99.2227
101.333	99.2227
166.667	98.8977
101.333	99.2302

## Sheet: Figure 2a
Specific Heat Capacity	0.01583
Hatch Spacing	0.02104
Layer Thickness	0.02145
Reflectivity	0.02209
Melting Point	0.02535
Density	0.03557
Thermal Conductivity	0.04614
Laser Power	0.05687
Scan Speed	0.06152
Energy Density	0.06789

## Sheet: Figure 2b
energy density (J/mm3)	shap	lowess energy density (J/mm3)	lowess shap
44.87	0.01295	6.41	-0.40934
42.44	-0.05358	8.33	-0.38807
184.32	0.03493	8.68	-0.38422
52.6	0.01564	10.94	-0.35936
52.61	0.03481	10.96	-0.35914
71.43	0.03555	11.11	-0.35749
494.79	0.05424	11.87	-0.34913
136.36	-0.0222	12.35	-0.34385
54.71	0.00837	12.4	-0.3433
43.29	-0.05428	12.5	-0.3422
64.1	0.04106	12.82	-0.33868
34.26	-0.08747	13.35	-0.33285
80	0.05513	13.89	-0.32691
444.44	0.03548	13.89	-0.32691
72.62	0.05725	14.29	-0.32251
32.05	-0.13248	14.88	-0.31602
87.96	0.02916	15.01	-0.31459
29.99	-0.13828	15.19	-0.31261
100	0.05068	15.26	-0.31184
30.11	-0.13838	15.26	-0.31184
211.64	0.0322	15.39	-0.31041
33.33	-0.16843	15.53	-0.30887
50.51	-0.00471	15.87	-0.30513
104.17	0.04372	15.87	-0.30513
45.45	0.02579	16.07	-0.30293
96.66	0.03008	16.64	-0.29666
39.68	-0.03779	16.67	-0.29633
89.8	0.04382	16.67	-0.29633
88.89	0.01693	17.36	-0.28874
57.69	0.07098	17.54	-0.28676
37.04	-0.03135	17.81	-0.28379
52.08	0.05244	17.81	-0.28379
83.47	0.02631	17.86	-0.28324
104.61	0.01619	17.86	-0.28324
96.39	0.01754	17.98	-0.28192
462.96	0.06572	18.52	-0.27598
162.04	0.02631	18.75	-0.27345
60.71	0.04508	18.85	-0.27235
33.12	-0.10895	18.97	-0.27103
73.86	0.02325	19.03	-0.27037
93.48	0.03712	19.84	-0.26146
85.71	0.02997	19.84	-0.26146
66.67	0.06433	19.97	-0.26003
100	0.00312	20	-0.2597
23.28	-0.27541	20.03	-0.25937
91.67	0.0751	20.03	-0.25937
34.72	-0.10189	20.09	-0.25871
31.86	-0.14386	20.2	-0.2575
75	0.03418	20.41	-0.25519
428.57	0.07576	20.41	-0.25519
50	-0.01334	20.74	-0.25156
208.33	0.04147	20.83	-0.25057
39.68	-0.02805	20.83	-0.25057
70.95	0.05878	20.83	-0.25057
184.62	0.01914	20.94	-0.24936
34.72	-0.08734	21.26	-0.24584
87.59	0.03206	21.37	-0.24463
66.67	0.03876	21.37	-0.24463
50	-0.04123	21.37	-0.24463
267.86	0.03912	21.46	-0.24364
31.48	-0.06872	22.07	-0.23693
50.64	-0.02976	22.22	-0.23528
54.55	0.06176	22.22	-0.23528
47.72	0.01751	22.22	-0.23528
41.67	-0.04844	22.22	-0.23528
306.67	0.01297	22.22	-0.23528
67.69	0.02843	22.32	-0.23418
21.37	-0.33838	22.89	-0.22791
153.85	0.01866	22.89	-0.22791
77.78	0.02962	22.96	-0.22714
101.33	0.03382	23.28	-0.22362
123.08	0.03058	23.32	-0.22318
55.56	0.05147	23.42	-0.22208
55.56	-0.01074	23.81	-0.21779
277.78	0.04938	23.81	-0.21779
437.5	0.05132	23.81	-0.21779
34.57	-0.0653	23.97	-0.21603
21.37	-0.34515	24.02	-0.21548
32.05	-0.08958	24.29	-0.21251
196.92	0.02584	24.31	-0.21229
214.29	0.03831	24.65	-0.20855
213.68	0.05013	24.69	-0.20811
31.76	-0.15227	24.69	-0.20811
444.44	0.0285	24.97	-0.20503
156.25	0.04508	25	-0.2047
111.11	0.05599	25	-0.2047
173.61	0.04389	25.19	-0.20261
166.67	-0.00364	25.46	-0.19964
492.06	0.07218	25.51	-0.19909
32.95	-0.10247	25.64	-0.19766
226.67	0.02113	25.93	-0.19447
48.61	-0.01914	26.04	-0.19326
83.33	0.06969	26.46	-0.18864
138.89	0.05948	26.67	-0.18633
92.86	0.06182	26.71	-0.18589
66.67	0.03581	26.71	-0.18589
55.56	0.01151	26.71	-0.18589
100	0.02692	26.71	-0.18589
34.72	-0.07146	27.06	-0.18204
151.52	0.01999	27.08	-0.18182
76.39	0.04355	27.41	-0.17819
55.56	-0.0059	27.47	-0.17753
37.39	-0.02452	27.49	-0.17731
138.89	0.01365	27.55	-0.17665
20.03	-0.33805	27.78	-0.17412
97.22	0.03801	27.78	-0.17412
141.67	0.01535	27.78	-0.17412
61.11	0.03952	27.78	-0.17412
85.76	0.03475	27.78	-0.17412
37.1	-0.05228	27.78	-0.17412
64.1	0.06313	27.78	-0.17412
76.39	0.04208	28.57	-0.16543
129.63	0.01096	28.59	-0.16521
51.14	0.03955	28.74	-0.16356
133.33	0.0124	28.85	-0.16235
72.09	0.04242	29.14	-0.15916
78.13	0.06128	29.28	-0.15762
185.19	0.03832	29.32	-0.15718
40.48	-0.05125	29.59	-0.15421
80	0.04884	29.63	-0.15377
233.33	0.02872	29.91	-0.15069
321.43	0.05022	29.91	-0.15069
175.93	0.00382	29.91	-0.15069
85.71	0.03972	29.91	-0.15069
41.67	0.00661	29.91	-0.15069
29.63	-0.19955	29.91	-0.15069
41.67	-0.05651	29.99	-0.14981
138.89	0.04014	30.11	-0.14849
37.04	-0.04515	30.22	-0.14728
44.64	-0.00347	30.3	-0.1464
87.69	0.04784	30.3	-0.1464
88.54	0.02988	30.36	-0.14574
58.71	0.03162	30.48	-0.14442
416.67	0.0375	30.61	-0.14299
234.38	0.05679	30.86	-0.14024
272.73	0.07567	31.06	-0.13804
92.59	0.0604	31.14	-0.13716
70.18	0.05571	31.25	-0.13595
43.88	-0.05821	31.48	-0.13342
23.81	-0.29384	31.75	-0.13045
128.51	0.04092	31.75	-0.13045
34.72	-0.11314	31.76	-0.13034
23.81	-0.28514	31.86	-0.12924
23.32	-0.25133	32.05	-0.12715
44.98	-0.01315	32.05	-0.12715
62.5	0.04598	32.05	-0.12715
272.73	0.02583	32.05	-0.12715
48.61	0.00436	32.05	-0.12715
31.14	-0.10945	32.05	-0.12715
428.57	0.05408	32.05	-0.12715
173.61	0.05171	32.05	-0.12715
89.05	0.05908	32.14	-0.12616
138.89	0.05106	32.41	-0.12319
74.79	0.04865	32.41	-0.12319
83.33	0.02224	32.5	-0.1222
78.13	0.02955	32.68	-0.12022
79.17	0.02663	32.89	-0.11791
32.14	-0.09549	32.95	-0.11725
68.18	0.07854	33.12	-0.11538
107.69	0.01979	33.29	-0.11351
185.19	0.03266	33.33	-0.11307
44.87	0.01366	33.33	-0.11307
58.71	0.01017	33.33	-0.11307
102.38	0.0521	33.33	-0.11307
55.56	0.00967	33.33	-0.11307
54.99	0.01125	33.33	-0.11307
64.1	0.06018	33.33	-0.11307
33.33	-0.17014	33.33	-0.11307
224.49	0.03814	33.33	-0.11307
64.15	0.04104	33.33	-0.11307
66.67	0.01469	33.93	-0.10647
214.3	0.02506	34.01	-0.10559
96.82	0.0615	34.09	-0.10471
96.19	0.05814	34.19	-0.10361
59.49	0.05078	34.26	-0.10284
444.44	0.01051	34.31	-0.10229
48.19	0.0163	34.37	-0.10163
97.22	0.05916	34.52	-0.09998
61.82	0.03949	34.57	-0.09943
114.08	0.03229	34.72	-0.09778
35.61	-0.09624	34.72	-0.09778
55.88	0.01703	34.72	-0.09778
37.04	-0.06886	34.72	-0.09778
265.63	0.05248	34.72	-0.09778
277.78	0.03196	34.72	-0.09778
243.06	0.03822	34.72	-0.09778
54.01	0.0432	34.8	-0.0969
77.78	0.04964	34.97	-0.09503
296.3	0.0506	34.99	-0.09481
17.98	-0.40876	35.09	-0.09371
275	0.02438	35.09	-0.09371
116.67	0.07189	35.35	-0.09085
58.09	0.03774	35.35	-0.09085
228.4	0.00963	35.61	-0.08799
38.1	0.01647	35.61	-0.08799
69.44	0.03945	35.71	-0.08689
63.25	0.02909	35.71	-0.08689
266.67	0.01379	35.88	-0.08502
48.61	-0.00671	36.17	-0.08183
25.51	-0.31767	36.43	-0.07897
135.42	0.01463	37.04	-0.07226
60	0.05406	37.04	-0.07226
221.54	0.02944	37.04	-0.07226
108.02	0.01034	37.04	-0.07226
34.01	-0.06918	37.04	-0.07226
23.81	-0.32886	37.04	-0.07226
231.48	0.04601	37.04	-0.07226
75.76	0.02463	37.04	-0.07226
61.67	0.02683	37.04	-0.07226
312.5	0.0025	37.1	-0.0716
64.81	0.05631	37.2	-0.0705
148.15	0.04219	37.39	-0.06841
12.82	-0.41187	37.39	-0.06841
277.78	0.00563	37.39	-0.06841
77.27	0.03137	37.39	-0.06841
85.47	0.03801	37.39	-0.06841
145.83	0.05527	37.5	-0.0672
142.86	-0.00732	37.7	-0.065
48.61	-0.0213	37.78	-0.06412
476.19	0.03574	37.97	-0.06203
114.58	0.02674	38.02	-0.06148
75.4	0.02614	38.1	-0.0606
107.14	0.04341	38.1	-0.0606
75.76	0.05884	38.19	-0.05961
89.29	0.03246	38.19	-0.05961
79.37	0.04499	38.22	-0.05928
87.32	0.03352	38.35	-0.05785
246.15	0.02174	38.4	-0.0573
17.81	-0.39947	38.46	-0.05664
112.18	0.04702	38.59	-0.05521
222.22	0.03232	38.61	-0.05499
230.76	0.03247	38.65	-0.05455
86.81	0.04584	38.66	-0.05444
37.39	-0.02032	38.89	-0.05191
38.89	-0.02843	38.89	-0.05191
95.24	0.03448	38.97	-0.05103
75.76	0.03612	39.06	-0.05004
27.55	-0.17043	39.14	-0.04916
250	0.02616	39.16	-0.04894
43.07	0.0201	39.22	-0.04828
121.53	0.0476	39.29	-0.04751
81.02	0.04265	39.68	-0.04322
51.39	0.01387	39.68	-0.04322
67.57	0.02706	39.68	-0.04322
54.55	0.02788	39.68	-0.04322
277.78	0.04944	39.68	-0.04322
127.31	0.03342	39.68	-0.04322
100	0.07056	39.68	-0.04322
41.27	-0.02071	40	-0.04046
71.43	0.05271	40	-0.04046
104.17	0.01869	40	-0.04046
27.78	-0.16594	40	-0.04046
48.38	-0.02868	40.06	-0.0403
170.85	0.02437	40.06	-0.0403
200	0.01758	40.06	-0.0403
140	0.0356	40.06	-0.0403
227.16	0.03543	40.06	-0.0403
92.59	0.02589	40.06	-0.0403
20.83	-0.38207	40.06	-0.0403
110	0.03582	40.08	-0.04025
33.33	-0.04282	40.28	-0.03971
62.5	0.07397	40.4	-0.03939
169.23	0.01141	40.48	-0.03918
200	0.02458	40.48	-0.03918
101.33	0.03597	40.63	-0.03878
416.67	0.05294	40.85	-0.03819
428.57	0.05054	41.11	-0.0375
80	0.02118	41.13	-0.03745
62.5	0.03697	41.25	-0.03713
101.01	0.04873	41.27	-0.03707
42.62	-0.01235	41.38	-0.03678
86.67	0.05812	41.43	-0.03665
49.3	-0.03005	41.47	-0.03654
250	0.04015	41.48	-0.03652
215.38	0.03029	41.67	-0.03602
50	-0.01337	41.67	-0.03602
110	0.02056	41.67	-0.03602
66.67	0.04302	41.67	-0.03602
39.06	-0.04176	41.67	-0.03602
69.44	0.039	41.67	-0.03602
316.67	0.02521	41.67	-0.03602
15.87	-0.3933	41.67	-0.03602
26.46	-0.26063	41.67	-0.03602
61.67	0.02126	41.67	-0.03602
55.56	0.02024	41.98	-0.0352
69.44	0.04109	42.33	-0.03427
208.33	0.04363	42.44	-0.03398
37.04	-0.02868	42.44	-0.03398
38.66	-0.02876	42.5	-0.03383
240	0.00527	42.5	-0.03383
102.56	0.00387	42.62	-0.03351
301.57	0.04962	42.67	-0.03338
98.7	0.03663	42.74	-0.03319
47.22	-0.00716	42.86	-0.03288
333.33	0.05234	42.93	-0.0327
69.44	0.05867	43	-0.03251
48.08	0.03243	43.07	-0.03233
492.06	0.05608	43.07	-0.03233
400	0.02845	43.1	-0.03225
71.43	0.04277	43.21	-0.03196
19.84	-0.36757	43.21	-0.03196
100.79	0.05614	43.27	-0.03181
14.29	-0.4472	43.29	-0.03175
231.48	0.01172	43.4	-0.03147
106.06	0.00463	43.65	-0.03081
27.08	-0.15966	43.88	-0.03021
293.21	0.03808	43.93	-0.03008
53.42	0.01394	43.98	-0.02995
37.04	-0.08795	43.98	-0.02995
62.5	0.02072	44.05	-0.02977
293.65	0.01201	44.19	-0.02941
40.06	-0.0266	44.19	-0.02941
65.79	0.06307	44.29	-0.02915
54.76	0.07505	44.44	-0.02876
280	0.03569	44.44	-0.02876
74.07	0.02048	44.44	-0.02876
238.46	0.03292	44.44	-0.02876
184.61	0.00177	44.44	-0.02876
101.3	0.02586	44.64	-0.02824
92.59	0.04418	44.87	-0.02764
81.9	0.0602	44.87	-0.02764
38.19	-0.06113	44.87	-0.02764
46.08	-0.00358	44.87	-0.02764
160	0.01036	44.87	-0.02764
10.94	-0.41789	44.87	-0.02764
397.73	0.0356	44.87	-0.02764
66.67	0.04733	44.9	-0.02757
38.19	-0.05531	44.98	-0.02736
395.6	0.05192	45.24	-0.02669
114.6	0.03053	45.24	-0.02669
208.33	0.04367	45.33	-0.02646
83.33	0.04196	45.39	-0.0263
92.31	0.01924	45.45	-0.02615
49.6	-0.0164	45.45	-0.02615
128.21	0.01841	45.75	-0.02538
74.79	0.04593	45.79	-0.02527
420.45	0.03619	45.83	-0.02517
29.91	-0.14853	45.83	-0.02517
207.79	0.02159	46.08	-0.02453
140	0.0586	46.15	-0.02435
101.56	0.02058	46.18	-0.02427
94.7	0.03501	46.19	-0.02425
51	0.01901	46.3	-0.02396
82.29	0.02865	46.3	-0.02396
34.37	-0.1139	46.3	-0.02396
18.75	-0.4066	46.3	-0.02396
277.78	0.06162	46.3	-0.02396
75.59	0.0122	46.3	-0.02396
20.83	-0.32182	46.78	-0.02274
33.33	-0.14795	47.06	-0.02202
277.78	0.05113	47.22	-0.02161
58.04	0.02735	47.22	-0.02161
69.44	0.04191	47.27	-0.02149
69.44	0.04308	47.35	-0.02128
30.61	-0.16513	47.35	-0.02128
83.33	-0.00183	47.41	-0.02113
51.28	0.0484	47.62	-0.0206
100.4	0.04111	47.62	-0.0206
101.33	0.02777	47.62	-0.0206
56.09	0.03825	47.62	-0.0206
101.33	0.03658	47.62	-0.0206
15.26	-0.41184	47.72	-0.02034
125	0.01316	47.74	-0.02029
91.67	0.03591	47.75	-0.02027
40.28	-0.03317	48.03	-0.01956
138.89	0.04494	48.08	-0.01943
34.72	-0.09075	48.15	-0.01925
63.96	0.03251	48.19	-0.01915
283.33	0.0495	48.38	-0.01867
50	-0.00715	48.57	-0.01819
487.5	0.05323	48.61	-0.01809
138.46	-0.00305	48.61	-0.01809
40.63	-0.05744	48.61	-0.01809
100	0.05647	48.61	-0.01809
53.42	0.04232	48.61	-0.01809
53.03	0.02319	48.61	-0.01809
50	-0.01441	48.81	-0.01759
112.18	0.05132	49.21	-0.01658
111.11	0.058	49.23	-0.01653
74.07	0.04513	49.3	-0.01635
194.44	0.02823	49.38	-0.01615
57.13	0.0062	49.6	-0.0156
80.13	0.03406	49.68	-0.0154
500	0.06687	49.86	-0.01495
66.29	0.05813	50	-0.0146
26.71	-0.20062	50	-0.0146
20.2	-0.34278	50	-0.0146
37.04	-0.09009	50	-0.0146
104.17	0.02488	50	-0.0146
203.66	0.02294	50	-0.0146
63.13	0.03625	50	-0.0146
48.57	0.0036	50	-0.0146
80	0.04735	50	-0.0146
351.85	0.0462	50	-0.0146
14.88	-0.39203	50	-0.0146
187.5	0.02359	50	-0.0146
115.39	0.02065	50	-0.0146
41.48	-0.04492	50.37	-0.01367
280	0.03033	50.51	-0.01332
75.49	0.07168	50.64	-0.013
77.38	0.02172	50.79	-0.01263
78.7	0.03895	50.95	-0.01223
50.79	-0.01427	51	-0.0121
57.48	0.0311	51.14	-0.01175
65	0.02949	51.28	-0.01141
68.52	0.02638	51.28	-0.01141
34.72	-0.06885	51.39	-0.01113
55.56	0.02232	51.39	-0.01113
100.65	0.00428	51.41	-0.01108
29.32	-0.15075	52.08	-0.00943
84.61	0.01423	52.08	-0.00943
99.35	0.03952	52.08	-0.00943
125	0.03941	52.08	-0.00943
172.31	0.01396	52.08	-0.00943
128.21	0.03024	52.08	-0.00943
35.09	-0.06336	52.08	-0.00943
100	0.01426	52.29	-0.00891
125	0.02107	52.47	-0.00846
83.33	0.01959	52.6	-0.00814
76.39	0.04361	52.61	-0.00812
25.19	-0.23293	52.63	-0.00807
55.56	-0.01171	52.78	-0.0077
20.03	-0.34075	52.91	-0.00738
92.59	0.01703	52.91	-0.00738
55.71	0.04191	53.03	-0.00709
140	0.05214	53.03	-0.00709
324.07	0.05675	53.17	-0.00674
75.76	0.04606	53.33	-0.00635
23.42	-0.29419	53.33	-0.00635
70.08	0.01866	53.42	-0.00613
98.48	0.02904	53.42	-0.00613
34.19	-0.13852	53.42	-0.00613
129.63	0.015	53.42	-0.00613
17.81	-0.38087	53.42	-0.00613
19.03	-0.34913	53.42	-0.00613
19.84	-0.37499	53.42	-0.00613
151.79	0.03479	53.42	-0.00613
79.37	0.03202	53.82	-0.00515
52.08	0.02348	53.85	-0.00508
105.56	0.02373	53.88	-0.005
102.78	0.03856	54.01	-0.00469
185.19	0.02896	54.01	-0.00469
61.97	0.03165	54.01	-0.00469
52.08	0.02697	54.17	-0.0043
205.13	0.02515	54.2	-0.00422
116.92	0.01998	54.2	-0.00422
22.07	-0.30084	54.42	-0.00369
57.14	0.01436	54.55	-0.00337
75.48	0.04708	54.55	-0.00337
16.07	-0.44186	54.56	-0.00335
22.22	-0.31547	54.56	-0.00335
43	-0.0336	54.56	-0.00335
100	0.0397	54.69	-0.00303
39.68	-0.02198	54.7	-0.00301
49.68	0.00206	54.71	-0.00298
54.56	0.02792	54.76	-0.00286
200	0.04397	54.76	-0.00286
67.62	0.06221	54.76	-0.00286
308.64	0.0549	54.81	-0.00274
138.89	0.04276	54.96	-0.00237
45.75	-0.00582	54.99	-0.0023
39.68	-0.04795	55	-0.00228
29.91	-0.15422	55.38	-0.00136
69.44	0.04269	55.45	-0.00119
111.11	0.02646	55.56	-0.000922211
324.07	0.0452	55.56	-0.000922211
162.04	0.03217	55.56	-0.000922211
55.56	0.01522	55.56	-0.000922211
123.08	0.00315	55.56	-0.000922211
59.52	0.03352	55.56	-0.000922211
256.41	0.03074	55.56	-0.000922211
57.87	0.00861	55.56	-0.000922211
40	-0.01687	55.56	-0.000922211
123.08	0.02519	55.56	-0.000922211
246.16	0.03002	55.56	-0.000922211
88.89	0.06199	55.56	-0.000922211
38.46	-0.000715524	55.56	-0.000922211
131.94	0.02916	55.56	-0.000922211
111.11	0.02937	55.56	-0.000922211
100	0.02373	55.56	-0.000922211
321.43	0.05071	55.56	-0.000922211
69.62	0.03716	55.56	-0.000922211
76.77	0.02776	55.56	-0.000922211
33.93	-0.09664	55.56	-0.000922211
126.26	0.01858	55.56	-0.000922211
17.54	-0.3933	55.56	-0.000922211
88.89	0.02006	55.71	-0.000559972
34.09	-0.12044	55.82	-0.000294566
44.44	0.03567	55.88	-0.000149885
34.8	-0.07919	55.95	1.88342e-05
114.29	0.03011	56.09	0.000356025
215.39	0.01559	56.09	0.000356025
38.97	-0.04001	56.09	0.000356025
125	0.04318	56.09	0.000356025
56.09	0.01	56.09	0.000356025
90	0.02854	56.09	0.000356025
134.48	0.05481	56.09	0.000356025
44.87	-0.00637	56.09	0.000356025
36.43	-0.04418	56.16	0.000524496
87.59	0.03431	56.39	0.00102
34.52	-0.08756	56.6	0.00152
68.54	0.0303	56.67	0.00169
66.67	0.03863	56.67	0.00169
72.12	0.03451	56.82	0.00205
71.43	0.03133	56.91	0.00226
56.82	0.0464	57.13	0.00279
77.19	0.0275	57.14	0.00281
25.64	-0.30416	57.48	0.00349
61.73	0.03849	57.58	0.00366
500	0.0456	57.69	0.00392
178.57	0.04437	57.77	0.00411
46.18	-0.00667	57.87	0.00434
93.81	0.05829	57.87	0.00434
170.45	0.01506	57.87	0.00434
61.73	0.03008	57.87	0.00434
121.53	0.04363	57.97	0.00458
277.78	0.02422	58.04	0.00474
80	0.02952	58.09	0.00486
166.67	0.04831	58.64	0.00614
41.98	-0.04889	58.64	0.00614
43.65	-0.06071	58.71	0.00631
83.33	0.04771	58.71	0.00631
52.08	0.01394	58.82	0.00656
81.55	0.06055	59.26	0.00736
22.32	-0.32181	59.26	0.00736
55.56	0.0505	59.26	0.00736
41.47	-0.06485	59.46	0.00771
130	0.08344	59.49	0.00778
65.24	0.06275	59.52	0.00785
160.26	0.00622	59.52	0.00785
101.88	0.02537	59.52	0.00785
140	0.03879	59.52	0.00785
100	0.04161	59.52	0.00785
128.47	0.04724	59.87	0.00865
31.75	-0.09708	60	0.00894
55.38	0.02934	60	0.00894
108.02	0.0342	60	0.00894
354.17	0.04854	60	0.00894
333.33	0.01168	60.06	0.00905
69.93	0.0272	60.06	0.00905
466.67	0.03771	60.15	0.00918
48.03	0.02904	60.32	0.00948
167.37	0.03016	60.38	0.00957
233.04	0.02924	60.48	0.00971
39.16	-0.05624	60.69	0.01014
76.92	0.02312	60.71	0.01017
129.17	0.01875	60.75	0.01022
184.61	0.01887	60.76	0.01024
30.86	-0.11029	60.78	0.01027
63.49	0.02944	60.78	0.01027
336.36	0.00963	61.11	0.01073
83.33	0.05773	61.38	0.01131
39.68	-0.03819	61.4	0.01133
63.49	0.03555	61.54	0.01152
95.24	0.01389	61.54	0.01152
96.33	0.03968	61.54	0.01152
40.4	-0.04151	61.54	0.01152
44.19	-0.00726	61.67	0.01169
15.87	-0.44681	61.67	0.01169
73.81	0.03202	61.67	0.01169
133.33	0.02696	61.73	0.01182
250	0.05184	61.73	0.01182
256.41	0.01376	61.82	0.01201
45.24	-0.03335	61.9	0.01219
22.22	-0.25789	61.97	0.01233
29.14	-0.20731	62.15	0.01272
44.87	-0.02153	62.22	0.01287
104.68	0.00269	62.5	0.01347
100	0.03811	62.5	0.01347
95.72	0.03984	62.5	0.01347
34.72	-0.03907	62.5	0.01347
64.81	0.03539	62.5	0.01347
55.95	0.02201	62.67	0.0138
125	0.05438	62.7	0.01384
158.73	0.02027	62.86	0.01403
50	-0.02315	63.13	0.01441
54.17	0.00628	63.13	0.01441
133.33	0.04059	63.25	0.01456
24.02	-0.25804	63.49	0.01506
150.15	0.02202	63.49	0.01506
111.11	0.06445	63.49	0.01506
170	0.03191	63.49	0.01506
144.41	0.02634	63.61	0.01531
400	0.02023	63.66	0.01541
128.21	0.02679	63.66	0.01541
47.27	0.04161	63.66	0.01541
53.42	0.0284	63.66	0.01541
160.26	0.04197	63.96	0.01603
62.15	0.02404	64.1	0.01632
101.35	0.02406	64.1	0.01632
90.28	0.04149	64.1	0.01632
85.23	0.03665	64.1	0.01632
185	0.01684	64.1	0.01632
416.67	0.02095	64.1	0.01632
208.33	0.03482	64.1	0.01632
69.44	0.0039	64.1	0.01632
125	0.01759	64.1	0.01632
30.22	-0.1292	64.15	0.01642
88.1	0.03697	64.24	0.01661
375	0.0503	64.39	0.01692
54.69	0.03115	64.39	0.01692
10.96	-0.3822	64.48	0.0171
46.19	0.01856	64.81	0.01777
84.21	0.0232	64.81	0.01777
17.86	-0.43877	64.81	0.01777
197.53	0.00889	64.81	0.01777
180	0.03877	65	0.01816
111.11	0.00707	65	0.01816
73.86	0.02294	65.08	0.01828
162.04	0.02482	65.24	0.01848
75.23	0.04855	65.79	0.01921
150.15	0.001	65.9	0.01943
31.25	-0.13951	65.97	0.01956
43.21	-0.04121	66.14	0.01977
52.63	0.02051	66.29	0.01991
125	0.05098	66.67	0.02033
42.5	-0.04259	66.67	0.02033
250	0.01985	66.67	0.02033
375	0.0266	66.67	0.02033
61.67	0.02531	66.67	0.02033
24.29	-0.30634	66.67	0.02033
34.31	-0.0735	66.67	0.02033
138.89	0.04159	66.67	0.02033
89.74	0.01012	66.67	0.02033
38.02	-0.06322	66.67	0.02033
80	0.03467	66.67	0.02033
166.67	0.01271	66.67	0.02033
370.37	0.05208	66.67	0.02033
92.61	0.02963	66.67	0.02033
29.28	-0.21135	66.67	0.02033
66.67	-0.00636	66.71	0.02036
38.4	-0.03107	67.03	0.02068
41.67	-0.04776	67.27	0.02108
78.31	0.07505	67.41	0.02126
49.23	0.0254	67.57	0.02155
100	0.01869	67.57	0.02155
173.61	0.05808	67.62	0.02159
318.18	0.02508	67.69	0.02165
77.14	0.06054	67.86	0.02179
20.09	-0.36962	68	0.02191
32.05	-0.12987	68.18	0.02212
100.25	0.06757	68.52	0.02259
86.81	0.02434	68.52	0.02259
52.08	0.01456	68.52	0.02259
44.9	-0.00793	68.54	0.02261
37.7	-0.07099	69.05	0.02305
69.44	0.0304	69.23	0.02334
46.3	-0.01264	69.44	0.02371
74.07	0.02004	69.44	0.02371
55.56	0.01223	69.44	0.02371
238.1	0.02112	69.44	0.02371
92.59	0.03598	69.44	0.02371
111.43	0.05018	69.44	0.02371
208.33	0.03654	69.44	0.02371
115.56	0.05722	69.44	0.02371
103.7	0.03707	69.44	0.02371
53.33	0.05241	69.44	0.02371
308.64	0.01421	69.44	0.02371
277.78	0.02497	69.44	0.02371
90	0.05055	69.62	0.02384
127.31	0.0521	69.64	0.02385
45.24	-0.0411	69.93	0.02406
45.45	0.01808	70	0.02411
60.76	0.03307	70.08	0.02416
100	0.02221	70.11	0.02418
11.87	-0.39204	70.18	0.02423
80.13	0.06134	70.95	0.02475
73.41	0.03726	71.43	0.02535
52.29	0.03063	71.43	0.02535
79.52	0.06311	71.43	0.02535
82.24	0.04391	71.43	0.02535
26.04	-0.24207	71.43	0.02535
41.67	-0.05376	71.43	0.02535
79.55	0.03132	71.43	0.02535
28.85	-0.20989	71.43	0.02535
67.86	0.03301	71.79	0.02559
320.51	0.05277	72.09	0.02577
78.79	0.02686	72.12	0.02579
230.77	0.0662	72.12	0.02579
244.9	0.03992	72.62	0.02645
60.06	0.01424	72.9	0.02665
80	0.02466	72.92	0.02667
37.2	-0.07321	73.02	0.02677
88.64	0.02716	73.41	0.02703
277.78	0.04448	73.78	0.02742
111.11	0.02134	73.81	0.02746
47.62	-0.00777	73.85	0.02752
51.28	0.00382	73.86	0.02753
46.3	-0.00159	73.86	0.02753
133.93	0.03174	74.07	0.02766
52.47	0.00568	74.07	0.02766
24.69	-0.2476	74.07	0.02766
78.57	0.03539	74.07	0.02766
21.26	-0.30039	74.07	0.02766
89.74	0.04227	74.07	0.02766
57.97	0.01269	74.79	0.02802
367.35	0.05031	74.79	0.02802
74.07	0.03762	74.79	0.02802
40.85	-0.03634	74.79	0.02802
174.36	0.01231	74.79	0.02802
54.7	0.000502683	75	0.02825
16.67	-0.41449	75	0.02825
138.89	0.0128	75.23	0.02854
198.2	0.01309	75.4	0.02876
25	-0.23922	75.48	0.02886
370.37	0.0522	75.49	0.02887
125	0.04415	75.59	0.02894
35.61	-0.06976	75.6	0.02895
38.35	-0.05099	75.76	0.02902
90	0.04945	75.76	0.02902
100	0.02632	75.76	0.02902
80	0.0531	75.76	0.02902
340	0.03981	75.76	0.02902
95.24	0.04912	76.19	0.02945
37.04	-0.07987	76.39	0.02953
166.67	0.01519	76.39	0.02953
416.67	0.0062	76.39	0.02953
166.67	0.03292	76.39	0.02953
62.5	0.03317	76.77	0.0297
222.22	0.02203	76.92	0.02976
57.87	-0.00643	76.92	0.02976
41.38	-0.06439	76.92	0.02976
42.44	-0.05667	76.92	0.02976
56.16	-0.00395	76.99	0.02978
107.14	-0.01587	77.14	0.02984
103.57	0.01809	77.19	0.02986
24.69	-0.29938	77.27	0.02989
461.54	0.05665	77.27	0.02989
60.69	0.02653	77.34	0.02992
97.62	0.03403	77.38	0.02993
147.73	0.000911452	77.78	0.03032
63.61	0.0309	77.78	0.03032
22.89	-0.28079	77.78	0.03032
107.69	0.05014	77.78	0.03032
160.71	0.03476	77.78	0.03032
486.11	0.03368	77.78	0.03032
33.33	-0.07558	77.92	0.03039
53.42	0.00731	78.13	0.03049
66.67	0.03671	78.13	0.03049
280.24	0.05009	78.13	0.03049
130.08	0.01084	78.22	0.03054
416.67	0.06889	78.24	0.03055
71.79	0.04732	78.31	0.03057
33.29	-0.11676	78.31	0.03057
75	0.04506	78.43	0.03066
64.1	0.04058	78.57	0.03074
83.33	0.048	78.7	0.03078
204.34	0.04045	78.7	0.03078
76.92	0.06934	78.79	0.03081
98.66	0.05475	79.17	0.03093
111.11	0.02171	79.37	0.031
49.38	-0.01928	79.37	0.031
27.78	-0.22367	79.37	0.031
121.88	0.0387	79.52	0.03104
104.17	0.04143	79.55	0.03105
177.98	0.02745	79.67	0.03109
194.44	0.0075	79.76	0.03112
80.13	0.05703	80	0.03119
72.9	0.04114	80	0.03119
237.5	0.03237	80	0.03119
118.06	0.04757	80	0.03119
29.91	-0.15702	80	0.03119
312.5	0.07434	80	0.03119
439.81	0.05699	80	0.03119
95.49	0.03828	80	0.03119
133.59	0.03054	80	0.03119
98.46	0.01715	80	0.03119
89.74	0.05236	80	0.03119
22.22	-0.25011	80	0.03119
55.56	0.02039	80	0.03119
74.07	0.05793	80	0.03119
64.48	0.03811	80	0.03119
181.82	0.01178	80	0.03119
53.42	0.01652	80	0.03119
208.33	0.01123	80.13	0.03123
57.77	0.01363	80.13	0.03123
242.86	0.02351	80.13	0.03123
8.68	-0.40782	80.13	0.03123
80	0.0272	80.13	0.03123
200	0.03004	80.13	0.03123
375	0.02961	80.13	0.03123
66.14	0.01357	81.02	0.03176
19.97	-0.33683	81.02	0.03176
170.07	-0.00102	81.3	0.032
137.5	0.05683	81.55	0.03208
85.71	0.03446	81.63	0.0321
54.76	0.05073	81.9	0.03223
85.47	0.05552	82.07	0.03228
84.09	0.03059	82.24	0.03234
84.44	0.01327	82.29	0.03237
76.92	0.01684	82.49	0.03245
32.05	-0.06017	82.63	0.03248
133.29	0.02969	83.33	0.03262
208.33	0.01594	83.33	0.03262
189.39	0.01007	83.33	0.03262
87.5	0.04301	83.33	0.03262
466.67	0.04401	83.33	0.03262
64.1	0.05871	83.33	0.03262
55	0.01684	83.33	0.03262
47.62	0.01018	83.33	0.03262
90	0.02826	83.33	0.03262
67.03	0.03747	83.33	0.03262
32.89	-0.12446	83.33	0.03262
16.64	-0.40653	83.33	0.03262
76.99	0.05506	83.33	0.03262
56.6	0.02369	83.33	0.03262
62.22	0.04836	83.33	0.03262
205.56	0.05705	83.33	0.03262
115.74	0.02651	83.33	0.03262
42.67	-0.03201	83.33	0.03262
155.56	0.04001	83.47	0.03265
33.33	-0.08729	84.09	0.03277
15.01	-0.42432	84.21	0.0328
31.75	-0.14245	84.29	0.03282
60.32	0.05893	84.44	0.03285
80	0.06288	84.52	0.0329
68.52	0.02832	84.61	0.03296
41.67	-0.01514	85	0.0332
37.78	-0.05922	85.23	0.03333
80	0.04134	85.47	0.0334
32.05	-0.09825	85.47	0.0334
100	0.07684	85.47	0.0334
363.64	0.03016	85.47	0.0334
69.05	0.04789	85.65	0.03344
333.33	0.04939	85.65	0.03344
40.06	-0.02112	85.71	0.03346
41.67	-0.05132	85.71	0.03346
100	0.04144	85.71	0.03346
46.3	-0.01156	85.71	0.03346
17.36	-0.41533	85.76	0.03346
177.08	0.01667	86.25	0.03356
133.33	0.02165	86.67	0.03361
208.33	0.01424	86.67	0.03361
178.57	0.02349	86.81	0.03362
62.67	0.0327	86.81	0.03362
27.06	-0.2134	86.81	0.03362
142.81	0.03983	86.81	0.03362
70	0.04462	87.32	0.03367
53.82	0.01721	87.5	0.03371
270.53	0.05579	87.5	0.03371
218.18	0.02732	87.5	0.03371
340.91	0.04077	87.59	0.03375
257.24	0.0425	87.59	0.03375
50.37	-0.01324	87.69	0.03379
138.89	0.00926	87.96	0.03388
104.17	0.08304	87.96	0.03388
158.33	0.03285	88.1	0.03389
63.66	0.03832	88.1	0.03389
55.56	0.01121	88.54	0.03393
51.41	-0.01355	88.64	0.03394
95.49	0.03313	88.82	0.03398
33.33	-0.1131	88.89	0.03398
92.31	0.06264	88.89	0.03398
114.04	0.02769	88.89	0.03398
208.33	0.0137	88.89	0.03398
110.72	0.06439	88.89	0.03398
347.83	0.02276	89.05	0.03399
54.01	0.03557	89.29	0.03403
78.24	0.03063	89.29	0.03403
88.1	0.05004	89.29	0.03403
120	0.05771	89.74	0.03405
81.02	0.03261	89.74	0.03405
37.5	-0.07121	89.74	0.03405
500	0.04216	89.8	0.03406
100.4	0.02446	90	0.03406
41.67	-0.02513	90	0.03406
40.08	-0.05628	90	0.03406
65	0.03019	90	0.03406
264.55	0.04355	90	0.03406
85.65	0.06276	90	0.03406
425	0.04683	90	0.03406
71.43	0.06003	90.28	0.03407
61.4	0.0257	90.28	0.03407
18.97	-0.38737	90.4	0.03408
59.52	0.01696	90.48	0.03408
428.57	0.05235	90.91	0.03409
154.17	0.02652	91.67	0.0341
45.83	0.0026	91.67	0.0341
43.1	-0.05253	91.67	0.0341
200	0.01119	92.31	0.03411
250	0.02762	92.31	0.03411
13.89	-0.45655	92.31	0.03411
266.66	0.03317	92.31	0.03411
26.71	-0.27691	92.59	0.03411
333.33	0.0732	92.59	0.03411
54.81	0.0013	92.59	0.03411
13.35	-0.39137	92.59	0.03411
65.08	0.05088	92.59	0.03411
277.78	0.06149	92.59	0.03411
20	-0.32284	92.59	0.03411
37.04	-0.08362	92.59	0.03411
64.39	0.02762	92.61	0.03411
68.52	0.02671	92.86	0.03411
141.54	0.02049	93.45	0.03411
388.89	0.02659	93.48	0.03411
156.25	-0.01093	93.81	0.03416
56.09	0.00851	94.55	0.03422
54.01	0.01973	94.61	0.03422
88.82	0.03058	94.7	0.03422
41.67	-0.04245	95.07	0.03423
218.75	0.0341	95.24	0.03422
69.44	0.03911	95.24	0.03422
32.41	-0.10373	95.24	0.03422
28.59	-0.19336	95.49	0.03421
157.41	0.03082	95.49	0.03421
486.11	0.04201	95.72	0.03421
80	0.03667	96.02	0.0342
35.88	-0.03826	96.15	0.0342
116.67	0.02526	96.19	0.03421
47.06	-0.0013	96.33	0.0342
13.89	-0.39617	96.39	0.0342
233.84	0.02998	96.66	0.03419
69.44	0.03639	96.82	0.03418
185.19	0.03945	97.22	0.03416
62.86	0.06045	97.22	0.03416
111.11	-0.01111	97.22	0.03416
39.29	-0.0502	97.22	0.03416
214.29	0.07436	97.62	0.03415
66.67	0.03519	98.46	0.03412
143.59	0.00913	98.48	0.03412
222.22	0.02692	98.57	0.03411
15.19	-0.41985	98.66	0.03411
29.91	-0.15678	98.7	0.0341
16.67	-0.39454	99.21	0.03412
236.56	0.02164	99.35	0.03411
39.68	-0.04024	99.41	0.0341
63.13	0.04429	99.44	0.0341
71.43	0.0366	100	0.03409
252.31	0.02956	100	0.03409
183.67	0.03305	100	0.03409
54.2	0.07393	100	0.03409
101.35	0.0303	100	0.03409
55.56	0.03687	100	0.03409
37.04	-0.0196	100	0.03409
416.67	0.04946	100	0.03409
425	0.01849	100	0.03409
64.1	0.02731	100	0.03409
176.92	0.01358	100	0.03409
38.22	-0.05104	100	0.03409
102	0.02293	100	0.03409
156.25	0.03073	100	0.03409
83.33	0.03244	100	0.03409
138.89	0.04861	100	0.03409
171.43	0.02048	100	0.03409
185.19	0.0241	100	0.03409
53.33	0.02859	100	0.03409
199.28	0.03071	100	0.03409
66.71	0.03792	100	0.03409
78.7	0.02669	100	0.03409
106.25	0.02209	100	0.03409
462.5	0.03536	100.25	0.03406
62.7	0.03513	100.4	0.03405
50	-0.03702	100.4	0.03405
48.61	-0.00632	100.65	0.03402
64.24	0.03111	100.79	0.03401
47.62	-0.02707	100.96	0.03399
166.67	0.02568	101.01	0.03399
38.59	-0.05248	101.01	0.03399
194.87	0.02283	101.23	0.03396
66.67	0.04533	101.3	0.03396
160	0.02081	101.3	0.03396
27.78	-0.22097	101.33	0.03395
46.15	0.03149	101.33	0.03395
12.5	-0.37235	101.33	0.03395
190.48	0.02101	101.33	0.03395
61.54	0.0307	101.35	0.03395
44.87	-0.01644	101.35	0.03395
190.48	0.03334	101.56	0.03393
83.33	0.04983	101.56	0.03393
43.98	-0.00867	101.59	0.03392
60.48	0.05115	101.88	0.0339
18.52	-0.39063	102	0.03389
46.3	-0.00491	102.04	0.03389
94.55	0.08214	102.38	0.03385
21.46	-0.28883	102.56	0.03384
138.89	0.02955	102.56	0.03384
28.74	-0.15885	102.78	0.03381
43.98	3.59863e-05	102.78	0.03381
47.35	-0.00609	102.78	0.03381
30.36	-0.10501	103.57	0.03372
20.41	-0.39366	103.7	0.0337
37.97	-0.02556	104.17	0.03365
26.71	-0.20248	104.17	0.03365
468.75	0.0402	104.17	0.03365
77.78	0.03514	104.17	0.03365
60	0.03709	104.17	0.03365
191.18	0.01432	104.17	0.03365
111.11	0.05058	104.17	0.03365
50	0.02456	104.17	0.03365
15.53	-0.43835	104.61	0.0336
172.84	0.03807	104.68	0.03359
187.5	0.04931	105.56	0.03347
55.56	0.00781	105.56	0.03347
194.44	0.04031	106.06	0.0334
333.33	0.0221	106.25	0.03338
24.31	-0.2733	106.84	0.03329
34.97	-0.08727	106.84	0.03329
32.68	-0.07353	107.14	0.03324
119.99	0.01396	107.14	0.03324
40.06	0.0057	107.69	0.03315
102.04	0.02956	107.69	0.03315
400	0.0536	108.02	0.0331
38.89	-0.02212	108.02	0.0331
458.33	0.07008	108.57	0.03302
90	0.04143	109.38	0.03289
77.92	0.03381	109.99	0.03279
36.17	-0.10433	110	0.03278
102.56	0.02527	110	0.03278
47.35	-0.00511	110	0.03278
38.61	-0.0144	110	0.03278
296.3	0.05021	110	0.03278
100	0.04521	110	0.03278
50	0.02128	110	0.03278
74.79	0.02382	110.72	0.03267
153.85	0.00691	111.11	0.0326
45.79	-0.02871	111.11	0.0326
40	-0.00512	111.11	0.0326
35.71	-0.06412	111.11	0.0326
240	0.02834	111.11	0.0326
110	0.02927	111.11	0.0326
27.78	-0.14088	111.11	0.0326
43.4	-0.05352	111.11	0.0326
54.2	0.06105	111.11	0.0326
44.05	0.03296	111.11	0.0326
142.86	0.03742	111.11	0.0326
76.39	0.03765	111.11	0.0326
91.67	0.03245	111.11	0.0326
41.67	-0.03881	111.11	0.0326
63.49	0.03848	111.11	0.0326
462.96	0.05227	111.11	0.0326
56.09	0.00543	111.11	0.0326
55.56	0.0169	111.11	0.0326
83.33	0.03882	111.43	0.03255
53.17	0.02701	112.18	0.03242
106.84	0.06076	112.18	0.03242
104.17	0.02826	112.82	0.03232
26.71	-0.19609	113.64	0.03218
40.06	-0.04967	113.64	0.03218
85.71	0.01986	113.75	0.03216
475	0.04132	114.04	0.03211
64.1	0.01318	114.07	0.0321
123.46	0.03334	114.08	0.0321
80.13	0.05121	114.08	0.0321
166.67	0.00822	114.29	0.03207
110	0.03287	114.29	0.03207
154.76	0.00232	114.58	0.03202
67.57	0.02012	114.6	0.03202
154.17	0.00538	115.38	0.03189
370.37	0.05105	115.39	0.03189
156.25	0.02825	115.56	0.03186
31.06	-0.11772	115.74	0.03183
32.05	-0.15476	116.36	0.03173
20.83	-0.33194	116.55	0.0317
60.78	0.02685	116.67	0.03168
27.78	-0.15751	116.67	0.03168
58.64	0.05469	116.92	0.03164
222.22	0.04478	118.06	0.03146
52.08	0.01491	119.05	0.03131
200.8	0.00231	119.99	0.03116
66.67	0.05859	120	0.03116
55.56	0.00985	120	0.03116
59.26	0.0314	120	0.03116
60	0.04534	121.53	0.03094
66.67	0.03059	121.53	0.03094
29.59	-0.17729	121.53	0.03094
47.62	-0.00934	121.53	0.03094
52.08	0.0223	121.53	0.03094
74.07	0.0511	121.88	0.03089
53.42	0.01854	121.88	0.03089
37.39	-0.0719	122.13	0.03085
121.88	0.04161	122.45	0.03081
75.6	0.05724	123.08	0.03071
44.44	-0.03706	123.08	0.03071
47.22	-0.00597	123.08	0.03071
27.47	-0.18616	123.46	0.03066
101.23	0.02845	123.46	0.03066
41.43	-0.01706	125	0.03046
100	0.03481	125	0.03046
77.34	0.06795	125	0.03046
56.09	0.01779	125	0.03046
134.8	0.0218	125	0.03046
76.19	0.02839	125	0.03046
69.23	0.02494	125	0.03046
61.54	0.0731	125	0.03046
82.63	0.03988	125	0.03046
111.11	0.02347	125.47	0.0304
100	0.02724	125.67	0.03037
39.68	-0.03404	126.26	0.03029
88.89	0.02428	127.27	0.03016
46.3	-0.02152	127.31	0.03015
44.29	-0.03027	127.31	0.03015
100	0.03368	128.21	0.03005
83.33	0.07681	128.21	0.03005
119.05	0.039	128.21	0.03005
156.25	0.05802	128.47	0.03002
284.62	0.00949	128.51	0.03001
37.39	-0.07092	128.79	0.02998
283.33	0.02288	129.17	0.02994
300	0.0507	129.23	0.02993
162.04	0.00255	129.63	0.02989
138.89	-0.000267342	129.63	0.02989
254.55	0.02432	130	0.02984
90.91	0.00111	130.08	0.02984
56.91	0.01355	131.94	0.02967
70.11	0.0361	132.58	0.02961
15.26	-0.39856	133.29	0.02955
178.57	0.03022	133.33	0.02955
145.09	0.01482	133.33	0.02955
45.83	-0.0386	133.33	0.02955
80	0.02215	133.33	0.02955
40.06	-0.0032	133.59	0.02952
25.46	-0.28752	133.93	0.0295
416.67	0.05187	134.48	0.02946
199.83	0.02641	134.8	0.02944
233.33	0.02617	135.42	0.0294
78.43	0.03689	135.42	0.0294
29.91	-0.14389	136.36	0.02934
89.29	0.04472	137.5	0.02926
90.28	0.02976	138.46	0.02921
266.67	0.02041	138.46	0.02921
17.86	-0.4458	138.89	0.02919
56.09	0.01693	138.89	0.02919
56.39	-0.000208236	138.89	0.02919
52.91	0.02591	138.89	0.02919
208.33	0.02814	138.89	0.02919
25	-0.29984	138.89	0.02919
57.87	0.00745	138.89	0.02919
194.44	0.0555	138.89	0.02919
390.95	0.05152	138.89	0.02919
115.38	-0.01949	138.89	0.02919
166.67	0.05174	138.89	0.02919
33.33	-0.08024	138.89	0.02919
64.1	0.04125	138.89	0.02919
56.09	0.05216	138.89	0.02919
102.78	0.02534	139.2	0.02918
48.61	-0.01142	139.46	0.02916
48.15	-0.00466	140	0.02913
171.98	0.03448	140	0.02913
92.59	0.02018	140	0.02913
32.05	-0.11477	140	0.02913
87.5	0.05795	140	0.02913
266.67	0.04371	140.09	0.02912
104.17	0.02037	141.54	0.02906
135.42	0.03485	141.67	0.02905
81.3	0.03825	142.81	0.02901
215.38	0.027	142.86	0.02901
50	0.0053	142.86	0.02901
333.33	0.03031	142.86	0.02901
162.6	-0.00477	142.86	0.02901
15.39	-0.40571	142.86	0.02901
60.75	0.07163	143.59	0.02899
312.5	0.01348	144.41	0.02897
140.09	0.01688	145.09	0.02892
97.22	0.02592	145.83	0.02891
27.78	-0.13437	147.69	0.02886
154.17	0.02019	147.73	0.02886
55.82	0.0073	148.15	0.02886
77.78	0.05781	149.57	0.02883
57.87	0.00647	150.15	0.02882
47.41	-0.00803	150.15	0.02882
142.86	0.03775	151.52	0.02881
12.35	-0.39737	151.79	0.02881
166.67	0.00909	153.1	0.0288
55.56	0.02096	153.85	0.02879
261.54	0.03107	153.85	0.02879
44.87	-0.00926	153.85	0.02879
96.15	0.02064	154.17	0.02879
50	0.00249	154.17	0.02879
72.92	0.04518	154.17	0.02879
99.41	0.05629	154.17	0.02879
55.56	0.03132	154.32	0.02878
73.85	0.02439	154.76	0.02878
83.33	0.04158	154.82	0.02878
60	0.02195	155.56	0.02878
101.3	0.02067	155.84	0.02878
42.74	0.00652	156.25	0.02878
92.31	0.01694	156.25	0.02878
101.01	0.05174	156.25	0.02878
23.97	-0.3034	156.25	0.02878
18.85	-0.3779	156.25	0.02878
243.06	0.03973	157.41	0.02877
235.9	0.02941	158.33	0.02876
500	0.0537	158.73	0.02876
83.33	0.03735	160	0.02876
11.11	-0.40875	160	0.02876
195	0.01906	160.26	0.02876
68	0.02452	160.26	0.02876
50	0.01098	160.71	0.02876
56.67	0.04657	161.9	0.02876
54.56	0.02444	162.04	0.02875
32.05	-0.10687	162.04	0.02875
93.45	0.05863	162.04	0.02875
35.09	-0.07076	162.04	0.02875
61.38	0.02652	162.6	0.02875
90	0.03289	164.1	0.02873
171.43	0.01306	166.15	0.02874
80	0.03657	166.67	0.02875
84.52	0.05771	166.67	0.02875
171.12	0.02528	166.67	0.02875
112.82	0.00383	166.67	0.02875
320	0.02803	166.67	0.02875
99.21	0.04563	166.67	0.02875
59.52	0.03234	166.67	0.02875
48.81	-0.00717	166.67	0.02875
86.81	0.03451	166.67	0.02875
41.13	-0.04156	166.67	0.02875
222.22	0.03814	166.67	0.02875
142.86	0.01913	166.67	0.02875
200	0.03065	166.9	0.02875
111.11	0.0124	167.37	0.02876
58.82	0.0226	169.23	0.02879
86.25	0.03012	170	0.02881
92.59	0.02854	170.07	0.02881
114.07	0.04511	170.45	0.02882
59.26	0.03088	170.85	0.02883
30.3	-0.16092	171.12	0.02883
39.14	-0.02852	171.43	0.02884
51.39	0.01185	171.43	0.02884
55.56	0.04253	171.98	0.02884
60.15	0.04782	172.31	0.02884
79.76	0.03344	172.84	0.02886
54.56	0.01903	173.61	0.02887
69.44	0.03557	173.61	0.02887
82.49	0.04254	173.61	0.02887
22.22	-0.24831	174.36	0.02889
42.33	-0.05098	175.93	0.02894
92.59	0.03129	176.92	0.02897
120	0.04485	177.08	0.02897
190.77	0.02369	177.98	0.02901
283.33	0.05258	178.47	0.02902
33.33	-0.1473	178.57	0.02903
22.89	-0.23261	178.57	0.02903
55.45	0.06672	178.57	0.02903
110	0.03385	180	0.02907
129.23	0.03332	181.82	0.02914
462.96	0.02559	183.67	0.02921
109.38	0.03522	184.32	0.02921
74.79	0.0326	184.61	0.02922
347.22	0.06879	184.61	0.02922
101.56	0.01776	184.62	0.02922
32.41	-0.13928	185	0.02924
121.53	0.02269	185.19	0.02924
102.78	0.01696	185.19	0.02924
6.41	-0.40934	185.19	0.02924
185.19	0.0297	185.19	0.02924
147.69	0.01757	185.19	0.02924
80.13	0.05962	185.19	0.02924
333.33	0.02936	185.19	0.02924
55.56	0.00767	187.5	0.02934
113.75	0.04855	187.5	0.02934
100	0.03609	187.5	0.02934
110	0.01704	189.39	0.0294
153.1	0.00494	190.48	0.02944
116.36	0.02794	190.48	0.02944
139.2	0.02521	190.77	0.02945
59.46	0.01747	191.18	0.02947
74.79	0.04228	194.44	0.0296
109.99	0.02827	194.44	0.0296
65.9	0.02777	194.44	0.0296
22.22	-0.24742	194.44	0.0296
105.56	0.01347	194.87	0.02961
80.13	0.03091	195	0.02962
44.44	-0.02372	196.92	0.0297
416.67	0.06528	197.53	0.02973
239.88	0.05178	198.2	0.02976
208.33	0.03548	199.28	0.02981
43.27	-0.02027	199.83	0.02984
50.95	0.01474	200	0.02985
125.67	0.04768	200	0.02985
370.37	0.03165	200	0.02985
53.85	0.02683	200	0.02985
100.96	0.05389	200	0.02985
140	0.02988	200	0.02985
113.64	0.03851	200	0.02985
83.33	0.05884	200	0.02985
85.65	0.04762	200.8	0.02989
166.67	0.00981	202.38	0.02997
86.67	0.05629	203.07	0.03
100	0.03199	203.13	0.03001
33.33	-0.15162	203.66	0.03003
200	0.03296	204.34	0.03007
40.06	-0.0389	205.13	0.03011
40.06	-0.03485	205.56	0.03013
375	0.03807	207.79	0.03025
111.11	0.0228	208.33	0.03028
64.81	0.03839	208.33	0.03028
39.22	-0.03253	208.33	0.03028
125.47	0.01588	208.33	0.03028
99.44	0.00617	208.33	0.03028
219.91	0.03162	208.33	0.03028
125	0.0223	208.33	0.03028
61.9	0.03376	208.33	0.03028
89.29	0.05459	208.33	0.03028
166.67	0.03123	208.33	0.03028
100	0.03546	208.33	0.03028
61.54	0.02392	208.33	0.03028
208.33	0.01864	208.33	0.03028
42.93	-0.00691	209.23	0.03033
35.71	-0.05529	211.11	0.03043
34.99	-0.09441	211.64	0.03046
44.19	-0.04587	213.68	0.03058
57.58	0.01173	214.29	0.03061
58.64	0.04206	214.29	0.03061
211.11	0.04468	214.3	0.03061
96.02	0.07709	215.38	0.03067
243.06	0.05309	215.38	0.03067
92.31	0.02034	215.39	0.03067
42.86	-0.07031	218.18	0.03084
38.1	-0.02316	218.75	0.03087
154.32	0.02589	218.75	0.03087
76.92	0.03434	219.91	0.03094
59.87	0.02972	221.54	0.03104
263.89	0.05291	222.22	0.03109
40	-0.01263	222.22	0.03109
116.55	0.06319	222.22	0.03109
42.5	-0.02706	222.22	0.03109
78.31	0.03309	222.22	0.03109
59.52	0.0247	224.36	0.03122
27.41	-0.2243	224.49	0.03123
94.61	0.04045	226.67	0.03136
277.78	0.0073	227.16	0.03139
22.96	-0.31808	228.4	0.03147
54.96	0.0629	230.76	0.03162
67.41	0.04615	230.77	0.03162
20.74	-0.30068	231.48	0.03166
246.91	0.01618	231.48	0.03166
128.79	0.02088	233.04	0.03176
106.84	0.00923	233.33	0.03178
424.24	0.03275	233.33	0.03178
41.11	-0.03845	233.84	0.03181
53.03	0.0323	234.38	0.03184
30.3	-0.15669	235.9	0.03194
43.93	-0.06211	236.56	0.03198
77.27	0.03172	237.5	0.03203
80	0.02435	238.1	0.03207
79.67	0.02038	238.46	0.03209
20.41	-0.38886	239.88	0.03218
52.91	0.02487	240	0.03219
347.22	0.04376	240	0.03219
30.48	-0.12789	242.86	0.03236
66.67	0.05141	243.06	0.03237
500	0.0598	243.06	0.03237
97.22	0.037	243.06	0.03237
85	0.05196	244.9	0.03249
24.65	-0.25377	246.15	0.03256
336.36	0.02589	246.16	0.03257
67.27	0.05792	246.91	0.03261
61.54	0.06096	250	0.0328
80.13	0.02613	250	0.0328
52.78	0.06454	250	0.0328
82.07	0.0469	250	0.0328
120	0.04459	250	0.0328
49.21	-0.01594	252.31	0.03295
32.5	-0.12184	254.55	0.03309
90.48	0.05957	256.41	0.03321
73.02	0.0491	256.41	0.03321
85.47	0.02978	257.24	0.03326
142.86	0.01283	258.46	0.03334
12.4	-0.40593	261.54	0.03353
46.78	-0.00277	263.89	0.03367
121.53	0.02517	264.55	0.03371
60.06	0.01305	265.63	0.03378
166.15	0.01679	266.66	0.03385
139.46	0.05436	266.67	0.03385
111.11	0.00515	266.67	0.03385
40	0.03862	266.67	0.03385
88.89	0.04378	267.86	0.03392
80	0.05078	270.53	0.03409
60.78	0.01907	272.73	0.03422
121.53	0.0239	272.73	0.03422
53.42	0.0549	275	0.03436
324.07	0.06245	277.78	0.03453
110	0.03094	277.78	0.03453
90.4	0.02614	277.78	0.03453
53.42	0.02902	277.78	0.03453
319.24	0.03973	277.78	0.03453
122.45	0.04061	277.78	0.03453
80	0.05147	277.78	0.03453
203.07	0.02887	277.78	0.03453
153.85	-0.01096	277.78	0.03453
43.07	0.000913739	277.78	0.03453
54.76	0.02734	277.78	0.03453
100	0.02191	280	0.03466
37.39	-0.02984	280	0.03466
87.96	0.01735	280.24	0.03468
178.47	0.01657	283.33	0.03486
113.64	0.02063	283.33	0.03486
90	0.03017	283.33	0.03486
149.57	0.03666	284.62	0.03494
38.65	-0.03412	290.91	0.03533
78.13	0.06291	293.21	0.03547
77.78	0.0297	293.65	0.0355
21.37	-0.29563	296.3	0.03566
187.5	0.02673	296.3	0.03566
27.78	-0.21408	300	0.0359
46.3	-0.00368	301.57	0.036
155.84	0.02543	306.67	0.03632
454.55	0.04162	308.64	0.03645
25.93	-0.21771	308.64	0.03645
50	0.00741	312.5	0.03669
44.87	-0.02038	312.5	0.03669
132.58	0.04037	312.5	0.03669
209.23	0.03077	316.67	0.03696
224.36	0.05456	318.18	0.03706
161.9	0.0151	319.24	0.03712
437.5	0.02513	320	0.03717
208.33	0.03226	320.51	0.0372
95.07	0.04069	321.43	0.03726
71.43	0.02454	321.43	0.03726
28.57	-0.19796	324.07	0.03743
64.1	0.06256	324.07	0.03743
24.97	-0.23037	324.07	0.03743
66.67	0.02039	333.33	0.03802
81.63	0.04583	333.33	0.03802
71.43	0.03398	333.33	0.03802
63.66	0.03351	333.33	0.03802
78.22	0.0322	333.33	0.03802
54.42	0.01417	333.33	0.03802
123.46	0.05424	333.33	0.03802
202.38	0.01963	336.36	0.03822
77.78	0.04947	336.36	0.03822
79.37	0.02507	340	0.03845
40.48	-0.04769	340.91	0.03851
111.11	0.02204	347.22	0.03891
64.39	0.02943	347.22	0.03891
98.57	0.05696	347.22	0.03891
47.62	-0.00836	347.83	0.03895
138.46	0.02467	351.85	0.0392
63.66	0.04083	354.17	0.03935
44.44	-0.01947	363.64	0.03995
26.67	-0.19838	367.35	0.04018
258.46	0.02962	370.37	0.04038
45.39	-0.02031	370.37	0.04038
59.52	0.05401	370.37	0.04038
45.33	-0.02131	370.37	0.04038
64.81	0.02914	375	0.04067
27.49	-0.17566	375	0.04067
29.91	-0.15845	375	0.04067
185.19	0.00768	375	0.04067
41.25	-0.04315	375	0.04067
101.59	0.02214	388.89	0.04155
114.08	0.04511	390.95	0.04168
85.47	0.02898	395.6	0.04197
166.67	0.02299	397.73	0.04211
60.38	0.03163	400	0.04225
166.9	0.02453	400	0.04225
56.67	0.03795	400	0.04225
83.33	0.02345	416.67	0.0433
75.76	0.03537	416.67	0.0433
65.97	0.04575	416.67	0.0433
111.11	0.07202	416.67	0.0433
104.17	0.01104	416.67	0.0433
73.78	0.03238	416.67	0.0433
8.33	-0.42494	416.67	0.0433
138.89	0.03257	416.67	0.0433
347.22	0.05959	420.45	0.04354
200	0.05615	424.24	0.04377
127.27	0.07584	425	0.04382
122.13	0.01997	425	0.04382
87.5	0.04326	428.57	0.04405
114.29	0.02436	428.57	0.04405
111.11	0.02062	428.57	0.04405
154.82	0.00729	428.57	0.04405
164.1	0.00959	437.5	0.04461
111.11	0.01437	437.5	0.04461
108.57	0.03028	439.81	0.04475
47.74	-0.00237	444.44	0.04504
35.35	-0.03818	444.44	0.04504
55.56	0.05138	444.44	0.04504
154.17	0.0582	454.55	0.04567
69.64	0.05585	458.33	0.04591
56.09	0.01769	461.54	0.04611
72.12	0.01214	462.5	0.04617
375	0.02276	462.96	0.0462
290.91	0.02607	462.96	0.0462
35.35	-0.06556	462.96	0.0462
49.86	0.00839	466.67	0.04643
83.33	0.03778	466.67	0.04643
84.29	0.05995	468.75	0.04656
59.26	0.02132	475	0.04695
86.81	0.01975	476.19	0.04703
63.66	0.03861	486.11	0.04765
20.94	-0.29909	486.11	0.04765
44.44	-0.03904	487.5	0.04774
43.21	-0.0511	492.06	0.04802
218.75	0.03042	492.06	0.04802
203.13	0.01531	494.79	0.04819
83.33	0.01915	500	0.04852
63.49	0.03201	500	0.04852
53.88	0.00445	500	0.04852
138.89	0.01142	500	0.04852
47.75	0.00289	500	0.04852

## Sheet: Figure 2c
scan speed (mm/s)	shap	lowess scan speed (mm/s)	lowess shap
2000	0.000166201	100	-0.14848
1800	-0.02431	100	-0.14848
349	-0.06292	100	-0.14848
1300	-0.00659	100	-0.14848
1680	-0.0095	100	-0.14848
700	0.02839	100	-0.14848
400	-0.04639	100	-0.14848
333.333	-0.12369	100	-0.14848
1940	-0.05756	100	-0.14848
950	0.04132	100	-0.14848
1300	0.01724	100	-0.14848
1500	-0.00639	100	-0.14848
500	-0.01177	100	-0.14848
286.89	-0.10356	100	-0.14848
2000	-0.05393	100	-0.14848
400	-0.07601	100	-0.14848
1602.94	0.01785	100	-0.14848
476.19	0.03314	100	-0.14848
1680	0.00128	100	-0.14848
350	-0.07971	100	-0.14848
900	0.03858	100	-0.14848
1200	0.01429	100	-0.14848
600	0.03241	100	-0.14848
1000	0.0823	100	-0.14848
870	0.05177	100	-0.14848
1400	-0.01773	110.533	-0.14508
1680	-0.01423	111	-0.14493
600	0.0061	111.07	-0.14491
666.667	0.04449	119.05	-0.14234
800	0.07133	120	-0.14204
400	-0.01585	120	-0.14204
347.803	-0.13066	121.95	-0.14141
294.12	-0.15555	125	-0.14043
455	-0.00987	125	-0.14043
300	-0.08512	125	-0.14043
900	0.06078	125.296	-0.14033
343.14	-0.07807	125.779	-0.14017
1200	0.02071	131.58	-0.13831
1100	0.03895	138.89	-0.13595
800	0.04879	142.733	-0.13472
486.11	0.01688	142.86	-0.13468
833.333	0.06142	143.036	-0.13462
1000	0.01589	143.372	-0.13451
1368	0.02174	144	-0.13431
1200	0.06001	145	-0.13399
1200	-0.00623	145	-0.13399
603.646	-0.00829	145	-0.13399
1200	0.00159	147.06	-0.13333
166.667	-0.05384	147.06	-0.13333
2000	-0.04716	150	-0.13238
200	-0.11413	150	-0.13238
600	0.02759	150	-0.13238
500	0.03896	150	-0.13238
208.33	-0.16113	151.52	-0.13189
1600	-0.02185	156.25	-0.13037
739.5	0.03187	160	-0.12917
1000	0.0496	160	-0.12917
250	-0.16486	160	-0.12917
700	0.03914	160.4	-0.12904
1500	0.01408	161.29	-0.12875
833.333	0.06257	161.29	-0.12875
800	0.0355	165.09	-0.12753
500	-0.01919	166	-0.12724
454.55	-0.02188	166.667	-0.12703
200	-0.14706	166.667	-0.12703
200	-0.15522	166.667	-0.12703
1500	-0.04257	166.667	-0.12703
625	0.02724	166.67	-0.12702
250	-0.15234	166.809	-0.12698
100	-0.12961	166.97	-0.12693
1500	0.02636	167.228	-0.12685
1000	0.02947	169.08	-0.12625
300	-0.08187	172.41	-0.12518
100	-0.10448	173.27	-0.12491
1500	-0.01017	173.465	-0.12484
1000	0.05392	175	-0.12435
1200	0.02676	175	-0.12435
156.25	-0.13619	177.66	-0.1235
600	0.0306	178.57	-0.12321
300	-0.0678	185.19	-0.12108
1211	-0.01795	187.17	-0.12045
200	-0.13686	192.31	-0.1188
300	-0.12831	192.31	-0.1188
1000	0.07696	192.31	-0.1188
200	-0.09312	192.31	-0.1188
800	0.01385	196	-0.11762
450	0.02263	197.74	-0.11707
1940	-0.03262	199.72	-0.11643
500	-0.00474	200	-0.11634
800	0.02212	200	-0.11634
700	0.08539	200	-0.11634
500	0.04278	200	-0.11634
299.15	-0.0927	200	-0.11634
800	0.04422	200	-0.11634
1800	-0.02838	200	-0.11634
400	-0.02422	200	-0.11634
1190.48	0.01392	200	-0.11634
1000	0.0817	200	-0.11634
400	-0.06032	200	-0.11634
1000	0.06287	200	-0.11634
480	-0.00322	200	-0.11634
1500	-0.02052	200	-0.11634
1600	0.01328	200	-0.11634
1000	0.0628	200	-0.11634
1200	-0.0125	200	-0.11634
454.55	0.01823	200	-0.11634
333.149	-0.09851	200	-0.11634
545.455	0.01496	200	-0.11634
1400	0.04403	200	-0.11634
1000	0.05945	200	-0.11634
400	-0.08674	200	-0.11634
800	0.09373	200	-0.11634
384.62	-0.1159	200	-0.11634
533.537	0.02768	200	-0.11634
800	0.07633	200	-0.11634
600	0.03193	200	-0.11634
500	-0.00677	200	-0.11634
277	-0.12326	200	-0.11634
300	-0.13759	200	-0.11634
350	-0.0601	200	-0.11634
200	-0.15627	200	-0.11634
700	0.0268	200	-0.11634
100	-0.04003	200	-0.11634
1200	0.05536	200	-0.11634
1500	-0.03961	200	-0.11634
1000	0.04427	200	-0.11634
400	-0.04527	200	-0.11634
360	-0.06229	200	-0.11634
1400	0.01837	200	-0.11634
250	-0.12884	200	-0.11634
1200	-0.00799	200	-0.11634
800	0.06184	200	-0.11634
100	-0.10632	200	-0.11634
166.667	-0.05561	200	-0.11634
800	0.05912	200	-0.11634
250	-0.11197	200	-0.11634
1095.65	0.02422	200.066	-0.11632
1400	-0.00581	203.49	-0.11523
222.33	-0.12397	203.49	-0.11523
1600	-0.02511	208.33	-0.11368
900	0.04815	208.33	-0.11368
800	0.06407	208.33	-0.11368
475	0.04161	209.58	-0.11328
700	0.04541	209.58	-0.11328
500	0.00703	216.05	-0.11122
1500	0.01549	217.39	-0.11079
1400	0.00338	217.39	-0.11079
350	-0.05859	217.39	-0.11079
200	-0.08388	222.33	-0.10922
187.17	-0.10001	222.93	-0.10903
400	-0.02363	227.27	-0.10765
1200	0.02023	230.26	-0.1067
1200	0.00904	231.383	-0.10634
800	0.04461	238.1	-0.10421
1000	0.05027	238.1	-0.10421
666.667	0.04469	238.1	-0.10421
666.667	0.03823	238.1	-0.10421
357.14	-0.11711	240	-0.10361
300	-0.09117	240	-0.10361
800	0.06168	240	-0.10361
1200	-0.01557	246.48	-0.10155
203.49	-0.10652	246.48	-0.10155
960	0.04572	250	-0.10044
560	0.00909	250	-0.10044
1200	0.03162	250	-0.10044
1200	-0.03028	250	-0.10044
700	0.02871	250	-0.10044
500	0.00702	250	-0.10044
1250	-0.000175575	250	-0.10044
700	0.01642	250	-0.10044
286.89	-0.09708	250	-0.10044
173.27	-0.10381	250	-0.10044
150	-0.08608	250	-0.10044
300	-0.1246	250	-0.10044
598.647	0.04547	250	-0.10044
400	0.00195	250	-0.10044
500	0.00745	250	-0.10044
1180	0.01886	250.081	-0.10041
900	0.0261	250.452	-0.1003
1053.8	0.05374	250.48	-0.10029
1800	-0.02316	255.47	-0.09871
800	0.06405	255.47	-0.09871
300	-0.12651	263.16	-0.09628
300	-0.1188	263.16	-0.09628
1800	-0.000787939	265.15	-0.09566
900	0.06413	266.332	-0.09528
250	-0.11431	275.59	-0.09237
400	-0.09273	275.59	-0.09237
600	0.07598	275.59	-0.09237
286.89	-0.10949	277	-0.09193
900	0.05272	277	-0.09193
1093.75	0.09691	277	-0.09193
1500	0.000381534	277	-0.09193
1300	0.00279	277	-0.09193
500	-0.01672	277	-0.09193
1200	0.00589	277	-0.09193
1400	0.01748	277.335	-0.09182
800	0.04061	277.78	-0.09168
555.55	0.05038	277.78	-0.09168
100	-0.12202	277.78	-0.09168
138.89	-0.13815	286.89	-0.08883
900	0.0354	286.89	-0.08883
1750	0.02235	286.89	-0.08883
700	-0.00265	294.12	-0.08656
400	-0.04206	294.12	-0.08656
800	0.04563	299.15	-0.08499
2000	-0.05992	299.15	-0.08499
160	-0.15719	299.15	-0.08499
1500	0.00706	299.445	-0.0849
360	-0.04651	300	-0.08473
200	-0.15281	300	-0.08473
1000	0.05201	300	-0.08473
600	0.03179	300	-0.08473
200	-0.09711	300	-0.08473
500	-0.03125	300	-0.08473
1200	-0.00879	300	-0.08473
600	0.01958	300	-0.08473
800	0.03973	300	-0.08473
700	0.02674	300	-0.08473
800	0.03751	300	-0.08473
1100	0.05584	300	-0.08473
700	0.02946	300	-0.08473
900	0.06267	300	-0.08473
960	0.057	300	-0.08473
312.5	-0.14763	300	-0.08473
800	0.06621	300	-0.08473
500	0.00933	300	-0.08473
166.67	-0.14176	300	-0.08473
400	-0.04419	300	-0.08473
1000	0.03459	300	-0.08473
300	-0.12056	300	-0.08473
680	0.01937	300	-0.08473
560	0.03025	300	-0.08473
400	-0.06914	300	-0.08473
1368	0.05589	300	-0.08473
800	0.05917	300	-0.08473
1200	0.0165	300	-0.08473
800	0.02856	300	-0.08473
1000	0.03949	300	-0.08473
500	0.00656	300	-0.08473
500	0.02914	300	-0.08473
600	0.02325	300	-0.08473
500	0.04724	300	-0.08473
673.08	0.02553	300	-0.08473
700	0.03893	300	-0.08473
800	0.04249	300	-0.08473
960	0.04488	300	-0.08473
850	0.04185	300	-0.08473
167.228	-0.11073	300	-0.08473
700	0.02951	300	-0.08473
238.1	-0.12491	300	-0.08473
125.779	-0.09467	300	-0.08473
600	0.02817	300	-0.08473
1600	-0.03598	300	-0.08473
1298.7	0.01231	300	-0.08473
1000	0.09479	300	-0.08473
1500	0.02911	300	-0.08473
227.27	-0.1628	300	-0.08473
192.31	-0.15065	300	-0.08473
1500	-0.0248	300	-0.08473
200	-0.11384	300	-0.08473
300	-0.07375	300	-0.08473
384.62	-0.11413	300	-0.08473
800	0.05074	300.652	-0.08453
300	-0.1029	312.5	-0.08084
1100	0.05372	312.5	-0.08084
1400	0.04325	312.5	-0.08084
192.31	-0.09766	312.5	-0.08084
400	-0.05028	312.5	-0.08084
142.86	-0.13639	312.5	-0.08084
2000	-0.04718	320	-0.07851
757.576	0.02981	320	-0.07851
500	0.02801	325	-0.07696
800	0.01534	325	-0.07696
1100	0.05331	327.1	-0.07631
600	0.02602	330	-0.07542
840	0.05185	333.149	-0.07445
1500	-0.02351	333.33	-0.07439
2000	-0.06615	333.33	-0.07439
1200	0.00319	333.33	-0.07439
1200	0.02786	333.333	-0.07439
400	-0.04236	333.333	-0.07439
1800	-0.00134	333.333	-0.07439
1940	-0.05426	343.14	-0.07137
500	-0.02016	345	-0.0708
500	-0.04325	347.803	-0.06994
110.533	-0.0784	349	-0.06957
700	0.03412	349	-0.06957
800	0.02627	349	-0.06957
200	-0.11395	350	-0.06926
800	0.06968	350	-0.06926
1040	0.08533	350	-0.06926
350	-0.0767	350	-0.06926
300	-0.12266	350	-0.06926
1400	0.0231	350	-0.06926
1200	0.01072	350	-0.06926
275.59	-0.10387	350	-0.06926
2000	-0.01914	350	-0.06926
144	-0.17411	350	-0.06926
400	-0.08961	350	-0.06926
1200	0.03507	350	-0.06926
600	0.03434	357.14	-0.06707
1200	0.00893	357.14	-0.06707
1200	-0.00204	357.14	-0.06707
800	0.04584	360	-0.0662
700	0.01679	360	-0.0662
1600	-0.01617	360.82	-0.06595
950	0.08843	360.82	-0.06595
1521.74	0.02761	375	-0.06162
250	-0.17098	375	-0.06162
750	0.02814	375	-0.06162
161.29	-0.13251	380	-0.0601
416.67	-0.07101	380.43	-0.05996
940.171	0.04147	380.43	-0.05996
750	0.04579	384.62	-0.05869
203.49	-0.10943	384.62	-0.05869
2000	-0.05314	384.62	-0.05869
500	-0.000796932	384.62	-0.05869
1940	-0.02681	400	-0.05403
400	-0.05762	400	-0.05403
500	0.00362	400	-0.05403
2000	-0.04468	400	-0.05403
325	-0.07475	400	-0.05403
1060	0.0539	400	-0.05403
400	-0.04709	400	-0.05403
800	0.05023	400	-0.05403
333.33	-0.14169	400	-0.05403
600	0.02647	400	-0.05403
400	-0.08164	400	-0.05403
1200	0.03095	400	-0.05403
400	-0.05688	400	-0.05403
700	0.02856	400	-0.05403
500	0.04593	400	-0.05403
1200	-0.00295	400	-0.05403
1100	0.05051	400	-0.05403
1000	0.07676	400	-0.05403
500	-0.00235	400	-0.05403
1399	-0.00155	400	-0.05403
1200	0.00993	400	-0.05403
200	-0.11318	400	-0.05403
175	-0.17186	400	-0.05403
1500	-0.00224	400	-0.05403
700	0.0068	400	-0.05403
300	-0.08381	400	-0.05403
1400	0.01525	400	-0.05403
1200	0.02657	400	-0.05403
1200	0.01972	400	-0.05403
700	0.01698	400	-0.05403
666.667	-0.01912	400	-0.05403
1000	0.13068	400	-0.05403
1304.35	0.02689	400	-0.05403
1600	0.01049	400	-0.05403
750	0.04517	400	-0.05403
500	-0.0134	400	-0.05403
1200	0.00226	400	-0.05403
1000	0.06463	400	-0.05403
600	0.03442	400	-0.05403
300.652	-0.1045	400	-0.05403
600	0.03362	400	-0.05403
1250	0.02233	400	-0.05403
400	-0.03726	400	-0.05403
555.56	-0.03033	400	-0.05403
800	0.03708	400	-0.05403
500	0.04213	400	-0.05403
600	0.05722	400	-0.05403
550	0.01483	400	-0.05403
2000	-0.04788	400	-0.05403
1300	0.04096	400	-0.05403
1500	0.0221	400	-0.05403
900	0.059	400	-0.05403
500	0.01315	400	-0.05403
500.106	-0.00497	400	-0.05403
800	0.0392	400	-0.05403
200	-0.11806	400	-0.05403
1100	0.07629	400	-0.05403
1320	0.00584	400	-0.05403
1500	-0.03218	400	-0.05403
700	0.02471	400	-0.05403
125	-0.11612	400	-0.05403
1100	0.0519	400	-0.05403
1400	0.03503	400	-0.05403
1785.71	-0.01889	400	-0.05403
500	0.02703	400	-0.05403
700	0.03957	400	-0.05403
500	0.00522	400	-0.05403
333.33	-0.13095	400	-0.05403
1250	-0.0092	400	-0.05403
300	-0.09987	400	-0.05403
500	0.00776	400	-0.05403
581	0.06264	402.3	-0.05333
1400	-0.00131	402.3	-0.05333
800	0.04425	402.3	-0.05333
1050	0.04533	402.78	-0.05319
1180	0.03065	416.67	-0.04899
750	0.04256	416.67	-0.04899
1800	-0.03986	416.67	-0.04899
1800	-0.01023	416.67	-0.04899
1200	0.02127	416.67	-0.04899
1200	0.03183	426.83	-0.04593
200	-0.13876	426.83	-0.04593
454.55	-0.02844	426.83	-0.04593
350	-0.08384	440	-0.04196
850	0.05883	450	-0.03895
200	-0.11651	450	-0.03895
800	0.05186	450	-0.03895
178.57	-0.14955	450	-0.03895
400	-0.08843	450	-0.03895
950	0.04147	450	-0.03895
384.62	-0.10859	450	-0.03895
1200	0.00592	454.55	-0.03758
1500	-0.0246	454.55	-0.03758
1000	0.06345	454.55	-0.03758
1500	0.01222	454.55	-0.03758
1200	-0.01761	454.55	-0.03758
1500	-0.03391	454.55	-0.03758
299.15	-0.09999	455	-0.03745
200	-0.07442	455	-0.03745
300	-0.09761	475	-0.03141
1100	0.05224	476.19	-0.03105
100	-0.11809	480	-0.0299
1200	-0.0037	480	-0.0299
300	-0.12155	480	-0.0299
1560	-0.06248	480	-0.0299
750	0.02703	486.11	-0.02804
1800	0.0117	500	-0.0238
1010.45	0.07041	500	-0.0238
1800	-0.00385	500	-0.0238
800	0.06163	500	-0.0238
1000	0.05184	500	-0.0238
800	0.04686	500	-0.0238
100	-0.06896	500	-0.0238
400	-0.0634	500	-0.0238
1200	0.01521	500	-0.0238
300	-0.08743	500	-0.0238
1700	-0.02755	500	-0.0238
1600	-0.02269	500	-0.0238
250	-0.16482	500	-0.0238
263.16	-0.16411	500	-0.0238
1060	0.03039	500	-0.0238
700	0.02793	500	-0.0238
1680	-0.0102	500	-0.0238
2000	-0.01872	500	-0.0238
1500	-0.03535	500	-0.0238
1368	0.02562	500	-0.0238
1000	0.07244	500	-0.0238
900	0.05564	500	-0.0238
800	0.06994	500	-0.0238
700	0.01985	500	-0.0238
250	-0.10082	500	-0.0238
100	-0.12048	500	-0.0238
246.48	-0.11117	500	-0.0238
300	-0.07583	500	-0.0238
300	-0.0984	500	-0.0238
400	-0.02859	500	-0.0238
1700	-0.01489	500	-0.0238
600	0.00909	500	-0.0238
1300	0.03208	500	-0.0238
2000	-0.03517	500	-0.0238
300	-0.08893	500	-0.0238
600	0.03073	500	-0.0238
900	0.05803	500	-0.0238
416.67	-0.07403	500	-0.0238
1400	0.01176	500	-0.0238
200	-0.15971	500	-0.0238
600	0.01068	500	-0.0238
500	0.00708	500	-0.0238
312.5	-0.13002	500	-0.0238
208.33	-0.16257	500	-0.0238
312.5	-0.07126	500	-0.0238
1000	0.07993	500	-0.0238
400	-0.06189	500	-0.0238
500	0.00697	500	-0.0238
1666.67	-0.03019	500	-0.0238
400	-0.03762	500	-0.0238
380	-0.09141	500	-0.0238
750	0.03422	500	-0.0238
666.667	0.04032	500	-0.0238
350	-0.06672	500	-0.0238
1100	0.03202	500	-0.0238
950	0.07321	500	-0.0238
750	0.03497	500	-0.0238
1200	0.0097	500	-0.0238
1000	0.10169	500	-0.0238
1400	0.0064	500	-0.0238
700	0.02498	500	-0.0238
357.14	-0.13218	500	-0.0238
1250	-0.00793	500	-0.0238
800	0.03663	500	-0.0238
1600	-0.01927	500	-0.0238
925.926	0.05074	500	-0.0238
725	0.0552	500	-0.0238
2000	-0.03078	500	-0.0238
1400	0.00866	500	-0.0238
960	0.06115	500	-0.0238
1000	0.0727	500	-0.0238
600	0.01697	500	-0.0238
600	0.02935	500	-0.0238
1300	0.01281	500	-0.0238
1400	0.00724	500	-0.0238
1100	0.08023	500	-0.0238
1000	0.05196	500	-0.0238
1300	-0.00416	500	-0.0238
1500	-0.02511	500	-0.0238
300	-0.09663	500	-0.0238
700	0.05981	500	-0.0238
1050	0.05042	500	-0.0238
177.66	-0.09882	500	-0.0238
1100	0.03494	500	-0.0238
600	0.00899	500	-0.0238
300	-0.11549	500	-0.0238
900	0.04538	500	-0.0238
400	-0.0408	500	-0.0238
500	-0.00268	500	-0.0238
595	0.01983	500	-0.0238
600	0.04728	500	-0.0238
1500	-0.03374	500	-0.0238
545.455	-0.00724	500	-0.0238
400	-0.06184	500	-0.0238
1000	0.0635	500	-0.0238
800	0.03667	500	-0.0238
255.47	-0.11199	500	-0.0238
1600	-0.00398	500.106	-0.02377
1200	0.05344	522.39	-0.01686
545.455	-0.00812	522.39	-0.01686
500	0.07026	529.101	-0.01475
255.47	-0.11144	533.537	-0.01334
1300	-0.00138	541.126	-0.01092
870	0.0531	545.455	-0.00953
277	-0.09909	545.455	-0.00953
1761.9	-0.01685	545.455	-0.00953
400	-0.00317	545.455	-0.00953
840	0.03738	550	-0.00806
555.56	0.00805	550	-0.00806
900	0.05801	550	-0.00806
400	-0.05003	555.55	-0.00626
400	-0.08431	555.56	-0.00626
100	-0.07677	555.56	-0.00626
330	-0.09758	555.56	-0.00626
300	-0.11705	555.56	-0.00626
800.798	0.09453	560	-0.00482
173.465	-0.13895	560	-0.00482
143.036	-0.11121	560	-0.00482
1120	0.00998	560	-0.00482
500	-0.03477	560	-0.00482
1200	-0.01598	560	-0.00482
277.78	-0.16267	564.52	-0.00335
1800	-0.01791	564.52	-0.00335
840	0.0386	580	0.00122
500	-0.01098	581	0.00145
500	0.03953	581	0.00145
1400	0.00368	590	0.00356
1050	0.05027	595	0.00465
500	-0.01528	598.291	0.0056
299.445	-0.11795	598.647	0.00571
1320	-0.00801	600	0.00613
1800	0.0024	600	0.00613
564.52	0.02412	600	0.00613
200	-0.09915	600	0.00613
600	0.01827	600	0.00613
500	0.0246	600	0.00613
200	-0.19159	600	0.00613
1400	-0.01621	600	0.00613
1200	0.01821	600	0.00613
100	-0.16598	600	0.00613
600	0.05133	600	0.00613
1100	0.01752	600	0.00613
2000	-0.05171	600	0.00613
277.335	-0.18762	600	0.00613
800	0.05282	600	0.00613
740	0.03502	600	0.00613
800	0.07675	600	0.00613
600	0.01945	600	0.00613
600	0.04553	600	0.00613
744.68	0.05336	600	0.00613
800	0.06489	600	0.00613
350	-0.07696	600	0.00613
1000	0.05683	600	0.00613
1200	-0.01058	600	0.00613
500	0.03301	600	0.00613
1201.06	0.02769	600	0.00613
120	-0.10057	600	0.00613
500	0.05034	600	0.00613
277	-0.0917	600	0.00613
266.332	-0.15114	600	0.00613
500	-0.0051	600	0.00613
400	-0.08709	600	0.00613
960	0.08832	600	0.00613
1300	0.02776	600	0.00613
400	-0.02759	600	0.00613
1180	0.01804	600	0.00613
1046.51	0.05363	600	0.00613
1000	0.06081	600	0.00613
1100	0.05072	600	0.00613
1000	0.04885	600	0.00613
300	-0.11948	600	0.00613
400	-0.04976	600	0.00613
160	-0.19736	600	0.00613
500	-0.0017	600	0.00613
1250	-0.00171	600	0.00613
100	-0.07015	600	0.00613
1400	0.00991	600	0.00613
300	-0.07551	600	0.00613
800	0.05744	600	0.00613
950	0.0719	600	0.00613
360.82	-0.06679	600	0.00613
500	-0.0145	600	0.00613
2000	-0.02354	600	0.00613
450	-0.02139	600	0.00613
200	-0.07807	600	0.00613
120	-0.10695	600	0.00613
1200	-0.000774041	600	0.00613
600	0.02054	600	0.00613
1200	0.02766	600	0.00613
111	-0.13274	600	0.00613
800	0.016	600	0.00613
1200	0.02834	600	0.00613
950	0.05079	600	0.00613
1000	0.07614	600	0.00613
800	0.05353	600	0.00613
250	-0.16721	600	0.00613
400	-0.06419	600	0.00613
2000	-0.05627	600	0.00613
1400	0.0015	600	0.00613
850	0.08047	600	0.00613
300	-0.08418	600	0.00613
400	-0.1002	600	0.00613
1060	0.05166	600	0.00613
1339.29	0.01289	600	0.00613
400	-0.03981	600	0.00613
300	-0.08538	600	0.00613
890.52	0.05341	600	0.00613
1313.41	-0.01664	600	0.00613
500	-0.01295	600	0.00613
1250	0.02651	600	0.00613
1600	-0.01493	600	0.00613
1216.22	0.0727	603.646	0.00691
625	0.03126	610	0.0085
714.286	0.00293	614.04	0.00936
200	-0.07313	620	0.01062
500	0.00426	625	0.01179
216.05	-0.1035	625	0.01179
1600	0.02061	625	0.01179
2000	-0.059	652	0.01792
175	-0.07823	652	0.01792
400	-0.07582	652	0.01792
100	-0.08459	663	0.01966
800	0.02727	666.667	0.02022
1680	-0.00912	666.667	0.02022
600	0.01619	666.667	0.02022
1400	0.01217	666.667	0.02022
1200	0.00858	666.667	0.02022
720	0.00715	666.667	0.02022
1000	0.05108	666.667	0.02022
700	0.02157	666.667	0.02022
600	0.02786	673.08	0.02117
875	0.06121	673.08	0.02117
240	-0.1349	680	0.02215
875	0.07489	680	0.02215
750	0.04851	680	0.02215
312.5	-0.07041	700	0.02483
600	-0.00987	700	0.02483
200	-0.14137	700	0.02483
529.101	0.01929	700	0.02483
600	0.03665	700	0.02483
500	-0.01503	700	0.02483
1100	0.07824	700	0.02483
1600	-0.00848	700	0.02483
500	-0.00997	700	0.02483
1800	0.01322	700	0.02483
800	0.06813	700	0.02483
1200	0.00555	700	0.02483
1700	-0.01468	700	0.02483
209.58	-0.10894	700	0.02483
800	0.0497	700	0.02483
800	0.06903	700	0.02483
960	0.03323	700	0.02483
739.5	0.02779	700	0.02483
1200	0.01177	700	0.02483
614.04	0.03758	700	0.02483
200	-0.09813	700	0.02483
1000	0.04419	700	0.02483
166.667	-0.06862	700	0.02483
700	0.03061	700	0.02483
750	0.0096	700	0.02483
781	0.03703	700	0.02483
700	0.00952	700	0.02483
1000	0.05621	700	0.02483
300	-0.09026	700	0.02483
200	-0.13488	700	0.02483
480	0.0116	700	0.02483
700	0.0289	700	0.02483
1300	0.01722	700	0.02483
1800	-0.02296	700	0.02483
700	0.03637	700	0.02483
1200	0.00491	700	0.02483
1080	0.05321	700	0.02483
1400	-0.00232	700	0.02483
700	0.04065	700	0.02483
1000	0.07348	700	0.02483
350	-0.05835	700	0.02483
750	0.04231	700	0.02483
1200	0.01485	700	0.02483
294.12	-0.15937	700	0.02483
1250	-0.0112	700	0.02483
1500	-0.00897	700	0.02483
400	-0.08342	700	0.02483
740	0.02458	700	0.02483
1250	0.03089	700	0.02483
200	-0.11277	700	0.02483
200	-0.1104	700	0.02483
1500	0.00573	700	0.02483
1800	-0.02931	700	0.02483
610	0.00637	700	0.02483
1851.85	-0.0247	700	0.02483
500	0.00555	700	0.02483
2083.33	-0.04159	700	0.02483
500	0.00542	710.715	0.02721
600	0.02801	714	0.02791
1080	0.02671	714.286	0.02797
800	0.03657	714.29	0.02797
160	-0.16376	714.29	0.02797
400	-0.04351	714.29	0.02797
1600	-0.00934	720	0.02916
600	0.00558	725	0.03017
1080	0.02167	725	0.03017
1060	0.02294	725	0.03017
1800	-0.0339	729.167	0.03099
781	0.02248	731.707	0.03147
666.667	-0.02413	739.5	0.03289
402.3	-0.06793	739.5	0.03289
1200	0.02276	739.5	0.03289
325	-0.07461	739.5	0.03289
1060	0.03622	740	0.03298
426.83	-0.01379	740	0.03298
1100	0.02459	744.048	0.03368
1075	0.04072	744.68	0.03379
1400	0.0101	747.423	0.03425
714.29	0.04873	750	0.03467
800	0.03904	750	0.03467
300	-0.12495	750	0.03467
300	-0.10862	750	0.03467
500	0.03189	750	0.03467
1200	0.00236	750	0.03467
900	0.05187	750	0.03467
142.733	-0.0947	750	0.03467
2050	-0.07844	750	0.03467
200	-0.09653	750	0.03467
714.29	0.03563	750	0.03467
1950	-0.03202	750	0.03467
800	0.05075	750	0.03467
1300	0.02973	750	0.03467
1000	0.07251	750	0.03467
145	-0.10927	750	0.03467
1000	0.13174	750	0.03467
652	0.0666	750	0.03467
1200	0.00842	750	0.03467
1080	0.03798	750	0.03467
2000	-0.0543	750	0.03467
1000	0.07187	750	0.03467
400	-0.04074	750	0.03467
145	-0.11424	750	0.03467
1200	-0.00235	757.576	0.03532
800	0.06312	774.648	0.03639
100	-0.06946	777.778	0.03652
440	-0.01034	780	0.0366
800	0.05455	781	0.03663
400	0.00015404	781	0.03663
200	-0.08403	793.651	0.03691
400	-0.0496	799.321	0.03697
800	0.04567	800	0.03697
160.4	-0.11801	800	0.03697
312.5	-0.14257	800	0.03697
1000	0.08328	800	0.03697
100	-0.08994	800	0.03697
750	0.04999	800	0.03697
1400	0.01358	800	0.03697
200	-0.16398	800	0.03697
1000	0.07011	800	0.03697
1200	0.00366	800	0.03697
700	0.03034	800	0.03697
1200	0.00208	800	0.03697
300	-0.14114	800	0.03697
100	-0.12259	800	0.03697
1200	0.01246	800	0.03697
1190.48	0.0095	800	0.03697
500	0.01297	800	0.03697
600	0.02269	800	0.03697
200	-0.18896	800	0.03697
196	-0.17678	800	0.03697
800	0.08358	800	0.03697
700	0.02555	800	0.03697
200	-0.17125	800	0.03697
1300	0.03387	800	0.03697
1000	0.05522	800	0.03697
500	-0.01721	800	0.03697
500	-0.01885	800	0.03697
2000	0.00824	800	0.03697
250.081	-0.14462	800	0.03697
320	-0.13248	800	0.03697
1100	0.0313	800	0.03697
800	0.05267	800	0.03697
150	-0.14552	800	0.03697
800	0.07259	800	0.03697
750	0.04737	800	0.03697
1400	0.02178	800	0.03697
1190.48	0.01	800	0.03697
349	-0.05889	800	0.03697
1250	-0.00383	800	0.03697
360.82	-0.07122	800	0.03697
500	0.00658	800	0.03697
1250	0.00635	800	0.03697
600	0.0662	800	0.03697
600	0.02739	800	0.03697
1000	0.07519	800	0.03697
350	-0.06823	800	0.03697
450	0.01749	800	0.03697
2000	-0.01076	800	0.03697
1680	-0.00109	800	0.03697
1400	-0.00155	800	0.03697
700	0.05451	800	0.03697
416.67	0.00299	800	0.03697
1800	-0.03584	800	0.03697
1250	-0.0103	800	0.03697
500	0.01258	800	0.03697
2000	-0.0293	800	0.03697
500	0.06734	800	0.03697
300	-0.11799	800	0.03697
402.3	-0.04536	800	0.03697
300	-0.07615	800	0.03697
1600	-0.01371	800	0.03697
300	-0.11979	800	0.03697
1666.67	-0.01399	800	0.03697
1200	-0.00479	800	0.03697
900	0.05864	800	0.03697
800	0.04513	800	0.03697
500	0.00261	800	0.03697
700	0.01376	800	0.03697
700	0.02979	800	0.03697
750	0.03616	800	0.03697
710.715	-0.00665	800	0.03697
200.066	-0.11469	800	0.03697
1000	0.06738	800	0.03697
345	-0.05875	800	0.03697
500	0.00679	800	0.03697
400	-0.04761	800	0.03697
111.07	-0.07059	800	0.03697
1250	-0.00494	800	0.03697
200	-0.11325	800	0.03697
600	0.02115	800	0.03697
1200	0.07742	800	0.03697
1200	0.02722	800	0.03697
1200	0.00878	800	0.03697
600	0.00701	800	0.03697
455	-0.01565	800	0.03697
800	0.0528	800	0.03697
900	0.06798	800	0.03697
833.33	0.10984	800	0.03697
300	-0.11932	800	0.03697
400	-0.0652	800	0.03697
581	0.06859	800	0.03697
100	-0.14343	800	0.03697
1800	-0.0171	800	0.03697
774.648	0.0374	800	0.03697
1400	0.01461	800	0.03697
200	-0.07876	800	0.03697
1200	0.0164	800	0.03697
800	0.04467	800	0.03697
200	-0.13753	800	0.03697
1014.49	0.0502	800	0.03697
400	-0.03846	800	0.03697
2000	-0.03025	800	0.03697
1199.6	-0.00656	800	0.03697
100	-0.09762	800	0.03697
1000	0.04016	800	0.03697
350	-0.06771	800	0.03697
600	0.06634	800	0.03697
400	-0.05371	800	0.03697
1000	0.08493	800	0.03697
950	0.03695	800	0.03697
1060	0.06542	800	0.03697
800	0.04683	800	0.03697
800	0.06089	800	0.03697
454.55	0.00738	800	0.03697
1125	0.03707	800	0.03697
384.62	-0.11685	800	0.03697
600	0.03042	800.798	0.03698
1800	0.00058745	814	0.03769
192.31	-0.15	814	0.03769
1200	-0.00398	824.358	0.03802
166.667	-0.05184	833.33	0.03816
1250	-0.00532	833.33	0.03816
1600	0.02205	833.333	0.03816
426.83	-0.00547	833.333	0.03816
200	-0.08061	833.333	0.03816
1250	0.03146	833.333	0.03816
900	0.04041	840	0.03803
1200	-0.01129	840	0.03803
1800	-0.03008	840	0.03803
217.39	-0.15889	840	0.03803
300	-0.12906	850	0.03817
400	-0.10712	850	0.03817
1600	-0.01158	850	0.03817
1800	-0.02802	870	0.03804
870	0.05	870	0.03804
2000	-0.04834	870	0.03804
200	-0.12896	870	0.03804
1400	0.01267	870	0.03804
400	-0.05729	875	0.03835
100	-0.1199	875	0.03835
744.048	0.0263	875	0.03835
652	0.02529	890.52	0.03915
600	0.01923	890.52	0.03915
1000	0.05796	900	0.03954
1200	0.03352	900	0.03954
131.58	-0.13657	900	0.03954
800	0.04725	900	0.03954
1000	0.0882	900	0.03954
600	0.02477	900	0.03954
265.15	-0.11603	900	0.03954
500	-0.03277	900	0.03954
545.455	-0.000412912	900	0.03954
333.333	-0.03698	900	0.03954
500	0.00038961	900	0.03954
357.14	-0.12761	900	0.03954
500	-0.00241	900	0.03954
800	0.05893	900	0.03954
1000	0.0623	900	0.03954
620	0.01954	900	0.03954
1750	-0.02478	900	0.03954
1100	0.05882	900	0.03954
700	0.02025	900	0.03954
121.95	-0.1337	900	0.03954
700	0.02881	900	0.03954
2050	-0.00589	900	0.03954
1279.07	0.01068	900	0.03954
1500	-0.00283	900	0.03954
200	-0.11964	900	0.03954
500	-0.01135	900	0.03954
800	0.05137	900	0.03954
217.39	-0.16243	900	0.03954
1180	0.0217	918.592	0.0387
700	0.02312	925.926	0.03836
800	0.05417	926	0.03836
600	0.0278	933	0.03802
800	0.06004	940.171	0.03768
700	0.0367	945.946	0.0374
800	0.03473	945.95	0.0374
1000	0.05448	950	0.0372
143.372	-0.09801	950	0.0372
1025	0.05235	950	0.0372
800	0.04431	950	0.0372
1000	0.05413	950	0.0372
500	0.000636979	950	0.0372
580	0.0035	950	0.0372
450	0.0043	950	0.0372
1000	0.02755	952	0.0371
900	0.06256	952.381	0.03708
800	0.02377	960	0.03671
840	0.02656	960	0.03671
500	0.01563	960	0.03671
747.423	0.02219	960	0.03671
263.16	-0.16851	960	0.03671
900	0.06286	960	0.03671
192.31	-0.14584	960	0.03671
1600	-0.03073	960	0.03671
833.333	0.05944	974.939	0.03595
300	-0.09982	975	0.03594
800	0.05186	998.542	0.03469
700	0.02038	1000	0.03461
500	-0.02616	1000	0.03461
2000	-0.04612	1000	0.03461
300	-0.10127	1000	0.03461
600	0.03065	1000	0.03461
480	0.03699	1000	0.03461
800	0.07987	1000	0.03461
275.59	-0.11488	1000	0.03461
150	-0.09583	1000	0.03461
1440	-0.01607	1000	0.03461
1800	-0.03213	1000	0.03461
875	0.08658	1000	0.03461
1090	0.06631	1000	0.03461
400	-0.05848	1000	0.03461
814	0.05083	1000	0.03461
800	0.0751	1000	0.03461
1368	0.00979	1000	0.03461
666.667	0.04979	1000	0.03461
1750	-0.04147	1000	0.03461
1475	0.01204	1000	0.03461
400	-0.0594	1000	0.03461
1071.43	0.05022	1000	0.03461
1000	0.06738	1000	0.03461
680	0.01676	1000	0.03461
500	0.0385	1000	0.03461
300	-0.08702	1000	0.03461
952	0.0866	1000	0.03461
750	0.04429	1000	0.03461
1200	0.0371	1000	0.03461
400	-0.06496	1000	0.03461
1000	0.04452	1000	0.03461
500	0.01614	1000	0.03461
500	-0.0109	1000	0.03461
1000	0.07194	1000	0.03461
1100	0.01976	1000	0.03461
1700	0.01407	1000	0.03461
926	0.03747	1000	0.03461
1600	0.01118	1000	0.03461
700	0.01831	1000	0.03461
375	-0.05897	1000	0.03461
800	0.02775	1000	0.03461
450	0.02979	1000	0.03461
1455.03	-0.01362	1000	0.03461
777.778	0.03998	1000	0.03461
1063.46	0.03269	1000	0.03461
600	0.02486	1000	0.03461
960	0.05885	1000	0.03461
100	-0.11149	1000	0.03461
277	-0.12037	1000	0.03461
714	0.04686	1000	0.03461
1200	0.0072	1000	0.03461
333.33	-0.139	1000	0.03461
1400	-0.01779	1000	0.03461
1250	0.05198	1000	0.03461
600	0.02544	1000	0.03461
500	0.00798	1000	0.03461
1082.25	0.04497	1000	0.03461
1200	0.03116	1000	0.03461
800	0.02663	1000	0.03461
945.95	0.11866	1000	0.03461
700	0.02828	1000	0.03461
1000	0.06689	1000	0.03461
454.55	0.01977	1000	0.03461
2000	-0.04655	1000	0.03461
600	0.02675	1000	0.03461
300	-0.09602	1000	0.03461
1600	-0.021	1000	0.03461
800	0.04882	1000	0.03461
200	-0.13497	1000	0.03461
600	0.02518	1000	0.03461
522.39	0.00803	1000	0.03461
600	0.06996	1000	0.03461
800	0.04454	1000	0.03461
1600	-0.03919	1000	0.03461
833.333	0.04941	1000	0.03461
400	-0.06433	1000	0.03461
780	0.02821	1000	0.03461
900	0.0588	1000	0.03461
400	-0.03637	1000	0.03461
600	0.0138	1000	0.03461
1515.15	-0.02502	1010.45	0.03445
700	0.01635	1014.49	0.03422
1000	0.03378	1025	0.03384
1200	-0.00901	1040	0.03292
250	-0.11124	1040	0.03292
400	-0.05273	1040	0.03292
1000	0.02971	1042	0.03279
800	0.06614	1046.51	0.0325
975	0.05116	1049.28	0.03243
480	0.02051	1050	0.03242
1200	0.05416	1050	0.03242
300	-0.09156	1050	0.03242
800	0.03428	1053.8	0.03232
166	-0.18391	1060	0.03191
1500	0.02465	1060	0.03191
700	0.01461	1060	0.03191
1500	-0.01754	1060	0.03191
277	-0.12172	1060	0.03191
750	0.03443	1060	0.03191
974.939	0.03903	1060	0.03191
700	0.01249	1063.46	0.03182
1600	-0.02526	1071.43	0.03134
800	0.06368	1071.43	0.03134
1200	0.00361	1075	0.0311
800	0.04817	1080	0.03084
275.59	-0.11074	1080	0.03084
600	-0.000419967	1080	0.03084
1000	0.03867	1080	0.03084
1400	0.01534	1080	0.03084
731.707	0.02575	1082.25	0.03068
402.3	-0.04463	1090	0.03013
1428.57	-0.00298	1093.75	0.02987
500	0.03731	1095.65	0.02973
1600	-0.01699	1100	0.02942
680	0.01395	1100	0.02942
1000	0.0467	1100	0.02942
555.56	-0.01526	1100	0.02942
1250	0.08095	1100	0.02942
1040	0.06128	1100	0.02942
1400	0.00923	1100	0.02942
1071.43	0.0467	1100	0.02942
1400	-0.00998	1100	0.02942
750	0.03126	1100	0.02942
1200	0.0012	1100	0.02942
1100	0.02646	1100	0.02942
600	0.02168	1100	0.02942
600	0.06016	1100	0.02942
600	0.02623	1100	0.02942
320	-0.06292	1100	0.02942
500	-0.01221	1100	0.02942
1100	0.03382	1100	0.02942
600	0.02089	1100	0.02942
375	-0.06019	1100	0.02942
600	0.01249	1100	0.02942
450	-0.03735	1100	0.02942
500	0.00679	1100	0.02942
500	-0.0264	1100	0.02942
1620	-0.0266	1100	0.02942
800	0.04876	1120	0.02832
1400	0.03761	1125	0.02795
700	0.03039	1125	0.02795
560	0.00622	1125	0.02795
1000	0.03204	1125	0.02795
1042	0.05159	1150	0.02637
1600	0.0044	1170	0.02483
300	-0.10122	1180	0.02405
166.809	-0.12236	1180	0.02405
500	0.00786	1180	0.02405
600	0.02608	1180	0.02405
800	0.0378	1180	0.02405
1200	0.00345	1180	0.02405
500	0.00109	1190.48	0.02324
1400	0.02515	1190.48	0.02324
1600	-0.0184	1190.48	0.02324
1330	-0.00753	1199.6	0.02254
1500	-0.03363	1200	0.02251
400	-0.05837	1200	0.02251
1000	0.05718	1200	0.02251
600	0.00952	1200	0.02251
500	0.04562	1200	0.02251
450	0.01252	1200	0.02251
333.333	-0.12653	1200	0.02251
500	0.05107	1200	0.02251
2000	-0.01103	1200	0.02251
1000	0.0448	1200	0.02251
1300	0.05128	1200	0.02251
1200	0.01157	1200	0.02251
1600	-0.01057	1200	0.02251
998.542	0.06069	1200	0.02251
890.52	0.07414	1200	0.02251
600	0.01311	1200	0.02251
2000	-0.04151	1200	0.02251
238.1	-0.10828	1200	0.02251
375	-0.06855	1200	0.02251
800	0.0504	1200	0.02251
800	0.04456	1200	0.02251
2050	-0.0428	1200	0.02251
238.1	-0.16456	1200	0.02251
500	0.00856	1200	0.02251
500	0.00836	1200	0.02251
2050	-0.07044	1200	0.02251
1520	-0.02294	1200	0.02251
663	0.06168	1200	0.02251
400	-0.081	1200	0.02251
870	0.04992	1200	0.02251
600	0.01257	1200	0.02251
1000	0.04227	1200	0.02251
1500	0.00918	1200	0.02251
800	0.05512	1200	0.02251
1225	-0.00442	1200	0.02251
1000	0.07034	1200	0.02251
600	0.00749	1200	0.02251
1125	0.03566	1200	0.02251
600	0.02778	1200	0.02251
1080	0.04866	1200	0.02251
700	0.0308	1200	0.02251
1000	0.06126	1200	0.02251
147.06	-0.13902	1200	0.02251
2000	-0.03327	1200	0.02251
1300	-0.00301	1200	0.02251
2000	-0.00121	1200	0.02251
600	0.04512	1200	0.02251
209.58	-0.10673	1200	0.02251
416.67	-0.06508	1200	0.02251
800	0.05091	1200	0.02251
500	-0.00146	1200	0.02251
598.291	0.00437	1200	0.02251
1200	0.05326	1200	0.02251
416.67	-0.06587	1200	0.02251
250	-0.08155	1200	0.02251
1604.4	-0.02315	1200	0.02251
200	-0.12251	1200	0.02251
217.39	-0.16327	1200	0.02251
800	0.03166	1200	0.02251
1200	0.00723	1200	0.02251
400	-0.06364	1200	0.02251
1000	0.04915	1200	0.02251
1000	0.05326	1200	0.02251
1667	0.00691	1200	0.02251
100	-0.17788	1200	0.02251
600	0.04251	1200	0.02251
1400	0.00833	1200	0.02251
2000	-0.0379	1200	0.02251
222.93	-0.10776	1200	0.02251
1900	-0.0344	1200	0.02251
1920	-0.05229	1200	0.02251
1322.75	0.01335	1200	0.02251
125	-0.11711	1200	0.02251
1488.1	-0.01332	1200	0.02251
246.48	-0.11329	1200	0.02251
166.97	-0.10905	1200	0.02251
454.55	-0.03719	1200	0.02251
500	0.000246391	1200	0.02251
700	0.04423	1200	0.02251
600	0.02571	1200	0.02251
426.83	-0.02152	1200	0.02251
800	0.04333	1200	0.02251
300	-0.09954	1200	0.02251
1000	0.05236	1200	0.02251
250	-0.11735	1200	0.02251
600	0.05646	1200	0.02251
700	0.018	1200	0.02251
350	-0.11072	1200	0.02251
750	0.02704	1200	0.02251
800	0.04449	1200	0.02251
1300	0.01299	1201.06	0.02243
900	0.04023	1211	0.02166
250.48	-0.1177	1216.22	0.02126
900	0.05975	1225	0.02059
1200	0.00652	1250	0.01869
1000	0.03789	1250	0.01869
1250	0.04285	1250	0.01869
799.321	0.08045	1250	0.01869
522.39	0.0161	1250	0.01869
1400	0.01044	1250	0.01869
1400	0.00694	1250	0.01869
560	0.01232	1250	0.01869
2100	-0.05839	1250	0.01869
600	0.01935	1250	0.01869
277	-0.11157	1250	0.01869
161.29	-0.13664	1250	0.01869
500	0.01352	1250	0.01869
750	0.02324	1250	0.01869
1836.73	0.01813	1250	0.01869
1406.93	0.00186	1250	0.01869
238.1	-0.15238	1250	0.01869
400	-0.08368	1250	0.01869
400	-0.04754	1250	0.01869
1200	0.01433	1250	0.01869
100	-0.06172	1250	0.01869
800	0.04407	1250	0.01869
800	0.0497	1250	0.01869
1200	0.00536	1279.07	0.01646
200	-0.136	1298.7	0.01495
300	-0.07855	1300	0.01485
208.33	-0.15637	1300	0.01485
800	0.06135	1300	0.01485
300	-0.10203	1300	0.01485
1000	0.05515	1300	0.01485
200	-0.13092	1300	0.01485
800	0.05592	1300	0.01485
1547.62	-0.01974	1300	0.01485
541.126	-0.0085	1300	0.01485
100	-0.03668	1300	0.01485
700	0.01722	1300	0.01485
800	0.04815	1300	0.01485
125	-0.1178	1300	0.01485
1150	0.03123	1300	0.01485
1200	0.02734	1300	0.01485
560	0.01175	1300	0.01485
1940	-0.05896	1300	0.01485
600	0.03298	1300	0.01485
500	-0.00606	1304.35	0.01451
800	0.03558	1309.52	0.01411
1000	0.0576	1309.52	0.01411
400	-0.02926	1313.41	0.0138
145	-0.10522	1320	0.01329
300	-0.0981	1320	0.01329
800	0.07558	1320	0.01329
327.1	-0.07999	1322.75	0.01308
349	-0.05611	1330	0.01251
400	-0.06464	1339.29	0.01178
714.29	0.0125	1368	0.00953
165.09	-0.0925	1368	0.00953
1000	0.03163	1368	0.00953
550	0.02277	1368	0.00953
750	0.07014	1372.55	0.00917
800	0.04898	1399	0.00708
1000	0.01941	1400	0.007
750	0.06152	1400	0.007
1000	0.05361	1400	0.007
2000	-0.0521	1400	0.007
277	-0.0958	1400	0.007
1600	-0.02426	1400	0.007
1600	-0.02331	1400	0.007
400	-0.05173	1400	0.007
1600	-0.01388	1400	0.007
800	0.04621	1400	0.007
1700	-0.01693	1400	0.007
231.383	-0.17962	1400	0.007
600	0.00392	1400	0.007
800	0.06078	1400	0.007
800	0.04172	1400	0.007
673.08	0.03227	1400	0.007
700	0.0569	1400	0.007
600	0.02797	1400	0.007
1309.52	0.01569	1400	0.007
300	-0.09868	1400	0.007
625	0.00247	1400	0.007
400	-0.08068	1400	0.007
1200	0.03989	1400	0.007
666.667	0.03174	1400	0.007
300	-0.09832	1400	0.007
824.358	0.01396	1400	0.007
1100	0.02335	1400	0.007
600	0.04843	1400	0.007
200	-0.12459	1400	0.007
800	0.07727	1400	0.007
400	-0.0348	1400	0.007
555.56	-0.02212	1400	0.007
700	0.02063	1400	0.007
1000	0.07413	1400	0.007
900	0.0694	1400	0.007
800	0.03932	1400	0.007
1680	-0.01321	1400	0.007
200	-0.11366	1400	0.007
1500	-7.57268e-05	1400	0.007
100	-0.10737	1400	0.007
725	0.06489	1400	0.007
1200	0.01689	1400	0.007
945.946	0.04601	1400	0.007
1400	0.00246	1406.93	0.00646
950	0.03953	1428.57	0.00474
1060	0.06048	1440	0.00384
240	-0.18522	1455.03	0.00264
1400	0.01126	1475	0.00106
1929.82	0.01735	1488.1	1.51044e-05
1180	0.03187	1500	-0.000932763
1500	0.00821	1500	-0.000932763
600	0.000386745	1500	-0.000932763
400	-0.0714	1500	-0.000932763
1300	-0.0107	1500	-0.000932763
300	-0.1169	1500	-0.000932763
1250	-0.01221	1500	-0.000932763
800	0.05251	1500	-0.000932763
1320	-0.00474	1500	-0.000932763
1940	-0.06515	1500	-0.000932763
1372.55	0.00757	1500	-0.000932763
1000	0.02559	1500	-0.000932763
739.5	0.02585	1500	-0.000932763
1400	0.0137	1500	-0.000932763
250	-0.17569	1500	-0.000932763
200	-0.09199	1500	-0.000932763
300	-0.08485	1500	-0.000932763
1400	0.005	1500	-0.000932763
750	0.03767	1500	-0.000932763
300	-0.07289	1500	-0.000932763
1000	0.0597	1500	-0.000932763
600	0.04634	1500	-0.000932763
500	0.00439	1500	-0.000932763
652	0.04927	1500	-0.000932763
833.33	0.10313	1500	-0.000932763
800	0.03365	1500	-0.000932763
800	0.07686	1500	-0.000932763
1100	0.05151	1500	-0.000932763
277.78	-0.11063	1500	-0.000932763
564.52	0.01118	1500	-0.000932763
800	0.0424	1500	-0.000932763
500	0.0396	1500	-0.000932763
230.26	-0.10815	1515.15	-0.00214
380.43	-0.06952	1520	-0.00253
400	-0.07466	1521.74	-0.00267
250	-0.13341	1547.62	-0.00473
100	-0.07933	1560	-0.00572
350	-0.10064	1600	-0.00892
1200	0.01468	1600	-0.00892
1900	-0.03568	1600	-0.00892
800	0.04426	1600	-0.00892
750	0.01304	1600	-0.00892
185.19	-0.15149	1600	-0.00892
725	0.0582	1600	-0.00892
240	-0.14608	1600	-0.00892
1250	0.06004	1600	-0.00892
500	0.00818	1600	-0.00892
1000	0.06804	1600	-0.00892
1125	0.02942	1600	-0.00892
800	0.03926	1600	-0.00892
1200	0.0378	1600	-0.00892
300	-0.07377	1600	-0.00892
1601.73	-0.02303	1600	-0.00892
590	8.0456e-05	1600	-0.00892
400	-0.05142	1600	-0.00892
125.296	-0.09801	1600	-0.00892
700	0.027	1600	-0.00892
1934.52	-0.02986	1600	-0.00892
151.52	-0.13617	1600	-0.00892
500	-0.04446	1600	-0.00892
739.5	0.07989	1600	-0.00892
380.43	-0.0696	1600	-0.00892
952.381	0.04639	1600	-0.00892
600	0.01977	1600	-0.00892
172.41	-0.15249	1600	-0.00892
1100	0.03147	1600	-0.00892
793.651	0.03238	1600	-0.00892
600	0.0412	1601.73	-0.00906
400	-0.0085	1602.94	-0.00915
1309.52	0.01052	1604.4	-0.00927
800	0.05587	1620	-0.01052
1200	0.00511	1666.67	-0.01425
1800	-0.03327	1666.67	-0.01425
700	0.03875	1667	-0.01428
200	-0.14538	1680	-0.01532
300	-0.09584	1680	-0.01532
1500	0.01152	1680	-0.01532
1250	0.04067	1680	-0.01532
2000	-0.05142	1680	-0.01532
1100	0.05466	1680	-0.01532
147.06	-0.1392	1680	-0.01532
400	-0.05259	1700	-0.01692
150	-0.11817	1700	-0.01692
500	-0.000778444	1700	-0.01692
900	0.05978	1700	-0.01692
1180	0.02617	1700	-0.01692
1400	0.00803	1750	-0.02092
1250	0.01472	1750	-0.02092
800	0.07258	1750	-0.02092
1300	0.04721	1750	-0.02092
200	-0.13848	1761.9	-0.02187
500	0.00782	1785.71	-0.02378
700	0.02716	1800	-0.02492
1400	-0.00231	1800	-0.02492
1200	0.01469	1800	-0.02492
750	0.03865	1800	-0.02492
1750	-0.02621	1800	-0.02492
600	0.04098	1800	-0.02492
560	0.00636	1800	-0.02492
500	0.01184	1800	-0.02492
700	0.0199	1800	-0.02492
1400	-0.0193	1800	-0.02492
1800	-0.02179	1800	-0.02492
800	0.04689	1800	-0.02492
169.08	-0.09818	1800	-0.02492
900	0.05062	1800	-0.02492
277.78	-0.15025	1800	-0.02492
1200	0.01501	1800	-0.02492
2000	-0.04636	1800	-0.02492
500	0.02903	1800	-0.02492
119.05	-0.13295	1800	-0.02492
100	-0.08596	1800	-0.02492
1170	0.02092	1800	-0.02492
500	0.02476	1800	-0.02492
700	0.07242	1800	-0.02492
1250	-0.01466	1800	-0.02492
600	0.01324	1800	-0.02492
1049.28	0.07041	1836.73	-0.02785
1200	0.03352	1851.85	-0.02905
900	0.04754	1900	-0.03288
1300	0.00197	1900	-0.03288
729.167	0.02196	1920	-0.03448
250.452	-0.1177	1929.82	-0.03526
600	0.02131	1934.52	-0.03563
500	0.00428	1940	-0.03606
500	0.00942	1940	-0.03606
199.72	-0.13262	1940	-0.03606
1200	0.02827	1940	-0.03606
800	0.04281	1940	-0.03606
1100	0.04774	1940	-0.03606
800	0.05518	1950	-0.03686
600	0.0595	2000	-0.04083
800	0.03925	2000	-0.04083
960	0.05707	2000	-0.04083
1000	0.06142	2000	-0.04083
900	0.06653	2000	-0.04083
200	-0.09679	2000	-0.04083
500	0.03372	2000	-0.04083
550	0.06964	2000	-0.04083
870	0.04501	2000	-0.04083
500	0.02562	2000	-0.04083
250	-0.15252	2000	-0.04083
2000	-0.05113	2000	-0.04083
933	0.04598	2000	-0.04083
312.5	-0.14073	2000	-0.04083
750	0.03148	2000	-0.04083
2000	-0.0567	2000	-0.04083
1600	-0.0125	2000	-0.04083
1200	0.05209	2000	-0.04083
1000	0.08955	2000	-0.04083
800	0.08591	2000	-0.04083
299.15	-0.09884	2000	-0.04083
1600	-0.01378	2000	-0.04083
1040	0.05026	2000	-0.04083
500	0.000346823	2000	-0.04083
500	-0.000975337	2000	-0.04083
1800	0.00717	2000	-0.04083
1200	-0.00016171	2000	-0.04083
197.74	-0.09951	2000	-0.04083
1125	0.03511	2000	-0.04083
400	-0.09207	2000	-0.04083
1200	0.0234	2000	-0.04083
918.592	0.07118	2000	-0.04083
900	0.04699	2000	-0.04083
1800	-0.02479	2000	-0.04083
200	-0.13452	2000	-0.04083
800	0.03454	2050	-0.04479
1250	0.00624	2050	-0.04479
700	0.01829	2050	-0.04479
814	0.02265	2050	-0.04479
600	0.01572	2083.33	-0.04743
402.78	-0.05529	2100	-0.04875

## Sheet: Figure 2d
laser power (watt)	shap	lowess laser power (watt)	lowess shap
350	0.06903	50	-0.20106
275	0.04186	50	-0.20106
275	0.06645	50	-0.20106
200	-0.01168	50	-0.20106
350	0.06535	50	-0.20106
250	0.01653	50	-0.20106
200	-0.00987	50	-0.20106
225	-0.00766	50	-0.20106
95	-0.17607	50	-0.20106
200	0.00394	50	-0.20106
370	0.08885	50	-0.20106
370	0.07634	50	-0.20106
200	-0.00477	50	-0.20106
200	0.02278	50	-0.20106
250	-0.00113	50	-0.20106
95	-0.16769	50	-0.20106
250	0.02997	50	-0.20106
100	-0.12259	50	-0.20106
350	0.07144	50	-0.20106
200	0.0152	50	-0.20106
180	-0.05621	50	-0.20106
200	0.00517	60	-0.18835
225	0.01715	60	-0.18835
200	0.01425	60	-0.18835
185	-0.02462	60	-0.18835
200	-0.01023	60	-0.18835
350	0.05991	60.9	-0.18721
160	-0.10181	66.48	-0.18008
175	-0.04836	70	-0.17557
200	0.00921	70	-0.17557
160	-0.04681	70	-0.17557
150	-0.07289	70	-0.17557
180	-0.04888	70	-0.17557
200	-0.01949	70	-0.17557
187.5	-0.03479	70	-0.17557
250	0.03447	70	-0.17557
175	-0.01664	73	-0.17172
200	0.01819	75	-0.16915
155	-0.05519	75	-0.16915
195	-0.01109	75	-0.16915
350	0.05196	75	-0.16915
200	0.00818	75	-0.16915
200	0.00741	75	-0.16915
50	-0.20556	75	-0.16915
200	0.01128	80	-0.16271
110	-0.10136	80	-0.16271
200	-0.00516	80	-0.16271
100	-0.18246	80	-0.16271
270	0.04355	80	-0.16271
200	0.02768	80	-0.16271
300	0.05214	80	-0.16271
150	-0.07439	80	-0.16271
200	0.000640982	80	-0.16271
105	-0.11692	80	-0.16271
200	-0.01749	80	-0.16271
200	-0.00956	83.1	-0.15871
285	0.04977	85	-0.15626
280	0.06547	85	-0.15626
50	-0.19363	87	-0.15368
225	0.02598	89.1	-0.15096
340	0.09233	90	-0.1498
350	0.02361	90	-0.1498
200	0.01049	90	-0.1498
160.81	-0.05409	90	-0.1498
240	0.01341	90	-0.1498
230	0.000488639	90	-0.1498
200	-0.01865	93	-0.14592
200	0.01105	95	-0.14334
150	-0.09671	95	-0.14334
200	-0.01591	95	-0.14334
280	0.04916	95	-0.14334
380	0.06793	95	-0.14334
200	-0.0157	95	-0.14334
200	0.00374	95	-0.14334
200	0.02663	95	-0.14334
50	-0.22685	95	-0.14334
250	0.03001	95	-0.14334
175	-0.03568	95	-0.14334
280	0.07604	95	-0.14334
250	0.00734	95	-0.14334
150	-0.06267	95	-0.14334
200	-0.01678	95	-0.14334
90	-0.15032	95	-0.14334
250	0.04537	95	-0.14334
200	-0.02559	95	-0.14334
350	0.03939	95	-0.14334
75	-0.11354	95	-0.14334
300	0.07642	99.72	-0.13724
125	-0.04267	100	-0.13688
100	-0.21463	100	-0.13688
225	0.01767	100	-0.13688
170	-0.04845	100	-0.13688
280	0.05105	100	-0.13688
280	0.09383	100	-0.13688
250	0.04788	100	-0.13688
200	0.02597	100	-0.13688
200	-0.00366	100	-0.13688
300	0.05011	100	-0.13688
250	0.01137	100	-0.13688
125	-0.06506	100	-0.13688
200	0.00334	100	-0.13688
275	0.04937	100	-0.13688
80	-0.17888	100	-0.13688
350	0.06589	100	-0.13688
250	0.00396	100	-0.13688
250	0.02392	100	-0.13688
350	0.05063	100	-0.13688
170	-0.05082	100	-0.13688
200	0.01105	100	-0.13688
200	0.00523	100	-0.13688
170	-0.01335	100	-0.13688
350	0.08293	100	-0.13688
275	0.05109	100	-0.13688
140	-0.13268	100	-0.13688
135	-0.04862	100	-0.13688
200	-0.02875	100	-0.13688
200	0.01061	100	-0.13688
150	-0.04909	100	-0.13688
300	0.07189	100	-0.13688
170	-0.02693	100	-0.13688
66.48	-0.17139	100	-0.13688
105	-0.18286	100	-0.13688
270	0.05101	100	-0.13688
95	-0.18951	100	-0.13688
300	0.05839	100	-0.13688
210	0.02741	100	-0.13688
150	-0.0244	100	-0.13688
200	-0.01693	100	-0.13688
200	-0.0119	100	-0.13688
200	0.01421	100	-0.13688
150	-0.0662	100	-0.13688
73	-0.15073	100	-0.13688
170	-0.04871	100	-0.13688
155	-0.0458	100	-0.13688
150	-0.07079	100	-0.13688
75	-0.10142	100	-0.13688
200	0.02457	102	-0.1343
200	0.02085	102	-0.1343
100	-0.12277	102	-0.1343
250	0.00789	105	-0.13043
150	-0.09384	105	-0.13043
200	0.00548	105	-0.13043
250	0.00406	105	-0.13043
180	-0.03724	105	-0.13043
350	0.06377	105	-0.13043
250	0.02529	105	-0.13043
175	-0.02737	105	-0.13043
300	0.03736	105	-0.13043
175	-0.0106	105	-0.13043
170	-0.04936	105	-0.13043
300	0.06368	105	-0.13043
270	0.04892	110	-0.12399
125	-0.04448	110	-0.12399
200	0.02117	110	-0.12399
200	0.02126	110	-0.12399
350	0.05701	110	-0.12399
300	0.03577	110	-0.12399
200	-0.00186	116.34	-0.11585
190	-0.01577	120	-0.11116
180	-0.01695	120	-0.11116
200	0.00826	120	-0.11116
200	-0.02386	120	-0.11116
200	0.01296	120	-0.11116
140	-0.10062	120	-0.11116
155	-0.08992	120	-0.11116
200	0.02241	120	-0.11116
160	-0.07152	120	-0.11116
340	0.05051	120	-0.11116
300	0.06462	120	-0.11116
120	-0.14477	120	-0.11116
110	-0.14817	120	-0.11116
340	0.04571	120	-0.11116
200	-0.01518	125	-0.10477
150	-0.09521	125	-0.10477
200	0.02509	125	-0.10477
200	0.02032	125	-0.10477
87	-0.13716	125	-0.10477
200	-0.02208	125	-0.10477
150	-0.07624	125	-0.10477
280	0.08558	125	-0.10477
340	0.04612	125	-0.10477
350	0.05347	125	-0.10477
250	-0.00342	125	-0.10477
285	0.05576	125	-0.10477
300	0.05738	125	-0.10477
170	-0.01402	125	-0.10477
200	-0.00876	125	-0.10477
175	-0.02573	125	-0.10477
350	0.07221	125	-0.10477
350	0.06086	125	-0.10477
200	0.01425	125	-0.10477
200	0.00158	125	-0.10477
110	-0.1677	125	-0.10477
105	-0.09348	125	-0.10477
200	0.01934	125	-0.10477
370	0.04793	128	-0.10095
200	0.04039	128	-0.10095
250	0.01999	130	-0.0984
370	0.0472	130	-0.0984
200	-0.01228	130	-0.0984
280	0.05641	135	-0.09204
195	-0.01449	135	-0.09204
100	-0.09605	135	-0.09204
350	0.03498	135	-0.09204
200	-0.01788	135	-0.09204
350	0.04187	140	-0.08567
250	0.04787	140	-0.08567
200	-0.01916	140	-0.08567
250	0.034	140	-0.08567
200	-0.000802262	140	-0.08567
370	0.05659	140	-0.08567
200	-0.01272	140	-0.08567
175	0.00027959	140	-0.08567
160	-0.03848	140	-0.08567
250	0.02162	141.27	-0.08404
50	-0.1974	145	-0.07922
170	-0.03943	145	-0.07922
200	-0.00698	145	-0.07922
175	-0.00974	150	-0.07264
200	-0.01327	150	-0.07264
280	0.05341	150	-0.07264
200	-0.01742	150	-0.07264
220	0.00116	150	-0.07264
95	-0.15765	150	-0.07264
60	-0.17763	150	-0.07264
150	-0.06567	150	-0.07264
200	0.0023	150	-0.07264
300	0.06338	150	-0.07264
285	0.05859	150	-0.07264
200	-0.02532	150	-0.07264
250	0.02196	150	-0.07264
350	0.07155	150	-0.07264
200	-0.00146	150	-0.07264
200	-0.01631	150	-0.07264
125	-0.07868	150	-0.07264
350	0.07378	150	-0.07264
280	0.05777	150	-0.07264
300	0.04225	150	-0.07264
170	-0.03242	150	-0.07264
340	0.06313	150	-0.07264
300	0.04814	150	-0.07264
370	0.10409	150	-0.07264
350	0.07354	150	-0.07264
350	0.05677	150	-0.07264
370	0.06075	150	-0.07264
200	-0.00719	150	-0.07264
300	0.04985	150	-0.07264
250	0.02488	150	-0.07264
275	0.04318	150	-0.07264
225	0.05297	150	-0.07264
200	0.01118	150	-0.07264
225	0.03987	150	-0.07264
250	0.01506	150	-0.07264
80	-0.14339	150	-0.07264
95	-0.17948	150	-0.07264
200	0.00381	150	-0.07264
100	-0.1467	150	-0.07264
200	0.0074	150	-0.07264
200	0.00202	150	-0.07264
150	-0.0946	150	-0.07264
300	0.06063	150	-0.07264
100	-0.0776	150	-0.07264
225	0.03363	150	-0.07264
200	-0.0179	150	-0.07264
200	-0.01774	150	-0.07264
380	0.07091	150	-0.07264
200	0.02575	150	-0.07264
270	0.049	150	-0.07264
200	-0.02811	150	-0.07264
250	0.0158	150	-0.07264
370	0.04856	150	-0.07264
200	0.0259	150	-0.07264
179	-0.00894	150	-0.07264
200	0.02159	150	-0.07264
310	0.02893	150	-0.07264
300	0.04628	150	-0.07264
200	-0.01763	150	-0.07264
300	0.05009	150	-0.07264
175	-0.03581	150	-0.07264
180	-0.00743	150	-0.07264
225	-0.00576	150	-0.07264
275	0.05045	150	-0.07264
190	-0.01341	150	-0.07264
250	0.00462	150	-0.07264
370	0.03896	150	-0.07264
280	0.06305	150	-0.07264
250	0.02498	150	-0.07264
250	0.02983	150	-0.07264
200	0.03259	150	-0.07264
225	-0.00754	150	-0.07264
180	-0.04813	150	-0.07264
200	-0.02947	150	-0.07264
200	0.00575	150	-0.07264
380	0.07369	150	-0.07264
340	0.04921	150	-0.07264
200	0.01934	150	-0.07264
50	-0.13443	153	-0.06864
75	-0.11584	153	-0.06864
360	0.03122	153	-0.06864
300	0.05952	153	-0.06864
200	-0.01511	155	-0.06595
200	0.02385	155	-0.06595
400	0.08277	155	-0.06595
100	-0.19274	155	-0.06595
140	-0.13419	155	-0.06595
195	0.01487	155	-0.06595
250	0.0041	160	-0.05912
200	-0.01554	160	-0.05912
200	-0.00847	160	-0.05912
370	0.04424	160	-0.05912
250	0.00864	160	-0.05912
150	-0.04271	160	-0.05912
275	0.0883	160	-0.05912
105	-0.17742	160	-0.05912
200	-0.01135	160	-0.05912
200	-0.01604	160	-0.05912
200	-0.02521	160	-0.05912
200	-0.00326	160	-0.05912
250	0.03897	160	-0.05912
200	0.02217	160	-0.05912
275	0.0318	160	-0.05912
160	-0.05053	160	-0.05912
400	0.06359	160	-0.05912
225	0.01449	160	-0.05912
350	0.03038	160	-0.05912
150	-0.09286	160	-0.05912
275	0.03704	160	-0.05912
270	0.04933	160	-0.05912
345	0.05188	160	-0.05912
200	0.02868	160	-0.05912
240	0.02295	160	-0.05912
200	-0.02595	160	-0.05912
250	0.01827	160	-0.05912
200	0.00122	160	-0.05912
350	0.0717	160	-0.05912
370	0.04391	160.81	-0.058
350	0.06285	160.81	-0.058
105	-0.11055	160.81	-0.058
195	-0.01183	165	-0.05214
250	0.012	166.2	-0.05046
153	-0.05836	168	-0.04791
360	0.04179	169	-0.0465
250	0.01252	169	-0.0465
135	-0.10374	170	-0.04508
50	-0.15806	170	-0.04508
100	-0.1879	170	-0.04508
225	0.01661	170	-0.04508
280	0.05117	170	-0.04508
200	0.02782	170	-0.04508
195	-0.00783	170	-0.04508
250	0.0231	170	-0.04508
250	0.01847	170	-0.04508
180	-0.05054	170	-0.04508
200	-0.01636	170	-0.04508
200	0.0639	170	-0.04508
275	0.04583	170	-0.04508
380	0.05879	170	-0.04508
350	0.07591	170	-0.04508
380	0.07796	170	-0.04508
250	0.02162	170	-0.04508
150	-0.09016	170	-0.04508
330	0.05991	170	-0.04508
145	-0.09907	170	-0.04508
300	0.05865	170	-0.04508
275	0.01772	170	-0.04508
100	-0.15222	170	-0.04508
170	-0.0168	170	-0.04508
200	0.00843	170	-0.04508
195	0.00323	170	-0.04508
200	-0.01958	170	-0.04508
195	-0.02012	170	-0.04508
180	-0.00306	170	-0.04508
250	0.0333	170	-0.04508
105	-0.16554	170	-0.04508
300	0.05358	170	-0.04508
175	0.01005	170	-0.04508
200	0.04894	170	-0.04508
160	-0.05931	170	-0.04508
350	0.06602	170	-0.04508
200	-0.00745	175	-0.03792
250	0.00189	175	-0.03792
90	-0.13606	175	-0.03792
175	0.00427	175	-0.03792
250	0.03704	175	-0.03792
80	-0.13211	175	-0.03792
250	0.00344	175	-0.03792
175	-0.01974	175	-0.03792
89.1	-0.16715	175	-0.03792
250	0.01955	175	-0.03792
204	0.01339	175	-0.03792
300	0.05715	175	-0.03792
125	-0.05009	175	-0.03792
225	0.00324	175	-0.03792
200	-0.02271	175	-0.03792
280	0.0468	175	-0.03792
300	0.0401	175	-0.03792
187.5	0.01471	175	-0.03792
195	-0.02163	175	-0.03792
340	0.05271	175	-0.03792
160	-0.07091	175	-0.03792
350	0.06226	175	-0.03792
175	-0.03095	175	-0.03792
370	0.04002	175	-0.03792
150	-0.07319	175	-0.03792
200	0.01882	175	-0.03792
339.19	0.02838	175	-0.03792
190	0.00557	175	-0.03792
300	0.04182	175	-0.03792
200	-0.02855	175	-0.03792
380	0.08008	175	-0.03792
200	0.01458	175	-0.03792
300	0.04476	175	-0.03792
200	-0.01814	175	-0.03792
200	-0.00925	175	-0.03792
280	0.06803	175	-0.03792
200	-0.02825	175	-0.03792
150	-0.11084	179	-0.03227
225	-0.00265	179	-0.03227
275	0.04774	180	-0.0309
340	0.07536	180	-0.0309
100	-0.215	180	-0.0309
250	0.02427	180	-0.0309
250	-0.00414	180	-0.0309
200	0.02031	180	-0.0309
70	-0.11737	180	-0.0309
175	-0.01887	180	-0.0309
300	0.06392	180	-0.0309
160	-0.06621	180	-0.0309
110	-0.15292	180	-0.0309
185	-0.03422	180	-0.0309
325	0.04276	180	-0.0309
160	-0.10748	180	-0.0309
350	0.04831	180	-0.0309
250	0.02666	180	-0.0309
100	-0.12352	180	-0.0309
170	-0.00586	180	-0.0309
250	0.01653	182	-0.02831
200	-0.00335	182	-0.02831
250	0.043	182	-0.02831
95	-0.16828	182	-0.02831
370	0.07377	185	-0.02479
150	-0.08834	185	-0.02479
295	0.04765	185	-0.02479
250	0.01179	185	-0.02479
200	-0.0192	185	-0.02479
200	-0.01833	187.5	-0.02214
100	-0.1643	187.5	-0.02214
200	0.00123	187.5	-0.02214
350	0.06455	187.5	-0.02214
150	-0.08908	187.5	-0.02214
200	0.00667	187.5	-0.02214
300	0.0529	187.5	-0.02214
300	0.06388	187.5	-0.02214
155	-0.04574	190	-0.01913
275	0.03968	190	-0.01913
100	-0.11926	190	-0.01913
330	0.04091	190	-0.01913
200	0.02387	190	-0.01913
250	0.02988	190	-0.01913
330	0.04299	190	-0.01913
50	-0.13343	190	-0.01913
350	0.0527	190	-0.01913
200	-0.01178	190	-0.01913
350	0.04888	190	-0.01913
325	0.07384	190	-0.01913
240	0.02344	190	-0.01913
350	0.06501	190	-0.01913
350	0.06414	190	-0.01913
200	-0.0173	190	-0.01913
250	0.01605	190	-0.01913
200	-0.02931	190	-0.01913
250	0.02021	190	-0.01913
200	-0.01794	190	-0.01913
125	-0.10083	195	-0.01401
150	-0.09484	195	-0.01401
200	-0.02216	195	-0.01401
200	-0.01921	195	-0.01401
200	0.02498	195	-0.01401
200	0.01355	195	-0.01401
95	-0.16612	195	-0.01401
200	-0.0086	195	-0.01401
350	0.03744	195	-0.01401
270	0.05195	195	-0.01401
100	-0.14717	195	-0.01401
190	-0.01714	195	-0.01401
190	-0.00512	195	-0.01401
250	0.00324	195	-0.01401
200	0.00125	195	-0.01401
200	-0.00237	195	-0.01401
135	-0.12697	195	-0.01401
120	-0.06469	195	-0.01401
190	-0.02387	195	-0.01401
400	0.06564	195	-0.01401
200	-0.02545	195	-0.01401
190	-0.0299	195	-0.01401
70	-0.17042	195	-0.01401
350	0.04743	195	-0.01401
175	-0.03701	195	-0.01401
195	0.01303	195	-0.01401
350	0.06067	195	-0.01401
153	-0.09494	195	-0.01401
370	0.06497	195	-0.01401
145	-0.1006	200	-0.00867
95	-0.19351	200	-0.00867
200	0.00623	200	-0.00867
225	0.00307	200	-0.00867
300	0.04851	200	-0.00867
200	0.02239	200	-0.00867
220	0.00928	200	-0.00867
150	-0.0949	200	-0.00867
250	0.01547	200	-0.00867
330	0.0431	200	-0.00867
225	0.02754	200	-0.00867
160	-0.06494	200	-0.00867
200	0.02087	200	-0.00867
225	0.01124	200	-0.00867
240	-0.0159	200	-0.00867
200	-0.00139	200	-0.00867
175	-0.01928	200	-0.00867
250	0.00656	200	-0.00867
200	0.00238	200	-0.00867
300	0.0742	200	-0.00867
340	0.04842	200	-0.00867
200	-0.01408	200	-0.00867
330	0.03699	200	-0.00867
300	0.06221	200	-0.00867
225	-0.00182	200	-0.00867
200	0.02267	200	-0.00867
200	0.03507	200	-0.00867
190	-0.02646	200	-0.00867
195	0.04	200	-0.00867
200	0.02337	200	-0.00867
250	-0.000127316	200	-0.00867
195	-0.00799	200	-0.00867
116.34	-0.0999	200	-0.00867
370	0.0708	200	-0.00867
370	0.09381	200	-0.00867
80	-0.13646	200	-0.00867
200	-0.00048306	200	-0.00867
175	-0.01158	200	-0.00867
170	-0.02471	200	-0.00867
200	-0.01824	200	-0.00867
120	-0.09813	200	-0.00867
200	0.0334	200	-0.00867
180	-0.03131	200	-0.00867
200	0.000210813	200	-0.00867
187.5	-0.03842	200	-0.00867
200	-0.02598	200	-0.00867
155	-0.09265	200	-0.00867
200	-0.01985	200	-0.00867
200	0.00792	200	-0.00867
160	-0.07376	200	-0.00867
370	0.04484	200	-0.00867
150	-0.06737	200	-0.00867
250	0.01285	200	-0.00867
160	-0.07088	200	-0.00867
100	-0.1841	200	-0.00867
150	-0.07119	200	-0.00867
160	-0.08398	200	-0.00867
350	0.07944	200	-0.00867
400	0.08244	200	-0.00867
200	0.0065	200	-0.00867
400	0.06133	200	-0.00867
200	0.02027	200	-0.00867
200	-0.02894	200	-0.00867
190	-0.0343	200	-0.00867
80	-0.12387	200	-0.00867
200	-0.01899	200	-0.00867
180	0.00674	200	-0.00867
250	-0.01008	200	-0.00867
350	0.04282	200	-0.00867
180	-0.05259	200	-0.00867
400	0.07191	200	-0.00867
170	-0.03113	200	-0.00867
150	-0.03855	200	-0.00867
200	-0.02375	200	-0.00867
280	0.06989	200	-0.00867
200	0.01241	200	-0.00867
90	-0.11137	200	-0.00867
150	-0.08904	200	-0.00867
250	0.01178	200	-0.00867
195	-0.02224	200	-0.00867
180	-0.00609	200	-0.00867
150	-0.06039	200	-0.00867
100	-0.13836	200	-0.00867
250	0.04526	200	-0.00867
141.27	-0.08185	200	-0.00867
200	-0.00117	200	-0.00867
300	0.05773	200	-0.00867
200	-0.02014	200	-0.00867
285	0.09113	200	-0.00867
250	0.02264	200	-0.00867
250	0.04283	200	-0.00867
220	0.00375	200	-0.00867
350	0.05413	200	-0.00867
325	0.06044	200	-0.00867
225	0.00643	200	-0.00867
185	-0.0259	200	-0.00867
300	0.01852	200	-0.00867
250	0.01932	200	-0.00867
200	0.0011	200	-0.00867
340	0.05497	200	-0.00867
170	-0.00205	200	-0.00867
370	0.04735	200	-0.00867
270	0.05145	200	-0.00867
175	-0.02677	200	-0.00867
125	-0.06902	200	-0.00867
200	0.01939	200	-0.00867
120	-0.13854	200	-0.00867
80	-0.17182	200	-0.00867
90	-0.10504	200	-0.00867
195	-0.01586	200	-0.00867
350	0.04776	200	-0.00867
325	0.07197	200	-0.00867
100	-0.17247	200	-0.00867
225	-0.0117	200	-0.00867
140	-0.11036	200	-0.00867
200	-0.00854	200	-0.00867
300	0.098	200	-0.00867
102	-0.14889	200	-0.00867
150	-0.11043	200	-0.00867
150	-0.09334	200	-0.00867
370	0.04789	200	-0.00867
102	-0.16615	200	-0.00867
105	-0.15738	200	-0.00867
150	-0.07941	200	-0.00867
140	-0.12753	200	-0.00867
345	0.05254	200	-0.00867
225	-0.0012	200	-0.00867
280	0.05149	200	-0.00867
200	0.02363	200	-0.00867
160.81	-0.06752	200	-0.00867
200	-0.02975	200	-0.00867
100	-0.20676	200	-0.00867
120	-0.09699	200	-0.00867
300	0.05897	200	-0.00867
200	0.03555	200	-0.00867
200	0.01458	200	-0.00867
150	-0.10019	200	-0.00867
125	-0.05009	200	-0.00867
350	0.02915	200	-0.00867
200	0.02269	200	-0.00867
250	-0.00166	200	-0.00867
100	-0.11308	200	-0.00867
125	-0.09489	200	-0.00867
225	0.0144	200	-0.00867
150	-0.10882	200	-0.00867
350	0.06828	200	-0.00867
190	-0.01704	200	-0.00867
350	0.04699	200	-0.00867
250	0.01204	200	-0.00867
160	-0.09281	200	-0.00867
200	-0.00635	200	-0.00867
200	-0.00149	200	-0.00867
200	0.00714	200	-0.00867
195	0.0026	200	-0.00867
200	0.00551	200	-0.00867
182	0.00113	200	-0.00867
70	-0.14283	200	-0.00867
200	0.02338	200	-0.00867
200	-0.01059	200	-0.00867
100	-0.12441	200	-0.00867
275	0.04653	200	-0.00867
190	-0.02681	200	-0.00867
200	0.01999	200	-0.00867
350	0.05953	200	-0.00867
100	-0.14866	200	-0.00867
250	0.02713	200	-0.00867
250	0.02136	200	-0.00867
370	0.07241	200	-0.00867
400	0.06927	200	-0.00867
200	0.02228	200	-0.00867
350	0.05534	200	-0.00867
150	-0.07732	200	-0.00867
120	-0.1348	200	-0.00867
200	-0.000728469	200	-0.00867
135	-0.13173	200	-0.00867
200	0.00789	200	-0.00867
250	0.04394	200	-0.00867
130	-0.10843	200	-0.00867
200	0.01912	200	-0.00867
120	-0.11049	200	-0.00867
125	-0.10416	200	-0.00867
150	-0.09914	200	-0.00867
125	-0.12493	200	-0.00867
195	-0.00949	200	-0.00867
300	0.07176	200	-0.00867
330	0.04343	200	-0.00867
160	-0.08777	200	-0.00867
150	-0.08805	200	-0.00867
300	0.05613	200	-0.00867
250	0.01798	200	-0.00867
225	0.01233	200	-0.00867
170	-0.04487	200	-0.00867
80	-0.12527	200	-0.00867
330	0.06353	200	-0.00867
125	-0.03542	200	-0.00867
350	0.06745	200	-0.00867
320	0.03968	200	-0.00867
270	0.04901	200	-0.00867
350	0.06242	200	-0.00867
250	0.02051	200	-0.00867
200	-0.02054	200	-0.00867
200	-0.01449	200	-0.00867
225	0.01247	200	-0.00867
200	0.000452703	200	-0.00867
220	-0.00611	200	-0.00867
225	0.02057	200	-0.00867
170	-0.000688122	200	-0.00867
200	0.01349	200	-0.00867
225	0.02961	200	-0.00867
250	0.00697	200	-0.00867
100	-0.19519	200	-0.00867
350	0.0642	200	-0.00867
200	0.00171	200	-0.00867
350	0.06351	200	-0.00867
170	-0.03283	200	-0.00867
120	-0.13901	200	-0.00867
200	-0.00848	200	-0.00867
200	-0.01821	200	-0.00867
200	0.02013	200	-0.00867
300	0.05518	200	-0.00867
200	-0.01133	200	-0.00867
200	-0.01704	200	-0.00867
187.5	-0.03463	200	-0.00867
275	0.03473	200	-0.00867
187.5	-0.03135	200	-0.00867
200	-0.01827	200	-0.00867
200	0.00771	200	-0.00867
160	-0.05218	200	-0.00867
270	0.0499	200	-0.00867
275	0.053	200	-0.00867
200	0.01035	200	-0.00867
195	-0.01988	200	-0.00867
200	-0.01	200	-0.00867
250	0.00876	200	-0.00867
200	0.02104	200	-0.00867
90	-0.15333	200	-0.00867
175	-0.04874	200	-0.00867
370	0.0591	200	-0.00867
50	-0.13158	200	-0.00867
250	-0.000252037	200	-0.00867
180	-0.04056	200	-0.00867
200	0.00826	200	-0.00867
400	0.05394	200	-0.00867
300	0.06463	200	-0.00867
200	0.01841	200	-0.00867
370	0.05497	200	-0.00867
300	0.06225	200	-0.00867
300	0.06811	200	-0.00867
250	0.01746	200	-0.00867
200	0.0098	200	-0.00867
200	0.05983	200	-0.00867
275	0.08179	200	-0.00867
240	0.02374	200	-0.00867
160	-0.06942	200	-0.00867
250	0.00622	200	-0.00867
195	0.0059	200	-0.00867
150	-0.08261	200	-0.00867
200	0.00889	200	-0.00867
280	0.03489	200	-0.00867
250	0.01949	200	-0.00867
250	0.02834	200	-0.00867
340	0.04259	200	-0.00867
190	-0.0108	200	-0.00867
340	0.09124	200	-0.00867
350	0.05109	200	-0.00867
200	0.0232	200	-0.00867
275	0.04999	200	-0.00867
75	-0.1686	200	-0.00867
200	-0.02649	200	-0.00867
350	0.07549	200	-0.00867
350	0.06169	200	-0.00867
50	-0.15914	200	-0.00867
350	0.04763	200	-0.00867
200	0.01236	200	-0.00867
325	0.06529	200	-0.00867
250	0.0028	200	-0.00867
150	-0.10599	200	-0.00867
305	0.03812	200	-0.00867
85	-0.16168	200	-0.00867
125	-0.08383	200	-0.00867
200	-0.01216	200	-0.00867
360	0.04467	200	-0.00867
225	0.00527	200	-0.00867
100	-0.19358	200	-0.00867
370	0.0682	200	-0.00867
100	-0.1888	200	-0.00867
110	-0.10925	200	-0.00867
180	-0.03309	200	-0.00867
275	0.07784	200	-0.00867
110	-0.17276	200	-0.00867
200	0.03433	200	-0.00867
185	-0.02537	200	-0.00867
95	-0.18074	200	-0.00867
200	-0.00837	200	-0.00867
250	0.03811	200	-0.00867
200	-0.000386456	200	-0.00867
200	-0.01468	200	-0.00867
250	0.00966	200	-0.00867
350	0.05615	200	-0.00867
105	-0.18157	200	-0.00867
350	0.06119	200	-0.00867
200	0.00647	200	-0.00867
150	-0.08111	200	-0.00867
200	0.02841	200	-0.00867
225	-0.00544	200	-0.00867
100	-0.17134	200	-0.00867
370	0.06726	200	-0.00867
370	0.06711	200	-0.00867
200	0.01824	200	-0.00867
300	0.05193	200	-0.00867
70	-0.15113	200	-0.00867
370	0.0993	200	-0.00867
250	0.03731	200	-0.00867
128	-0.07883	200	-0.00867
105	-0.13112	200	-0.00867
200	0.03489	200	-0.00867
350	0.06866	200	-0.00867
200	-0.01548	200	-0.00867
95	-0.12132	200	-0.00867
100	-0.11193	200	-0.00867
370	0.05765	200	-0.00867
250	0.03218	200	-0.00867
340	0.05546	200	-0.00867
200	0.0076	200	-0.00867
250	0.02175	200	-0.00867
150	-0.03935	200	-0.00867
360	0.03076	200	-0.00867
200	0.01466	200	-0.00867
270	0.05307	200	-0.00867
250	0.00544	200	-0.00867
50	-0.18689	200	-0.00867
350	0.06137	200	-0.00867
200	-0.01416	200	-0.00867
150	-0.08454	200	-0.00867
170	-0.02279	200	-0.00867
220	-0.00324	200	-0.00867
175	-0.04093	200	-0.00867
300	0.07731	200	-0.00867
200	-0.0005333	200	-0.00867
100	-0.15931	200	-0.00867
200	0.00763	200	-0.00867
350	0.06436	200	-0.00867
310	0.03606	200	-0.00867
140	-0.07855	200	-0.00867
360	0.04048	200	-0.00867
300	0.04505	200	-0.00867
200	0.00962	200	-0.00867
340	0.04499	200	-0.00867
250	0.03305	200	-0.00867
250	0.011	200	-0.00867
300	0.11931	200	-0.00867
190	-0.01235	200	-0.00867
275	0.04962	200	-0.00867
150	-0.11858	200	-0.00867
100	-0.20632	200	-0.00867
275	0.05155	200	-0.00867
150	-0.07748	200	-0.00867
200	0.04654	200	-0.00867
325	0.04726	200	-0.00867
300	0.05763	200	-0.00867
275	0.09211	200	-0.00867
200	-0.00567	200	-0.00867
350	0.06502	200	-0.00867
200	-0.0082	200	-0.00867
370	0.07424	200	-0.00867
60	-0.13143	200	-0.00867
350	0.0481	200	-0.00867
150	-0.09368	200	-0.00867
300	0.04048	200	-0.00867
275	0.04082	200	-0.00867
250	0.02387	200	-0.00867
250	0.00318	200	-0.00867
150	-0.08303	204	-0.00571
195	-0.00771	204	-0.00571
250	0.0298	204	-0.00571
370	0.10207	210	-0.00131
170	-0.03433	220	0.00651
200	0.01184	220	0.00651
280	0.04856	220	0.00651
345	0.06439	220	0.00651
200	-0.000763154	220	0.00651
50	-0.14428	220	0.00651
370	0.0574	220	0.00651
200	0.01041	220	0.00651
160	-0.05773	220	0.00651
200	-0.02643	225	0.00961
150	-0.08866	225	0.00961
350	0.05962	225	0.00961
200	-0.01803	225	0.00961
250	-0.00559	225	0.00961
200	0.02437	225	0.00961
370	0.05201	225	0.00961
250	0.02809	225	0.00961
200	0.01499	225	0.00961
200	0.01533	225	0.00961
225	0.01859	225	0.00961
150	-0.10075	225	0.00961
170	-0.05099	225	0.00961
370	0.05218	225	0.00961
200	-0.01794	225	0.00961
150	-0.10875	225	0.00961
350	0.05225	225	0.00961
350	0.03207	225	0.00961
170	-0.03994	225	0.00961
250	0.00402	225	0.00961
175	-0.03583	225	0.00961
350	0.05935	225	0.00961
350	0.06702	225	0.00961
350	0.06626	225	0.00961
170	-0.01536	225	0.00961
175	-0.02268	225	0.00961
125	-0.08896	225	0.00961
100	-0.1657	225	0.00961
350	0.04294	225	0.00961
200	-0.00015673	225	0.00961
200	0.00621	225	0.00961
200	-0.01736	225	0.00961
200	0.000272797	225	0.00961
200	-0.01768	225	0.00961
200	0.02249	225	0.00961
200	-0.01964	225	0.00961
180	-0.03423	225	0.00961
200	0.02249	225	0.00961
150	-0.11477	225	0.00961
200	-0.02791	225	0.00961
200	-0.0058	225	0.00961
175	-0.02104	225	0.00961
350	0.05254	225	0.00961
50	-0.16745	225	0.00961
220	-0.00582	230	0.01289
250	0.00889	240	0.01915
250	0.02292	240	0.01915
300	0.05244	240	0.01915
200	-0.01785	240	0.01915
90	-0.14913	240	0.01915
250	0.05083	240	0.01915
350	0.04055	240	0.01915
350	0.06526	240	0.01915
200	0.02329	250	0.02488
300	0.06597	250	0.02488
170	-0.05707	250	0.02488
200	0.00174	250	0.02488
200	-0.01806	250	0.02488
350	0.0535	250	0.02488
100	-0.15041	250	0.02488
300	0.08781	250	0.02488
200	-0.000849801	250	0.02488
300	0.07966	250	0.02488
360	0.05451	250	0.02488
400	0.04291	250	0.02488
200	-0.00133	250	0.02488
200	0.00609	250	0.02488
200	-0.00325	250	0.02488
170	-0.03198	250	0.02488
170	-0.04447	250	0.02488
370	0.04048	250	0.02488
160	-0.06634	250	0.02488
150	-0.09947	250	0.02488
175	-0.03077	250	0.02488
370	0.05811	250	0.02488
120	-0.14374	250	0.02488
300	0.07464	250	0.02488
150	-0.09758	250	0.02488
200	-0.01917	250	0.02488
300	0.06428	250	0.02488
200	-0.01635	250	0.02488
200	-0.01317	250	0.02488
200	0.00989	250	0.02488
350	0.03679	250	0.02488
60	-0.15256	250	0.02488
200	-0.00801	250	0.02488
200	-0.01352	250	0.02488
350	0.04665	250	0.02488
80	-0.13064	250	0.02488
120	-0.11188	250	0.02488
95	-0.12677	250	0.02488
200	0.0206	250	0.02488
350	0.0654	250	0.02488
80	-0.13216	250	0.02488
250	0.00633	250	0.02488
182	0.01388	250	0.02488
100	-0.13469	250	0.02488
200	0.0092	250	0.02488
100	-0.13412	250	0.02488
190	0.02103	250	0.02488
285	0.05151	250	0.02488
170	-0.0039	250	0.02488
150	-0.10624	250	0.02488
168	-0.03594	250	0.02488
250	0.02356	250	0.02488
300	0.03809	250	0.02488
275	0.04709	250	0.02488
300	0.06704	250	0.02488
195	-0.01572	250	0.02488
50	-0.11335	250	0.02488
200	0.01707	250	0.02488
160	-0.06302	250	0.02488
350	0.07417	250	0.02488
225	0.02356	250	0.02488
225	0.00649	250	0.02488
200	-0.00371	250	0.02488
175	-0.01736	250	0.02488
200	-0.01104	250	0.02488
175	-0.02439	250	0.02488
150	-0.10899	250	0.02488
200	0.03534	250	0.02488
100	-0.18779	250	0.02488
250	0.02327	250	0.02488
300	0.05029	250	0.02488
270	0.04891	250	0.02488
280	0.05459	250	0.02488
275	0.04574	250	0.02488
200	-0.00708	250	0.02488
200	-0.01759	250	0.02488
200	-0.00734	250	0.02488
200	-0.000144852	250	0.02488
160	-0.04255	250	0.02488
200	0.00505	250	0.02488
83.1	-0.13946	250	0.02488
150	-0.06859	250	0.02488
350	0.04564	250	0.02488
200	-0.02508	250	0.02488
250	0.00283	250	0.02488
150	-0.06689	250	0.02488
180	-0.02449	250	0.02488
360	0.04125	250	0.02488
250	0.02037	250	0.02488
100	-0.12328	250	0.02488
125	-0.1405	250	0.02488
339.19	0.06183	250	0.02488
200	0.04687	250	0.02488
70	-0.16461	250	0.02488
275	0.05125	250	0.02488
200	0.00906	250	0.02488
250	0.00835	250	0.02488
200	0.0011	250	0.02488
250	0.02072	250	0.02488
350	0.0394	250	0.02488
200	0.000220043	250	0.02488
300	0.03984	250	0.02488
250	0.01632	250	0.02488
200	0.00633	250	0.02488
250	0.04436	250	0.02488
250	0.00612	250	0.02488
250	0.02605	250	0.02488
105	-0.19032	250	0.02488
250	0.000956649	250	0.02488
200	-0.00475	250	0.02488
190	-0.01171	250	0.02488
75	-0.18005	250	0.02488
200	0.01219	250	0.02488
250	0.03181	250	0.02488
300	0.02868	250	0.02488
350	0.05563	250	0.02488
130	-0.11765	250	0.02488
175	-0.05125	250	0.02488
185	-0.0355	250	0.02488
250	0.02581	250	0.02488
225	0.01299	250	0.02488
160	-0.05272	250	0.02488
250	-0.00749	250	0.02488
150	-0.08208	250	0.02488
160	-0.07168	250	0.02488
190	0.02286	250	0.02488
200	0.01837	250	0.02488
150	-0.10152	250	0.02488
100	-0.19793	250	0.02488
50	-0.13238	250	0.02488
175	-0.04672	250	0.02488
400	0.06681	250	0.02488
150	-0.09239	250	0.02488
150	-0.08181	250	0.02488
200	0.00281	250	0.02488
150	-0.10603	250	0.02488
250	0.00566	250	0.02488
160	-0.03424	250	0.02488
250	-0.00026557	250	0.02488
350	0.0399	250	0.02488
195	0.000457841	250	0.02488
200	0.02235	250	0.02488
80	-0.18299	250	0.02488
340	0.0527	250	0.02488
150	-0.09443	250	0.02488
200	-0.00671	250	0.02488
200	0.0155	250	0.02488
300	0.05666	250	0.02488
93	-0.10387	250	0.02488
350	0.049	250	0.02488
220	-0.00373	255	0.02765
160	-0.06222	260	0.03042
200	-0.01525	270	0.03511
200	0.06431	270	0.03511
275	0.04753	270	0.03511
280	0.05254	270	0.03511
225	0.00315	270	0.03511
200	-0.01473	270	0.03511
130	-0.10613	270	0.03511
200	-0.0105	270	0.03511
190	-0.0247	270	0.03511
300	0.05191	270	0.03511
225	0.05839	270	0.03511
50	-0.16714	270	0.03511
200	0.02257	270	0.03511
370	0.04029	270	0.03511
95	-0.17009	275	0.03626
170	-0.0355	275	0.03626
270	0.05086	275	0.03626
350	0.04298	275	0.03626
150	-0.10692	275	0.03626
200	-0.01498	275	0.03626
295	0.0409	275	0.03626
350	0.05336	275	0.03626
250	0.02661	275	0.03626
200	0.01528	275	0.03626
195	-0.01817	275	0.03626
165	-0.09252	275	0.03626
200	-0.00888	275	0.03626
250	0.02037	275	0.03626
275	0.05261	275	0.03626
225	0.00771	275	0.03626
200	-0.00182	275	0.03626
200	-0.0015	275	0.03626
350	0.05678	275	0.03626
50	-0.17192	275	0.03626
195	-0.01008	275	0.03626
350	0.05784	275	0.03626
350	0.04592	275	0.03626
240	0.00326	275	0.03626
250	0.01067	275	0.03626
250	0.01701	275	0.03626
100	-0.15845	275	0.03626
125	-0.11286	275	0.03626
350	0.08273	275	0.03626
200	-0.00974	275	0.03626
300	0.08553	275	0.03626
200	0.03874	275	0.03626
250	0.0143	275	0.03626
175	0.00489	275	0.03626
370	0.04559	275	0.03626
350	0.0502	275	0.03626
250	0.01401	275	0.03626
160.81	-0.03357	280	0.03872
200	-0.01579	280	0.03872
250	0.0079	280	0.03872
200	0.02284	280	0.03872
270	0.05143	280	0.03872
250	0.01033	280	0.03872
195	-0.00366	280	0.03872
250	0.0233	280	0.03872
200	-0.01936	280	0.03872
100	-0.14599	280	0.03872
200	-0.0021	280	0.03872
250	0.014	280	0.03872
100	-0.14664	280	0.03872
145	-0.04233	280	0.03872
300	0.0122	280	0.03872
195	-0.00386	280	0.03872
220	-0.02974	280	0.03872
350	0.04846	280	0.03872
225	0.02903	280	0.03872
370	0.07551	280	0.03872
200	-0.01372	280	0.03872
70	-0.14252	280	0.03872
125	-0.09914	280	0.03872
160	-0.06857	280	0.03872
60	-0.17637	285	0.04042
250	0.01892	285	0.04042
200	-0.01684	285	0.04042
350	0.05041	285	0.04042
225	-0.0123	285	0.04042
50	-0.1436	295	0.04278
175	-0.02463	295	0.04278
200	0.02144	300	0.04452
350	0.06246	300	0.04452
200	-0.02431	300	0.04452
200	-0.00218	300	0.04452
150	-0.09272	300	0.04452
200	-0.01284	300	0.04452
200	0.03329	300	0.04452
200	-0.02855	300	0.04452
125	-0.04453	300	0.04452
200	-0.01525	300	0.04452
250	0.02248	300	0.04452
175	-0.02132	300	0.04452
200	-0.01894	300	0.04452
50	-0.14925	300	0.04452
280	0.05094	300	0.04452
350	0.02986	300	0.04452
195	-0.00702	300	0.04452
204	-0.01203	300	0.04452
200	0.0135	300	0.04452
200	-0.02981	300	0.04452
102	-0.11391	300	0.04452
275	0.04246	300	0.04452
250	0.01217	300	0.04452
200	0.02275	300	0.04452
300	0.05544	300	0.04452
330	0.04394	300	0.04452
250	0.01266	300	0.04452
75	-0.16851	300	0.04452
250	0.01227	300	0.04452
200	0.02262	300	0.04452
200	0.00424	300	0.04452
200	-0.02671	300	0.04452
250	0.04494	300	0.04452
300	0.06175	300	0.04452
200	0.00907	300	0.04452
250	0.03117	300	0.04452
95	-0.16998	300	0.04452
150	-0.08553	300	0.04452
160	-0.00608	300	0.04452
300	0.04934	300	0.04452
105	-0.17472	300	0.04452
300	0.04966	300	0.04452
200	-0.00375	300	0.04452
370	0.05691	300	0.04452
300	0.05118	300	0.04452
200	0.00847	300	0.04452
160	-0.06479	300	0.04452
300	0.0508	300	0.04452
155	-0.08458	300	0.04452
370	0.06041	300	0.04452
250	0.0395	300	0.04452
250	0.03225	300	0.04452
200	0.00717	300	0.04452
275	0.03268	300	0.04452
350	0.05684	300	0.04452
340	0.04975	300	0.04452
250	0.02482	300	0.04452
400	0.06892	300	0.04452
200	-0.00638	300	0.04452
99.72	-0.14069	300	0.04452
200	-0.01751	300	0.04452
170	-0.02125	300	0.04452
100	-0.16127	300	0.04452
250	0.0277	300	0.04452
275	0.08391	300	0.04452
325	0.06206	300	0.04452
200	-0.0153	300	0.04452
175	-0.02331	300	0.04452
350	0.05642	300	0.04452
125	-0.0447	300	0.04452
195	-0.00798	300	0.04452
350	0.05075	300	0.04452
350	0.05511	300	0.04452
370	0.0506	300	0.04452
250	0.0215	300	0.04452
350	0.03717	300	0.04452
200	0.01309	300	0.04452
200	-0.01652	300	0.04452
250	0.02765	300	0.04452
300	0.03312	300	0.04452
200	-0.00459	305	0.0459
300	0.05265	310	0.0473
182	-0.00991	310	0.0473
325	0.05828	320	0.05006
125	-0.10512	320	0.05006
190	0.01334	325	0.05141
150	-0.09955	325	0.05141
350	0.04923	325	0.05141
60.9	-0.19488	325	0.05141
200	-0.01286	325	0.05141
350	0.07314	325	0.05141
340	0.04807	325	0.05141
225	-0.01074	325	0.05141
95	-0.16863	325	0.05141
250	-0.00173	325	0.05141
200	-0.00535	330	0.05273
100	-0.08786	330	0.05273
200	0.00974	330	0.05273
225	0.01164	330	0.05273
135	-0.08958	330	0.05273
200	0.02028	330	0.05273
187.5	0.000940182	330	0.05273
400	0.04079	330	0.05273
200	0.00527	330	0.05273
200	0.01952	333	0.05352
70	-0.16748	339.19	0.05511
150	-0.06815	339.19	0.05511
150	-0.04582	340	0.05532
370	0.06715	340	0.05532
50	-0.19666	340	0.05532
195	0.01451	340	0.05532
300	0.04529	340	0.05532
300	0.0476	340	0.05532
166.2	-0.03673	340	0.05532
250	0.00371	340	0.05532
250	0.00502	340	0.05532
330	0.03911	340	0.05532
240	0.01812	340	0.05532
280	0.05693	340	0.05532
300	0.05624	340	0.05532
180	-0.04656	340	0.05532
179	-0.06425	340	0.05532
300	0.04863	340	0.05532
200	0.00921	340	0.05532
150	-0.04534	345	0.05658
70	-0.16516	345	0.05658
275	0.04851	345	0.05658
350	0.03485	345	0.05658
200	-0.00745	350	0.05781
250	0.00126	350	0.05781
170	-0.00452	350	0.05781
200	-0.00173	350	0.05781
300	0.05224	350	0.05781
150	-0.11307	350	0.05781
350	0.03013	350	0.05781
190	-0.02749	350	0.05781
95	-0.12796	350	0.05781
95	-0.16742	350	0.05781
169	-0.01289	350	0.05781
350	0.08073	350	0.05781
200	-0.02002	350	0.05781
150	-0.09518	350	0.05781
200	0.02007	350	0.05781
250	0.01839	350	0.05781
200	-0.00759	350	0.05781
150	-0.07255	350	0.05781
350	0.05986	350	0.05781
95	-0.15957	350	0.05781
150	-0.06121	350	0.05781
200	0.00404	350	0.05781
169	-0.01551	350	0.05781
153	-0.07773	350	0.05781
200	-0.00783	350	0.05781
250	0.00987	350	0.05781
125	-0.09411	350	0.05781
345	0.0557	350	0.05781
200	-0.01711	350	0.05781
350	0.0953	350	0.05781
350	0.06324	350	0.05781
280	0.07777	350	0.05781
400	0.02846	350	0.05781
170	-0.02778	350	0.05781
250	-0.00907	350	0.05781
370	0.05862	350	0.05781
140	-0.1091	350	0.05781
120	-0.13262	350	0.05781
225	-0.01535	350	0.05781
350	0.04447	350	0.05781
370	0.04666	350	0.05781
400	0.07449	350	0.05781
100	-0.18121	350	0.05781
100	-0.11745	350	0.05781
250	0.03492	350	0.05781
128	-0.09828	350	0.05781
100	-0.12488	350	0.05781
270	0.05192	350	0.05781
350	0.05814	350	0.05781
153	-0.03919	350	0.05781
250	0.02678	350	0.05781
370	0.0414	350	0.05781
187.5	-0.00155	350	0.05781
200	0.04646	350	0.05781
250	-0.00594	350	0.05781
95	-0.11803	350	0.05781
325	0.06346	350	0.05781
100	-0.14032	350	0.05781
200	0.00305	350	0.05781
195	-0.00764	350	0.05781
370	0.11283	350	0.05781
200	0.02287	350	0.05781
200	0.01639	350	0.05781
170	-0.05334	350	0.05781
250	0.01959	350	0.05781
200	0.00959	350	0.05781
200	-0.0019	350	0.05781
125	-0.07378	350	0.05781
400	0.07032	350	0.05781
350	0.04516	350	0.05781
150	-0.10489	350	0.05781
200	-0.01743	350	0.05781
182	0.00306	350	0.05781
80	-0.17014	350	0.05781
200	0.03845	350	0.05781
120	-0.10664	350	0.05781
400	0.08245	350	0.05781
200	-0.01261	350	0.05781
350	0.05119	350	0.05781
250	0.0296	350	0.05781
350	0.07014	350	0.05781
370	0.06238	350	0.05781
120	-0.13405	350	0.05781
250	0.02623	350	0.05781
200	0.00677	350	0.05781
60	-0.17289	350	0.05781
325	0.06634	350	0.05781
200	-0.01689	350	0.05781
200	-0.02599	350	0.05781
200	0.02322	350	0.05781
200	0.01554	350	0.05781
200	-0.00563	350	0.05781
350	0.07266	350	0.05781
95	-0.16702	350	0.05781
200	-0.01766	350	0.05781
225	-0.000699275	350	0.05781
150	-0.09087	350	0.05781
350	0.08041	350	0.05781
400	0.06972	350	0.05781
225	0.02096	350	0.05781
275	0.03161	350	0.05781
250	0.02716	350	0.05781
150	-0.09417	350	0.05781
280	0.0536	350	0.05781
250	0.0045	350	0.05781
360	0.05618	350	0.05781
225	0.000476406	350	0.05781
300	0.04339	350	0.05781
280	0.07873	350	0.05781
150	-0.06505	350	0.05781
350	0.04412	350	0.05781
175	-0.00204	350	0.05781
50	-0.15905	350	0.05781
200	-0.01757	350	0.05781
350	0.0906	350	0.05781
85	-0.16061	350	0.05781
350	0.02593	350	0.05781
225	0.0218	350	0.05781
350	0.05248	350	0.05781
300	0.0428	360	0.06021
150	-0.0773	360	0.06021
200	0.0104	360	0.06021
370	0.08881	360	0.06021
370	0.05116	360	0.06021
120	-0.13819	360	0.06021
300	0.06195	360	0.06021
275	0.04093	360	0.06021
220	0.01004	370	0.06253
200	-0.01227	370	0.06253
200	0.02569	370	0.06253
170	-0.04483	370	0.06253
175	-0.04316	370	0.06253
200	-0.01178	370	0.06253
170	-0.05825	370	0.06253
240	0.01906	370	0.06253
170	-0.03211	370	0.06253
200	0.01974	370	0.06253
180	-0.04097	370	0.06253
200	-0.01765	370	0.06253
275	0.04728	370	0.06253
400	0.07116	370	0.06253
100	-0.11444	370	0.06253
200	-0.01681	370	0.06253
190	-0.00369	370	0.06253
333	0.04913	370	0.06253
370	0.08648	370	0.06253
200	0.02737	370	0.06253
170	-0.04983	370	0.06253
175	-0.05245	370	0.06253
150	-0.05936	370	0.06253
140	-0.09632	370	0.06253
200	-0.00060123	370	0.06253
370	0.05091	370	0.06253
200	-0.01028	370	0.06253
200	0.00847	370	0.06253
200	-0.00852	370	0.06253
200	0.00382	370	0.06253
320	0.05495	370	0.06253
200	0.000909714	370	0.06253
204	0.00819	370	0.06253
200	-0.00211	370	0.06253
200	0.00463	370	0.06253
95	-0.13934	370	0.06253
200	0.03788	370	0.06253
200	-0.0112	370	0.06253
255	0.03572	370	0.06253
150	-0.08573	370	0.06253
225	0.01493	370	0.06253
250	0.02433	370	0.06253
50	-0.14078	370	0.06253
105	-0.09845	370	0.06253
170	-0.04219	370	0.06253
175	-0.02479	370	0.06253
300	0.03833	370	0.06253
400	0.06493	370	0.06253
260	0.02604	370	0.06253
200	-0.02505	370	0.06253
200	-0.01056	370	0.06253
380	0.05952	380	0.06479
275	0.04454	380	0.06479
140	-0.09428	380	0.06479
200	0.01165	380	0.06479
370	0.10568	380	0.06479
200	0.02217	380	0.06479
350	0.04874	380	0.06479
75	-0.17428	400	0.06915
300	0.031	400	0.06915
350	0.052	400	0.06915
350	0.07812	400	0.06915
300	0.05808	400	0.06915
200	0.02161	400	0.06915
160	-0.07163	400	0.06915
125	-0.09622	400	0.06915
275	0.05167	400	0.06915
100	-0.1195	400	0.06915
200	-0.01341	400	0.06915
350	0.0542	400	0.06915
175	-0.03659	400	0.06915
195	-0.01395	400	0.06915
250	0.00653	400	0.06915
200	0.00502	400	0.06915
187.5	-0.03027	400	0.06915
250	0.00498	400	0.06915
100	-0.1572	400	0.06915

## Sheet: Figure 2e
thermal conductivity (W/mK)	shap	lowess thermal conductivity (W/mK)	lowess shap
221.087	-0.04003	5.3	0.0434
9.8	0.04346	5.3	0.0434
5.3	0.0638	5.3	0.0434
146	-0.08499	5.3	0.0434
9.8	0.05156	5.3	0.0434
9.8	0.04416	5.3	0.0434
320	-0.06077	5.3	0.0434
72.7	-0.06822	5.3	0.0434
9.8	0.03277	5.3	0.0434
7.1	0.02319	5.3	0.0434
42.5	-0.0072	5.3	0.0434
6.7	0.05593	5.3	0.0434
52	-0.00022049	5.3	0.0434
146	-0.07858	5.3	0.0434
21.4	0.0069	5.3	0.0434
204.961	-0.09001	5.3	0.0434
11.6	0.0224	5.3	0.0434
51.3	0.000588532	5.3	0.0434
52	0.00749	5.3	0.0434
9.8	0.05257	5.3	0.0434
385	-0.08518	5.3	0.0434
13.8	0.02563	5.3	0.0434
21.4	0.00361	5.3	0.0434
151	-0.05741	5.3	0.0434
72.7	-0.01588	5.3	0.0434
11.6	0.041	6.7	0.04115
21.4	-0.00294	6.7	0.04115
9.8	0.04747	6.7	0.04115
6.7	0.0317	6.7	0.04115
21.4	-0.01273	6.7	0.04115
72.7	-0.02135	6.7	0.04115
21.4	0.01614	6.7	0.04115
6.7	0.08279	6.7	0.04115
21.4	-0.02049	6.7	0.04115
6.7	0.03083	6.7	0.04115
5.3	0.03365	6.7	0.04115
170	-0.06366	6.7	0.04115
42.5	-0.00588	6.7	0.04115
21.4	0.00534	6.7	0.04115
11.6	0.04613	6.7	0.04115
21.4	-0.00626	6.7	0.04115
9.8	0.0484	6.7	0.04115
21.4	0.000703852	6.7	0.04115
72.7	-0.02115	6.7	0.04115
21.4	-0.02127	6.7	0.04115
11.4	0.04617	6.7	0.04115
9.4	0.0852	6.7	0.04115
7.2	0.03855	6.7	0.04115
51.3	-0.03692	6.7	0.04115
5.3	0.03134	6.7	0.04115
72.7	-0.01248	6.7	0.04115
236	-0.0712	6.7	0.04115
151	-0.07954	6.7	0.04115
9.8	0.04475	6.7	0.04115
35.73	0.02073	6.7	0.04115
6.7	0.03079	6.7	0.04115
9.8	0.0286	6.7	0.04115
11.4	0.04568	6.7	0.04115
6.7	0.04464	6.7	0.04115
21.4	-0.01182	6.7	0.04115
42.5	-0.00471	6.7	0.04115
6.7	0.0652	6.7	0.04115
65.2	-0.02725	6.7	0.04115
72.7	-0.02287	6.7	0.04115
19.6648	-0.00787	6.7	0.04115
13.8	0.0358	6.7	0.04115
146	-0.09281	6.7	0.04115
6.7	0.03739	6.7	0.04115
21.4	0.00206	6.7	0.04115
9.4	0.01555	6.7	0.04115
6.7	0.03161	6.7	0.04115
6.7	0.03881	6.7	0.04115
21.4	-0.000186153	6.7	0.04115
6.7	0.03517	6.7	0.04115
151	-0.0871	6.7	0.04115
42.5	0.01262	6.7	0.04115
21.4	-0.02074	6.7	0.04115
170	-0.06928	6.7	0.04115
385	-0.09604	6.7	0.04115
6.7	0.05369	6.7	0.04115
146	-0.07097	6.7	0.04115
146	-0.05805	6.7	0.04115
6.7	0.03291	6.7	0.04115
120	-0.04595	6.7	0.04115
146	-0.04107	6.7	0.04115
51.3	-0.02406	6.7	0.04115
320	-0.07935	6.7	0.04115
320	-0.08699	6.7	0.04115
21.4	0.02215	6.7	0.04115
385	-0.07064	6.7	0.04115
21.4	0.00652	6.7	0.04115
51.3	-0.04107	6.7	0.04115
320	-0.05592	6.7	0.04115
9.8	0.03985	6.7	0.04115
50	-0.01706	6.7	0.04115
6.7	0.04808	6.7	0.04115
7.2	0.08218	6.7	0.04115
50	0.01412	6.7	0.04115
21.4	0.01039	6.7	0.04115
15.2	0.04224	6.7	0.04115
121	-0.05787	6.7	0.04115
320	-0.04906	6.7	0.04115
52	-0.01454	6.7	0.04115
11.6	0.05523	6.7	0.04115
21.4	-0.01149	6.7	0.04115
130	-0.06827	6.7	0.04115
6.7	0.01908	6.7	0.04115
220.425	-0.04006	6.7	0.04115
42.5	-0.01235	6.7	0.04115
146	-0.05522	6.7	0.04115
9.8	0.04793	6.7	0.04115
11.6	0.02745	6.7	0.04115
21.4	0.00535	6.7	0.04115
130	-0.06584	6.7	0.04115
11.4	0.04646	6.7	0.04115
117	-0.02026	6.7	0.04115
11.4	0.04723	6.7	0.04115
21.4	-0.02598	6.7	0.04115
11.6	0.08119	6.7	0.04115
6.7	0.02781	6.7	0.04115
51.3	0.00113	6.7	0.04115
70	0.02281	6.7	0.04115
385	-0.08688	6.7	0.04115
11.4	0.03593	6.7	0.04115
29.62	0.002	6.7	0.04115
15.2	0.02979	6.7	0.04115
385	-0.08062	6.7	0.04115
11.6	0.01707	6.7	0.04115
9.8	0.04682	6.7	0.04115
146	-0.0395	6.7	0.04115
6.7	0.0617	6.7	0.04115
21.4	-0.01205	6.7	0.04115
15.8	0.02503	6.7	0.04115
151	-0.06385	6.7	0.04115
6.7	0.05562	6.7	0.04115
70	0.01335	6.7	0.04115
35.73	0.00614	6.7	0.04115
11.6	0.03292	6.7	0.04115
11.6	0.05268	6.7	0.04115
151	-0.08729	6.7	0.04115
21.4	0.0148	6.7	0.04115
72.7	-0.01785	6.7	0.04115
385	-0.08006	6.7	0.04115
21.4	0.00906	6.7	0.04115
51.3	-0.01809	6.7	0.04115
21.4	0.00842	6.7	0.04115
130	-0.06413	6.7	0.04115
21.4	-0.01185	6.7	0.04115
13.8	0.04215	6.7	0.04115
9.8	0.04977	6.7	0.04115
146	-0.05828	6.7	0.04115
385	-0.08257	6.7	0.04115
320	-0.07024	6.7	0.04115
42.5	0.00784	6.7	0.04115
7.7	0.03747	6.7	0.04115
385	-0.07537	6.7	0.04115
385	-0.07558	6.7	0.04115
9.8	0.06804	6.7	0.04115
21.4	0.00687	6.7	0.04115
11.4	0.07262	6.7	0.04115
216.434	-0.05806	6.7	0.04115
146	-0.07926	6.7	0.04115
11.6	0.04477	6.7	0.04115
70.4	-0.0149	6.7	0.04115
11.4	0.052	6.7	0.04115
72.7	-0.02706	6.7	0.04115
6.7	0.03122	6.7	0.04115
151	-0.07107	6.7	0.04115
21.4	0.00339	6.7	0.04115
11.4	0.02263	6.7	0.04115
21.4	0.00775	6.7	0.04115
6.7	0.03421	6.7	0.04115
9.8	0.04019	6.7	0.04115
146	-0.05514	6.7	0.04115
6.7	0.02106	6.7	0.04115
120	-0.04866	6.7	0.04115
15.8	0.04505	6.7	0.04115
21.4	-0.00819	6.7	0.04115
21.4	-0.01188	6.7	0.04115
21.4	0.00988	6.7	0.04115
21.4	0.0066	6.7	0.04115
21.4	0.00794	6.7	0.04115
146	-0.09335	6.7	0.04115
51.3	0.00527	6.7	0.04115
6.7	0.08345	6.7	0.04115
15.8	0.04406	6.7	0.04115
9.8	0.04446	6.7	0.04115
146	-0.08366	6.7	0.04115
11.4	0.04285	6.7	0.04115
21.4	-0.00699	6.7	0.04115
170	-0.07001	6.7	0.04115
42.5	-0.02547	6.7	0.04115
42.5	-0.01736	6.7	0.04115
9.8	0.05884	6.7	0.04115
9.8	0.05217	6.7	0.04115
385	-0.08855	6.7	0.04115
51.3	-0.00213	6.7	0.04115
9.4	0.02794	6.7	0.04115
15.2	0.08318	7.1	0.04051
21.4	0.00664	7.1	0.04051
170	-0.08893	7.1	0.04051
21.4	0.02911	7.1	0.04051
42.5	-0.00652	7.1	0.04051
146	-0.07171	7.2	0.04035
146	-0.09158	7.2	0.04035
6.7	0.04642	7.2	0.04035
167	-0.08694	7.2	0.04035
21.4	-0.00701	7.2	0.04035
29.62	0.0194	7.2	0.04035
320	-0.07869	7.2	0.04035
6.7	0.03406	7.2	0.04035
50	-0.01376	7.2	0.04035
21.4	0.02002	7.2	0.04035
7.2	0.02341	7.2	0.04035
385	-0.08041	7.2	0.04035
21.4	-0.00464	7.2	0.04035
121	-0.05746	7.2	0.04035
125	-0.08553	7.2	0.04035
42.5	0.00451	7.2	0.04035
6.7	0.06681	7.2	0.04035
146	-0.05443	7.2	0.04035
72.7	-0.05499	7.2	0.04035
11.6	0.03947	7.7	0.03956
117	-0.04781	7.7	0.03956
21.4	0.01386	7.7	0.03956
72.7	-0.06688	7.7	0.03956
7.2	0.05084	7.7	0.03956
385	-0.10047	7.7	0.03956
50	-0.01599	7.7	0.03956
11.6	0.03671	7.7	0.03956
120	-0.04607	7.7	0.03956
13	0.05777	7.7	0.03956
11.6	0.04536	9.4	0.03689
13.8	0.04834	9.4	0.03689
11.4	0.05058	9.4	0.03689
6.7	0.03304	9.4	0.03689
146	-0.0538	9.4	0.03689
167	-0.06213	9.4	0.03689
42.5	-0.00878	9.4	0.03689
6.7	0.03641	9.4	0.03689
11.4	0.06774	9.4	0.03689
21.4	0.01208	9.4	0.03689
6.7	0.04795	9.4	0.03689
15.8	0.03461	9.4	0.03689
50	-0.0176	9.4	0.03689
9.8	0.04822	9.4	0.03689
236	-0.07428	9.4	0.03689
11.4	0.07987	9.4	0.03689
385	-0.07488	9.4	0.03689
9.8	0.05062	9.4	0.03689
6.7	0.04297	9.4	0.03689
35.73	-0.02494	9.4	0.03689
15.8	0.04387	9.4	0.03689
42.5	-0.00321	9.4	0.03689
11.4	0.04867	9.4	0.03689
51.3	0.02551	9.4	0.03689
21.4	0.01141	9.8	0.03627
51.3	0.00991	9.8	0.03627
146	-0.07185	9.8	0.03627
6.7	0.05676	9.8	0.03627
7.1	0.02385	9.8	0.03627
130	-0.06655	9.8	0.03627
320	-0.06762	9.8	0.03627
29.62	-0.00134	9.8	0.03627
130	-0.06402	9.8	0.03627
21.4	-0.00652	9.8	0.03627
21.4	0.00442	9.8	0.03627
52	-0.00805	9.8	0.03627
6.7	0.06759	9.8	0.03627
42.5	0.0069	9.8	0.03627
6.7	0.02906	9.8	0.03627
6.7	0.03347	9.8	0.03627
21.4	-0.00836	9.8	0.03627
170	-0.07134	9.8	0.03627
385	-0.08017	9.8	0.03627
6.7	0.03099	9.8	0.03627
9.8	0.04684	9.8	0.03627
320	-0.07152	9.8	0.03627
42.5	-0.00495	9.8	0.03627
150	-0.05286	9.8	0.03627
21.4	0.00699	9.8	0.03627
65.2	-0.02519	9.8	0.03627
170	-0.07504	9.8	0.03627
6.7	0.03341	9.8	0.03627
146	-0.07273	9.8	0.03627
52	-0.01767	9.8	0.03627
29.62	-0.00323	9.8	0.03627
6.7	0.04411	9.8	0.03627
130	-0.06812	9.8	0.03627
9.4	0.04145	9.8	0.03627
6.7	0.06484	9.8	0.03627
146	-0.06985	9.8	0.03627
236	-0.08345	9.8	0.03627
6.7	0.04679	9.8	0.03627
146	-0.06316	9.8	0.03627
170	-0.06832	9.8	0.03627
146	-0.05059	9.8	0.03627
9.8	0.02768	9.8	0.03627
146	-0.09148	9.8	0.03627
6.7	0.02657	9.8	0.03627
130	-0.06024	9.8	0.03627
21.4	-0.00171	9.8	0.03627
6.7	0.04231	9.8	0.03627
170	-0.0734	9.8	0.03627
24.9	0.0182	9.8	0.03627
9.8	0.06703	9.8	0.03627
320	-0.06359	9.8	0.03627
320	-0.08172	9.8	0.03627
236	-0.05511	9.8	0.03627
7.2	0.0344	9.8	0.03627
21.4	0.00919	9.8	0.03627
167	-0.07675	9.8	0.03627
29.62	-0.03822	9.8	0.03627
21.4	-0.02642	9.8	0.03627
51.3	0.00447	9.8	0.03627
170	-0.06313	9.8	0.03627
220.425	-0.07736	9.8	0.03627
21.4	-0.00962	9.8	0.03627
11.6	0.04004	9.8	0.03627
170	-0.09272	9.8	0.03627
216.434	-0.06343	9.8	0.03627
70	0.02117	9.8	0.03627
17.9	0.04615	9.8	0.03627
15.2	0.02875	9.8	0.03627
50	-0.01899	9.8	0.03627
6.7	0.03391	9.8	0.03627
6.7	0.03791	9.8	0.03627
17.9	0.01606	9.8	0.03627
50	-0.00314	9.8	0.03627
21.4	0.00676	9.8	0.03627
11.4	0.03914	9.8	0.03627
9.8	0.04906	9.8	0.03627
9.8	0.03862	9.8	0.03627
9.8	0.04194	9.8	0.03627
320	-0.06743	9.8	0.03627
21.4	-0.00917	9.8	0.03627
9.8	0.04196	9.8	0.03627
385	-0.07958	9.8	0.03627
9.8	0.0456	9.8	0.03627
170	-0.06876	9.8	0.03627
13.8	0.04582	9.8	0.03627
6.7	0.02786	9.8	0.03627
9.8	0.04509	9.8	0.03627
21.4	-0.02253	9.8	0.03627
117	-0.02856	9.8	0.03627
320	-0.06599	9.8	0.03627
219.099	-0.0422	9.8	0.03627
320	-0.06652	9.8	0.03627
15.2	0.07237	9.8	0.03627
11.6	0.04059	9.8	0.03627
42.5	-0.01262	9.8	0.03627
150	-0.0396	9.8	0.03627
13	0.03862	9.8	0.03627
51.3	-0.0186	9.8	0.03627
51.3	0.00549	9.8	0.03627
24.9	0.00608	9.8	0.03627
21.4	-0.028	9.8	0.03627
6.7	0.06029	11.4	0.0338
7.2	0.0363	11.4	0.0338
170	-0.06765	11.4	0.0338
21.4	0.000890211	11.4	0.0338
236	-0.05474	11.4	0.0338
121	-0.0478	11.4	0.0338
13.8	0.02677	11.4	0.0338
72.7	-0.06911	11.4	0.0338
6.7	0.0967	11.4	0.0338
17.9	0.03492	11.4	0.0338
21.4	-0.01242	11.4	0.0338
167	-0.06146	11.4	0.0338
21.4	-0.00178	11.4	0.0338
146	-0.05445	11.4	0.0338
70	-0.00806	11.4	0.0338
5.3	0.03571	11.4	0.0338
11.6	0.04346	11.4	0.0338
151	-0.06302	11.4	0.0338
21.4	-0.00409	11.4	0.0338
51.3	-0.015	11.4	0.0338
170	-0.072	11.4	0.0338
11.6	0.05045	11.4	0.0338
11.4	0.05428	11.4	0.0338
6.7	0.03738	11.4	0.0338
51.3	-0.01868	11.4	0.0338
29.62	0.00964	11.4	0.0338
146	-0.05565	11.4	0.0338
21.4	-0.01243	11.4	0.0338
121	-0.05609	11.4	0.0338
42.5	0.000168777	11.4	0.0338
42.5	0.00955	11.4	0.0338
51.3	-0.00794	11.4	0.0338
385	-0.09061	11.4	0.0338
130	-0.08569	11.4	0.0338
220.425	-0.08664	11.4	0.0338
24.9	0.00791	11.4	0.0338
42.5	0.00777	11.4	0.0338
220.425	-0.03746	11.4	0.0338
6.7	0.06996	11.4	0.0338
21.4	-0.01128	11.4	0.0338
42.5	-0.00626	11.4	0.0338
96	-0.07858	11.4	0.0338
130	-0.06988	11.4	0.0338
150	-0.0625	11.4	0.0338
52	-0.00597	11.4	0.0338
170	-0.05646	11.4	0.0338
7.2	0.05378	11.4	0.0338
42.5	-0.01362	11.4	0.0338
6.7	0.02805	11.4	0.0338
6.7	0.04442	11.4	0.0338
320	-0.07057	11.4	0.0338
320	-0.07361	11.4	0.0338
5.3	0.07199	11.6	0.03349
21.4	-0.00627	11.6	0.03349
6.7	0.05472	11.6	0.03349
51.3	-0.01839	11.6	0.03349
9.8	0.04843	11.6	0.03349
21.4	-0.00598	11.6	0.03349
236	-0.08095	11.6	0.03349
70	0.01173	11.6	0.03349
236	-0.05277	11.6	0.03349
19.6648	-0.0258	11.6	0.03349
21.4	0.00499	11.6	0.03349
320	-0.07947	11.6	0.03349
6.7	0.02841	11.6	0.03349
320	-0.06847	11.6	0.03349
21.4	0.00179	11.6	0.03349
170	-0.06794	11.6	0.03349
236	-0.06619	11.6	0.03349
6.7	0.03127	11.6	0.03349
167	-0.09163	11.6	0.03349
7.2	0.04832	11.6	0.03349
6.7	0.03095	11.6	0.03349
9.4	0.04509	11.6	0.03349
42.5	-0.01018	11.6	0.03349
9.8	0.04905	11.6	0.03349
6.7	0.06072	11.6	0.03349
6.7	0.01058	11.6	0.03349
146	-0.05109	11.6	0.03349
42.5	-0.01769	11.6	0.03349
21.4	0.00749	11.6	0.03349
70	0.01937	11.6	0.03349
42.5	-0.00813	11.6	0.03349
130	-0.06446	11.6	0.03349
9.8	0.04487	11.6	0.03349
9.4	0.03553	11.6	0.03349
11.6	0.03261	11.6	0.03349
15.8	0.03415	11.6	0.03349
6.7	0.01487	11.6	0.03349
50	-0.00887	11.6	0.03349
146	-0.05377	11.6	0.03349
51.3	0.00273	11.6	0.03349
167	-0.08272	11.6	0.03349
170	-0.06706	11.6	0.03349
70.4	-0.01033	11.6	0.03349
21.4	-0.00385	11.6	0.03349
146	-0.03602	11.6	0.03349
11.6	0.03091	11.6	0.03349
121	-0.04602	11.6	0.03349
385	-0.10924	11.6	0.03349
65.2	-0.0143	11.6	0.03349
146	-0.07016	11.6	0.03349
6.7	0.0315	11.6	0.03349
6.7	0.03159	11.6	0.03349
5.3	0.02598	11.6	0.03349
9.8	0.03406	11.6	0.03349
9.8	0.05157	11.6	0.03349
167	-0.07796	11.6	0.03349
21.4	0.00596	11.6	0.03349
11.4	0.0497	11.6	0.03349
236	-0.05855	11.6	0.03349
13.8	0.04331	11.6	0.03349
11.6	0.05617	13	0.03137
13.8	0.04003	13	0.03137
146	-0.04432	13	0.03137
320	-0.07839	13.8	0.03017
21.4	0.00932	13.8	0.03017
385	-0.07982	13.8	0.03017
320	-0.07126	13.8	0.03017
72.7	-0.01626	13.8	0.03017
21.4	-0.00318	13.8	0.03017
11.4	0.03367	13.8	0.03017
204.961	-0.0583	13.8	0.03017
130	-0.06118	13.8	0.03017
146	-0.06966	13.8	0.03017
385	-0.07727	13.8	0.03017
50	0.00619	13.8	0.03017
170	-0.1095	13.8	0.03017
9.8	0.0449	13.8	0.03017
6.7	0.02977	13.8	0.03017
146	-0.0682	15.2	0.02809
6.7	0.03546	15.2	0.02809
9.8	0.03325	15.2	0.02809
146	-0.06438	15.2	0.02809
6.7	0.02818	15.2	0.02809
6.7	0.03351	15.2	0.02809
21.4	0.00967	15.2	0.02809
72.7	-0.01064	15.2	0.02809
11.6	0.02878	15.2	0.02809
29.62	-0.02044	15.2	0.02809
17.9	0.02038	15.2	0.02809
385	-0.08167	15.2	0.02809
21.4	-0.00961	15.2	0.02809
70.4	-0.01243	15.2	0.02809
11.4	0.04798	15.2	0.02809
320	-0.05743	15.2	0.02809
42.5	-0.01979	15.2	0.02809
7.2	0.05303	15.2	0.02809
21.4	-0.00843	15.8	0.02721
11.6	0.04633	15.8	0.02721
21.4	0.0243	15.8	0.02721
7.7	0.03442	15.8	0.02721
9.8	0.04555	15.8	0.02721
6.7	0.03024	15.8	0.02721
7.7	0.03009	15.8	0.02721
120	-0.04414	15.8	0.02721
221.087	-0.07279	15.8	0.02721
52	-0.01509	15.8	0.02721
9.8	0.07358	15.8	0.02721
219.099	-0.057	15.8	0.02721
150	-0.06983	15.8	0.02721
11.4	0.04909	15.8	0.02721
11.6	0.04545	15.8	0.02721
7.1	0.02585	15.8	0.02721
9.8	0.04416	17.9	0.02417
42.5	-0.01523	17.9	0.02417
121	-0.0521	17.9	0.02417
11.6	0.06495	17.9	0.02417
70.4	-0.0112	17.9	0.02417
21.4	0.00756	17.9	0.02417
146	-0.07599	17.9	0.02417
320	-0.06667	17.9	0.02417
42.5	-0.000333265	17.9	0.02417
51.3	-0.01613	17.9	0.02417
21.4	0.00694	17.9	0.02417
42.5	-0.01445	17.9	0.02417
385	-0.11364	17.9	0.02417
320	-0.07899	17.9	0.02417
11.4	0.04202	17.9	0.02417
151	-0.06732	17.9	0.02417
170	-0.09193	17.9	0.02417
21.4	-0.00498	17.9	0.02417
121	-0.03305	17.9	0.02417
6.7	0.04276	17.9	0.02417
11.4	0.02664	17.9	0.02417
320	-0.07164	17.9	0.02417
130	-0.06458	17.9	0.02417
6.7	0.05257	19.6648	0.02165
21.4	0.00788	19.6648	0.02165
167	-0.09224	19.6648	0.02165
146	-0.04268	19.6648	0.02165
11.4	0.02687	19.6648	0.02165
6.7	0.09256	19.6648	0.02165
21.4	0.00871	19.6648	0.02165
42.5	-0.01865	19.6648	0.02165
11.6	0.0424	19.6648	0.02165
29.62	0.0034	19.6648	0.02165
52	-0.00359	21.4	0.01921
6.7	0.07934	21.4	0.01921
6.7	0.04371	21.4	0.01921
6.7	0.05273	21.4	0.01921
42.5	-0.00442	21.4	0.01921
170	-0.07401	21.4	0.01921
146	-0.09074	21.4	0.01921
385	-0.08972	21.4	0.01921
29.62	-0.00822	21.4	0.01921
320	-0.07646	21.4	0.01921
51.3	0.0137	21.4	0.01921
21.4	-0.01245	21.4	0.01921
130	-0.07199	21.4	0.01921
5.3	0.01361	21.4	0.01921
6.7	0.03021	21.4	0.01921
11.4	0.02659	21.4	0.01921
6.7	0.03086	21.4	0.01921
9.8	0.04046	21.4	0.01921
6.7	0.03384	21.4	0.01921
170	-0.09108	21.4	0.01921
29.62	0.00275	21.4	0.01921
21.4	-0.00616	21.4	0.01921
51.3	-0.01496	21.4	0.01921
70.4	-0.03319	21.4	0.01921
51.3	-0.00421	21.4	0.01921
6.7	0.02454	21.4	0.01921
11.4	0.06111	21.4	0.01921
167	-0.07837	21.4	0.01921
21.4	0.000860611	21.4	0.01921
385	-0.09194	21.4	0.01921
9.8	0.04077	21.4	0.01921
120	-0.03063	21.4	0.01921
117	-0.08513	21.4	0.01921
7.7	0.02123	21.4	0.01921
6.7	0.0726	21.4	0.01921
170	-0.11652	21.4	0.01921
385	-0.08168	21.4	0.01921
146	-0.07794	21.4	0.01921
204.961	-0.07388	21.4	0.01921
21.4	-0.02767	21.4	0.01921
9.8	0.05106	21.4	0.01921
50	-0.01953	21.4	0.01921
6.7	0.07347	21.4	0.01921
385	-0.11178	21.4	0.01921
6.7	0.06559	21.4	0.01921
21.4	0.00652	21.4	0.01921
24.9	0.0144	21.4	0.01921
385	-0.11131	21.4	0.01921
9.8	0.03995	21.4	0.01921
6.7	0.03517	21.4	0.01921
21.4	0.00793	21.4	0.01921
51.3	0.00547	21.4	0.01921
21.4	0.00222	21.4	0.01921
146	-0.04943	21.4	0.01921
29.62	0.00362	21.4	0.01921
51.3	-0.01432	21.4	0.01921
146	-0.08201	21.4	0.01921
117	-0.06682	21.4	0.01921
11.4	0.07113	21.4	0.01921
130	-0.06335	21.4	0.01921
146	-0.04182	21.4	0.01921
11.4	0.04019	21.4	0.01921
17.9	0.01987	21.4	0.01921
130	-0.06584	21.4	0.01921
42.5	-0.01072	21.4	0.01921
11.6	0.0397	21.4	0.01921
170	-0.08571	21.4	0.01921
121	-0.04248	21.4	0.01921
29.62	-0.04325	21.4	0.01921
11.6	0.03346	21.4	0.01921
6.7	0.05121	21.4	0.01921
9.4	0.05285	21.4	0.01921
236	-0.06598	21.4	0.01921
385	-0.0816	21.4	0.01921
385	-0.08502	21.4	0.01921
7.2	0.05853	21.4	0.01921
21.4	0.00665	21.4	0.01921
70.4	-0.02787	21.4	0.01921
167	-0.08187	21.4	0.01921
51.3	-0.02667	21.4	0.01921
70	0.01261	21.4	0.01921
6.7	0.0511	21.4	0.01921
11.6	0.03539	21.4	0.01921
11.4	0.05103	21.4	0.01921
130	-0.06273	21.4	0.01921
21.4	-0.01964	21.4	0.01921
6.7	0.04111	21.4	0.01921
21.4	0.00715	21.4	0.01921
11.6	0.04179	21.4	0.01921
21.4	0.01367	21.4	0.01921
150	-0.05431	21.4	0.01921
70	-0.03032	21.4	0.01921
9.4	0.02417	21.4	0.01921
146	-0.07827	21.4	0.01921
150	-0.08393	21.4	0.01921
21.4	0.01359	21.4	0.01921
151	-0.07321	21.4	0.01921
21.4	-0.0246	21.4	0.01921
9.8	0.04854	21.4	0.01921
52	-0.01248	21.4	0.01921
6.7	0.05729	21.4	0.01921
170	-0.06623	21.4	0.01921
19.6648	-0.0125	21.4	0.01921
51.3	-0.02143	21.4	0.01921
6.7	0.01129	21.4	0.01921
76.2	-0.0318	21.4	0.01921
21.4	-0.00543	21.4	0.01921
17.9	0.04265	21.4	0.01921
6.7	0.06328	21.4	0.01921
52	-0.01968	21.4	0.01921
11.4	0.0786	21.4	0.01921
320	-0.07226	21.4	0.01921
21.4	0.00782	21.4	0.01921
167	-0.07367	21.4	0.01921
216.434	-0.08445	21.4	0.01921
21.4	0.01622	21.4	0.01921
9.8	0.04733	21.4	0.01921
9.4	0.04404	21.4	0.01921
29.62	-0.0269	21.4	0.01921
9.8	0.04921	21.4	0.01921
11.4	0.03571	21.4	0.01921
21.4	-0.00457	21.4	0.01921
21.4	-0.00545	21.4	0.01921
6.7	0.03121	21.4	0.01921
9.8	0.04164	21.4	0.01921
42.5	-0.0113	21.4	0.01921
9.8	0.05109	21.4	0.01921
9.8	0.06662	21.4	0.01921
125	-0.05706	21.4	0.01921
9.8	0.07952	21.4	0.01921
160	-0.06124	21.4	0.01921
21.4	0.01081	21.4	0.01921
385	-0.11972	21.4	0.01921
21.4	-0.01671	21.4	0.01921
52	0.00359	21.4	0.01921
151	-0.05862	21.4	0.01921
11.4	0.02653	21.4	0.01921
11.6	0.06072	21.4	0.01921
9.8	0.04821	21.4	0.01921
146	-0.06342	21.4	0.01921
146	-0.05247	21.4	0.01921
204.961	-0.0524	21.4	0.01921
6.7	0.04559	21.4	0.01921
21.4	-0.00167	21.4	0.01921
21.4	0.0066	21.4	0.01921
9.8	0.04924	21.4	0.01921
6.7	0.05966	21.4	0.01921
6.7	0.02189	21.4	0.01921
11.4	0.04258	21.4	0.01921
11.6	0.03688	21.4	0.01921
21.4	0.00271	21.4	0.01921
146	-0.04207	21.4	0.01921
70.4	-0.01937	21.4	0.01921
72.7	-0.01887	21.4	0.01921
120	-0.04875	21.4	0.01921
35.73	-0.02939	21.4	0.01921
21.4	-0.01439	21.4	0.01921
7.2	0.03243	21.4	0.01921
11.6	0.04225	21.4	0.01921
385	-0.07477	21.4	0.01921
320	-0.07672	21.4	0.01921
6.7	0.04114	21.4	0.01921
21.4	-0.01081	21.4	0.01921
21.4	0.000337187	21.4	0.01921
236	-0.06661	21.4	0.01921
42.5	-0.01182	21.4	0.01921
21.4	-0.00466	21.4	0.01921
6.7	0.06962	21.4	0.01921
5.3	0.03499	21.4	0.01921
7.2	0.04499	21.4	0.01921
117	-0.03429	21.4	0.01921
65.2	-0.02047	21.4	0.01921
385	-0.07883	21.4	0.01921
50	-0.000535759	21.4	0.01921
146	-0.0693	21.4	0.01921
6.7	0.03	21.4	0.01921
146	-0.08638	21.4	0.01921
6.7	0.05623	21.4	0.01921
21.4	-0.02309	21.4	0.01921
50	-0.01529	21.4	0.01921
6.7	0.06058	21.4	0.01921
9.4	0.04214	21.4	0.01921
385	-0.09164	21.4	0.01921
42.5	0.000478443	21.4	0.01921
146	-0.07533	21.4	0.01921
5.3	0.01381	21.4	0.01921
52	-0.00169	21.4	0.01921
11.6	0.03851	21.4	0.01921
52	-0.00319	21.4	0.01921
170	-0.07703	21.4	0.01921
120	-0.04675	21.4	0.01921
6.7	0.02199	21.4	0.01921
146	-0.08627	21.4	0.01921
125	-0.10164	21.4	0.01921
170	-0.0678	21.4	0.01921
236	-0.06366	21.4	0.01921
146	-0.0847	21.4	0.01921
29.62	-0.03218	21.4	0.01921
5.3	0.01409	21.4	0.01921
11.4	0.04028	21.4	0.01921
5.3	0.01996	21.4	0.01921
72.7	-0.07053	21.4	0.01921
21.4	-0.01363	21.4	0.01921
21.4	8.92016e-05	21.4	0.01921
385	-0.07722	21.4	0.01921
5.3	0.03203	21.4	0.01921
21.4	-0.000997334	21.4	0.01921
21.4	-0.007	21.4	0.01921
146	-0.07957	21.4	0.01921
146	-0.07311	21.4	0.01921
6.7	0.07344	21.4	0.01921
120	-0.04709	21.4	0.01921
42.5	-0.02341	21.4	0.01921
170	-0.08677	21.4	0.01921
6.7	0.06998	21.4	0.01921
219.099	-0.08726	21.4	0.01921
13.8	0.0414	21.4	0.01921
130	-0.06446	21.4	0.01921
19.6648	-0.02248	21.4	0.01921
50	0.02145	21.4	0.01921
6.7	0.06942	21.4	0.01921
146	-0.06798	21.4	0.01921
9.8	0.05202	21.4	0.01921
130	-0.06345	21.4	0.01921
236	-0.05566	21.4	0.01921
170	-0.07429	21.4	0.01921
6.7	0.09885	21.4	0.01921
5.3	0.06546	21.4	0.01921
146	-0.07253	24.9	0.01436
6.7	0.02661	24.9	0.01436
21.4	-0.00586	24.9	0.01436
11.6	0.05249	24.9	0.01436
151	-0.07257	29.62	0.00799
170	-0.07592	29.62	0.00799
6.7	0.04421	29.62	0.00799
200.391	-0.06437	29.62	0.00799
50	0.02614	29.62	0.00799
15.8	0.0432	29.62	0.00799
9.4	0.05628	29.62	0.00799
6.7	0.0831	29.62	0.00799
216.434	-0.05092	29.62	0.00799
11.6	0.05846	29.62	0.00799
170	-0.06345	29.62	0.00799
11.4	0.04776	29.62	0.00799
96	-0.08319	29.62	0.00799
6.7	0.0271	29.62	0.00799
167	-0.06341	29.62	0.00799
385	-0.07725	29.62	0.00799
6.7	0.06784	29.62	0.00799
21.4	0.000746815	29.62	0.00799
320	-0.09174	29.62	0.00799
385	-0.08228	29.62	0.00799
6.7	0.04199	29.62	0.00799
320	-0.06713	29.62	0.00799
200.391	-0.08971	29.62	0.00799
70	-0.03251	29.62	0.00799
65.2	-0.01998	29.62	0.00799
96	-0.07874	29.62	0.00799
7.2	0.05468	29.62	0.00799
52	-0.01821	35.73	0.000217267
320	-0.07214	35.73	0.000217267
9.4	0.04263	35.73	0.000217267
21.4	-0.03036	35.73	0.000217267
146	-0.04648	35.73	0.000217267
29.62	-0.03143	35.73	0.000217267
9.4	0.07239	35.73	0.000217267
13.8	0.04	35.73	0.000217267
17.9	0.04223	42.5	-0.00546
9.4	0.0198	42.5	-0.00546
42.5	-0.00202	42.5	-0.00546
11.6	0.04125	42.5	-0.00546
11.6	0.01917	42.5	-0.00546
72.7	-0.0566	42.5	-0.00546
221.087	-0.02836	42.5	-0.00546
130	-0.07141	42.5	-0.00546
125	-0.08051	42.5	-0.00546
42.5	-0.01907	42.5	-0.00546
9.8	0.05195	42.5	-0.00546
15.2	0.02963	42.5	-0.00546
385	-0.07362	42.5	-0.00546
117	-0.04019	42.5	-0.00546
21.4	-0.00637	42.5	-0.00546
146	-0.05507	42.5	-0.00546
52	-0.01708	42.5	-0.00546
5.3	0.03148	42.5	-0.00546
6.7	0.04679	42.5	-0.00546
146	-0.04863	42.5	-0.00546
21.4	0.00286	42.5	-0.00546
15.8	0.04454	42.5	-0.00546
160	-0.0673	42.5	-0.00546
146	-0.05465	42.5	-0.00546
50	-0.00226	42.5	-0.00546
150	-0.05008	42.5	-0.00546
320	-0.0604	42.5	-0.00546
15.2	0.06185	42.5	-0.00546
121	-0.03302	42.5	-0.00546
9.8	0.04377	42.5	-0.00546
21.4	-0.0179	42.5	-0.00546
11.6	0.05632	42.5	-0.00546
29.62	0.01892	42.5	-0.00546
121	-0.05587	42.5	-0.00546
19.6648	-0.000536086	42.5	-0.00546
6.7	0.04797	42.5	-0.00546
9.8	0.04721	42.5	-0.00546
220.425	-0.05516	42.5	-0.00546
6.7	0.08311	42.5	-0.00546
320	-0.08052	42.5	-0.00546
21.4	-0.00074751	42.5	-0.00546
385	-0.08072	42.5	-0.00546
221.087	-0.06544	42.5	-0.00546
21.4	-0.00795	42.5	-0.00546
52	-0.00373	42.5	-0.00546
11.4	0.02731	42.5	-0.00546
15.8	0.0496	42.5	-0.00546
170	-0.07945	42.5	-0.00546
50	-0.01475	42.5	-0.00546
42.5	-0.01317	42.5	-0.00546
21.4	0.0068	42.5	-0.00546
35.73	-0.01744	42.5	-0.00546
51.3	-0.01768	42.5	-0.00546
130	-0.06198	50	-0.00937
9.8	0.05213	50	-0.00937
65.2	-0.02156	50	-0.00937
9.8	0.05557	50	-0.00937
320	-0.07224	50	-0.00937
320	-0.06131	50	-0.00937
130	-0.06008	50	-0.00937
6.7	0.04785	50	-0.00937
170	-0.06856	50	-0.00937
146	-0.07595	50	-0.00937
21.4	0.02684	50	-0.00937
9.4	0.05836	50	-0.00937
11.4	0.04449	50	-0.00937
51.3	-0.0207	50	-0.00937
5.3	0.00421	50	-0.00937
21.4	-0.00266	50	-0.00937
9.8	0.05229	50	-0.00937
6.7	0.09249	50	-0.00937
15.8	0.03724	50	-0.00937
50	-0.000507794	50	-0.00937
5.3	0.07426	50	-0.00937
170	-0.09498	50	-0.00937
11.4	0.05073	50	-0.00937
17.9	0.0151	50	-0.00937
121	-0.04233	50	-0.00937
70	0.02043	50	-0.00937
21.4	-0.006	50	-0.00937
9.8	0.03569	50	-0.00937
170	-0.085	50	-0.00937
17.9	0.01939	50	-0.00937
320	-0.0558	50	-0.00937
236	-0.05819	50	-0.00937
51.3	-0.02438	50	-0.00937
9.4	0.03555	50	-0.00937
6.7	0.04152	50	-0.00937
385	-0.08042	50	-0.00937
6.7	0.07917	50	-0.00937
170	-0.07357	51.3	-0.01005
72.7	-0.01905	51.3	-0.01005
7.2	0.05404	51.3	-0.01005
9.8	0.04634	51.3	-0.01005
21.4	-0.00322	51.3	-0.01005
120	-0.03465	51.3	-0.01005
236	-0.06514	51.3	-0.01005
21.4	0.00222	51.3	-0.01005
51.3	-0.01527	51.3	-0.01005
6.7	0.03168	51.3	-0.01005
9.4	0.04104	51.3	-0.01005
167	-0.0797	51.3	-0.01005
6.7	0.03617	51.3	-0.01005
146	-0.07569	51.3	-0.01005
72.7	-0.01388	51.3	-0.01005
6.7	0.04569	51.3	-0.01005
146	-0.05291	51.3	-0.01005
21.4	0.00624	51.3	-0.01005
50	0.01672	51.3	-0.01005
6.7	0.05954	51.3	-0.01005
21.4	-0.01265	51.3	-0.01005
11.6	0.02717	51.3	-0.01005
146	-0.07605	51.3	-0.01005
6.7	0.02977	51.3	-0.01005
320	-0.08799	51.3	-0.01005
70	-0.0326	51.3	-0.01005
219.099	-0.06695	51.3	-0.01005
21.4	-0.00825	51.3	-0.01005
11.6	0.03863	51.3	-0.01005
121	-0.06144	51.3	-0.01005
385	-0.10329	51.3	-0.01005
9.8	0.04877	51.3	-0.01005
21.4	0.00874	51.3	-0.01005
21.4	0.00394	51.3	-0.01005
21.4	-0.00561	51.3	-0.01005
151	-0.08766	51.3	-0.01005
52	-0.01751	51.3	-0.01005
5.3	0.02615	51.3	-0.01005
9.8	0.04353	51.3	-0.01005
15.2	0.03882	51.3	-0.01005
7.2	0.05295	51.3	-0.01005
6.7	0.03451	51.3	-0.01005
13.8	0.04676	51.3	-0.01005
385	-0.09081	51.3	-0.01005
385	-0.11103	51.3	-0.01005
21.4	0.00756	51.3	-0.01005
72.7	-0.07876	51.3	-0.01005
11.4	0.0339	51.3	-0.01005
72.7	-0.01501	51.3	-0.01005
51.3	-0.01655	51.3	-0.01005
6.7	0.02837	51.3	-0.01005
146	-0.08343	51.3	-0.01005
15.8	0.05019	51.3	-0.01005
220.425	-0.04806	51.3	-0.01005
6.7	0.06401	52	-0.0104
50	-0.01463	52	-0.0104
21.4	-0.000311874	52	-0.0104
29.62	-0.00789	52	-0.0104
13.8	0.04212	52	-0.0104
6.7	0.03475	52	-0.0104
120	-0.0473	52	-0.0104
19.6648	0.01554	52	-0.0104
17.9	0.02174	52	-0.0104
17.9	0.03635	52	-0.0104
21.4	0.01893	52	-0.0104
385	-0.0788	52	-0.0104
170	-0.09397	52	-0.0104
21.4	-0.00276	52	-0.0104
6.7	0.0285	52	-0.0104
9.8	0.04678	52	-0.0104
21.4	-0.0101	52	-0.0104
21.4	0.01052	52	-0.0104
11.6	0.04236	52	-0.0104
385	-0.07559	52	-0.0104
320	-0.06203	52	-0.0104
385	-0.10545	52	-0.0104
15.2	0.04307	52	-0.0104
130	-0.06557	52	-0.0104
146	-0.07418	52	-0.0104
21.4	-0.00299	52	-0.0104
11.6	0.03985	52	-0.0104
320	-0.07422	52	-0.0104
29.62	-0.0226	52	-0.0104
320	-0.06347	52	-0.0104
6.7	0.03053	52	-0.0104
385	-0.08251	52	-0.0104
6.7	0.04495	65.2	-0.01783
6.7	0.02296	65.2	-0.01783
385	-0.08848	65.2	-0.01783
51.3	-0.01708	65.2	-0.01783
6.7	0.03156	65.2	-0.01783
9.8	0.04965	65.2	-0.01783
6.7	0.03278	65.2	-0.01783
21.4	-0.00736	65.2	-0.01783
72.7	-0.02266	65.2	-0.01783
320	-0.07202	65.2	-0.01783
51.3	0.00188	70	-0.02059
146	-0.08267	70	-0.02059
6.7	0.037	70	-0.02059
200.391	-0.07695	70	-0.02059
320	-0.06786	70	-0.02059
120	-0.04654	70	-0.02059
6.7	0.04837	70	-0.02059
11.6	0.06746	70	-0.02059
21.4	0.00697	70	-0.02059
385	-0.079	70	-0.02059
6.7	0.06932	70	-0.02059
146	-0.07418	70	-0.02059
9.8	0.09714	70	-0.02059
5.3	0.05151	70	-0.02059
9.8	0.05224	70	-0.02059
5.3	0.03825	70.4	-0.02083
21.4	0.02052	70.4	-0.02083
11.4	0.04761	70.4	-0.02083
11.4	0.05969	70.4	-0.02083
21.4	0.00237	70.4	-0.02083
11.4	0.05702	70.4	-0.02083
146	-0.05344	70.4	-0.02083
320	-0.06867	70.4	-0.02083
17.9	0.02291	70.4	-0.02083
9.8	0.04712	70.4	-0.02083
50	-0.01352	70.4	-0.02083
72.7	-0.01998	72.7	-0.02231
320	-0.06165	72.7	-0.02231
21.4	0.02077	72.7	-0.02231
9.8	0.04396	72.7	-0.02231
50	0.00318	72.7	-0.02231
9.4	0.06578	72.7	-0.02231
9.4	0.03391	72.7	-0.02231
11.4	0.04127	72.7	-0.02231
42.5	-0.000602796	72.7	-0.02231
146	-0.08488	72.7	-0.02231
15.8	0.05351	72.7	-0.02231
7.7	0.02371	72.7	-0.02231
21.4	0.02029	72.7	-0.02231
51.3	-0.02763	72.7	-0.02231
219.099	-0.04231	72.7	-0.02231
13.8	0.04136	72.7	-0.02231
385	-0.07561	72.7	-0.02231
6.7	0.04388	72.7	-0.02231
320	-0.0497	72.7	-0.02231
52	-0.00822	72.7	-0.02231
17.9	0.01711	72.7	-0.02231
51.3	-0.02156	72.7	-0.02231
15.2	0.03963	72.7	-0.02231
11.4	0.03567	72.7	-0.02231
9.8	0.0569	72.7	-0.02231
170	-0.07761	72.7	-0.02231
29.62	0.00359	76.2	-0.02467
21.4	0.00929	76.2	-0.02467
221.087	-0.07818	96	-0.03662
6.7	0.02857	96	-0.03662
146	-0.08	96	-0.03662
21.4	0.01599	96	-0.03662
11.4	0.0435	96	-0.03662
320	-0.07268	96	-0.03662
52	-0.01047	117	-0.04825
6.7	0.06968	117	-0.04825
21.4	-0.01744	117	-0.04825
19.6648	0.00523	117	-0.04825
21.4	0.02793	117	-0.04825
120	-0.04434	117	-0.04825
21.4	-0.00316	117	-0.04825
21.4	0.00159	117	-0.04825
146	-0.07302	117	-0.04825
15.2	0.0418	117	-0.04825
42.5	-0.01446	120	-0.04982
220.425	-0.07561	120	-0.04982
21.4	-0.00247	120	-0.04982
385	-0.10161	120	-0.04982
9.8	0.04639	120	-0.04982
21.4	0.000297385	120	-0.04982
146	-0.04108	120	-0.04982
236	-0.06653	120	-0.04982
204.961	-0.05127	120	-0.04982
15.2	0.02069	120	-0.04982
146	-0.07991	120	-0.04982
72.7	-0.04934	120	-0.04982
9.4	0.03133	120	-0.04982
9.8	0.03185	120	-0.04982
42.5	-0.00918	120	-0.04982
146	-0.05628	120	-0.04982
236	-0.0819	120	-0.04982
52	-0.0051	120	-0.04982
13	0.02847	120	-0.04982
35.73	-0.028	120	-0.04982
11.6	0.03163	120	-0.04982
385	-0.08154	121	-0.05033
151	-0.06894	121	-0.05033
9.8	0.05164	121	-0.05033
146	-0.08095	121	-0.05033
6.7	0.05574	121	-0.05033
51.3	-0.01727	121	-0.05033
6.7	0.06731	121	-0.05033
21.4	0.01549	121	-0.05033
170	-0.07071	121	-0.05033
15.8	0.03062	121	-0.05033
29.62	-0.0394	121	-0.05033
21.4	0.01202	121	-0.05033
51.3	-0.02077	121	-0.05033
21.4	-2.48426e-05	121	-0.05033
29.62	-0.000450154	121	-0.05033
21.4	-0.01187	121	-0.05033
51.3	-0.0164	121	-0.05033
151	-0.08966	121	-0.05033
51.3	-0.01658	121	-0.05033
121	-0.05749	121	-0.05033
21.4	0.0051	125	-0.05225
216.434	-0.07885	125	-0.05225
204.961	-0.07797	125	-0.05225
9.8	0.06323	125	-0.05225
21.4	0.00703	125	-0.05225
6.7	0.01968	125	-0.05225
6.7	0.04958	130	-0.0544
7.7	0.05475	130	-0.0544
17.9	0.01761	130	-0.0544
21.4	0.00806	130	-0.0544
52	-0.00997	130	-0.0544
35.73	0.01796	130	-0.0544
200.391	-0.0727	130	-0.0544
50	-0.01737	130	-0.0544
70.4	-0.01512	130	-0.0544
6.7	0.03862	130	-0.0544
6.7	0.0972	130	-0.0544
65.2	-0.00971	130	-0.0544
146	-0.07115	130	-0.0544
52	-0.01372	130	-0.0544
11.4	0.03217	130	-0.0544
70.4	-0.02019	130	-0.0544
21.4	-0.00264	130	-0.0544
7.7	0.03062	130	-0.0544
9.8	0.04531	130	-0.0544
51.3	0.02233	130	-0.0544
120	-0.04472	130	-0.0544
125	-0.03852	130	-0.0544
170	-0.09466	130	-0.0544
7.1	0.02795	130	-0.0544
9.4	0.04345	130	-0.0544
385	-0.081	130	-0.0544
21.4	-0.00578	130	-0.0544
70	-0.02007	130	-0.0544
320	-0.07464	130	-0.0544
72.7	-0.07167	130	-0.0544
65.2	-0.01537	146	-0.05988
9.8	0.04492	146	-0.05988
146	-0.0604	146	-0.05988
120	-0.03482	146	-0.05988
50	-0.02011	146	-0.05988
11.6	0.01847	146	-0.05988
21.4	-0.01038	146	-0.05988
220.425	-0.04562	146	-0.05988
21.4	0.00109	146	-0.05988
42.5	-0.0137	146	-0.05988
130	-0.07397	146	-0.05988
320	-0.07706	146	-0.05988
15.2	0.0432	146	-0.05988
221.087	-0.03507	146	-0.05988
120	-0.04785	146	-0.05988
11.4	0.04496	146	-0.05988
320	-0.08021	146	-0.05988
167	-0.07793	146	-0.05988
204.961	-0.06688	146	-0.05988
29.62	-0.02699	146	-0.05988
146	-0.07369	146	-0.05988
146	-0.06931	146	-0.05988
146	-0.07448	146	-0.05988
21.4	-0.01814	146	-0.05988
50	0.01766	146	-0.05988
320	-0.0618	146	-0.05988
72.7	-0.06202	146	-0.05988
50	0.01819	146	-0.05988
146	-0.04911	146	-0.05988
146	-0.06913	146	-0.05988
42.5	0.0094	146	-0.05988
236	-0.06798	146	-0.05988
21.4	-0.00245	146	-0.05988
51.3	-0.00448	146	-0.05988
19.6648	0.00722	146	-0.05988
50	-0.01827	146	-0.05988
146	-0.07404	146	-0.05988
21.4	0.00854	146	-0.05988
385	-0.08152	146	-0.05988
121	-0.0485	146	-0.05988
9.8	0.05569	146	-0.05988
19.6648	-0.00981	146	-0.05988
6.7	0.0312	146	-0.05988
146	-0.0602	146	-0.05988
42.5	-0.01241	146	-0.05988
19.6648	-0.02205	146	-0.05988
5.3	0.05033	146	-0.05988
11.6	0.07731	146	-0.05988
170	-0.09605	146	-0.05988
11.6	0.04476	146	-0.05988
385	-0.11604	146	-0.05988
50	-0.01119	146	-0.05988
6.7	0.06685	146	-0.05988
146	-0.06769	146	-0.05988
146	-0.08428	146	-0.05988
160	-0.05045	146	-0.05988
11.4	0.02998	146	-0.05988
51.3	-0.01835	146	-0.05988
120	-0.04169	146	-0.05988
6.7	0.06274	146	-0.05988
320	-0.06921	146	-0.05988
21.4	-8.35024e-05	146	-0.05988
6.7	0.03373	146	-0.05988
220.425	-0.06531	146	-0.05988
42.5	-0.01815	146	-0.05988
21.4	0.01139	146	-0.05988
385	-0.08303	146	-0.05988
21.4	0.00762	146	-0.05988
17.9	0.03648	146	-0.05988
6.7	0.03568	146	-0.05988
121	-0.04908	146	-0.05988
9.8	0.03722	146	-0.05988
17.9	0.01133	146	-0.05988
21.4	0.0234	146	-0.05988
6.7	0.02859	146	-0.05988
70.4	0.01976	146	-0.05988
51.3	-0.01103	146	-0.05988
146	-0.05293	146	-0.05988
151	-0.08174	146	-0.05988
6.7	0.0336	146	-0.05988
120	-0.04033	146	-0.05988
6.7	0.04251	146	-0.05988
6.7	0.06426	146	-0.05988
320	-0.07185	146	-0.05988
11.6	0.04191	146	-0.05988
150	-0.08909	146	-0.05988
21.4	0.01155	146	-0.05988
117	-0.09298	146	-0.05988
150	-0.02951	146	-0.05988
9.8	0.04308	146	-0.05988
200.391	-0.07882	146	-0.05988
21.4	0.00869	146	-0.05988
21.4	-0.00758	146	-0.05988
65.2	-0.01659	146	-0.05988
52	-0.00972	146	-0.05988
96	-0.0835	146	-0.05988
52	-0.00822	146	-0.05988
21.4	0.00805	146	-0.05988
130	-0.06592	146	-0.05988
6.7	0.02866	146	-0.05988
320	-0.07668	146	-0.05988
50	0.00346	146	-0.05988
9.8	0.04766	146	-0.05988
21.4	0.000163793	146	-0.05988
50	-0.00768	146	-0.05988
320	-0.06451	146	-0.05988
7.1	0.02731	146	-0.05988
385	-0.10709	146	-0.05988
385	-0.06684	146	-0.05988
13.8	0.04266	146	-0.05988
15.2	0.03731	146	-0.05988
50	-0.01094	146	-0.05988
15.2	0.04022	146	-0.05988
146	-0.07338	150	-0.06112
50	-0.01106	150	-0.06112
130	-0.05988	150	-0.06112
51.3	-0.01078	150	-0.06112
21.4	-0.00596	150	-0.06112
11.6	0.03484	150	-0.06112
6.7	0.04723	150	-0.06112
21.4	0.00955	150	-0.06112
51.3	0.00724	150	-0.06112
21.4	0.0011	150	-0.06112
21.4	-0.00442	150	-0.06112
11.4	0.04488	150	-0.06112
9.8	0.04332	150	-0.06112
146	-0.04524	150	-0.06112
21.4	-0.01019	151	-0.06143
29.62	-0.01895	151	-0.06143
29.62	0.00513	151	-0.06143
6.7	0.03191	151	-0.06143
170	-0.07573	151	-0.06143
146	-0.07162	151	-0.06143
146	-0.04803	151	-0.06143
17.9	0.04781	151	-0.06143
52	-0.0074	151	-0.06143
6.7	0.03287	151	-0.06143
385	-0.1129	151	-0.06143
385	-0.0879	151	-0.06143
219.099	-0.06822	151	-0.06143
21.4	0.01808	151	-0.06143
21.4	-0.00847	151	-0.06143
21.4	-0.00729	151	-0.06143
21.4	-0.00222	151	-0.06143
146	-0.07638	160	-0.06416
146	-0.05451	160	-0.06416
320	-0.07694	160	-0.06416
50	0.00303	167	-0.06624
6.7	0.03131	167	-0.06624
146	-0.05249	167	-0.06624
170	-0.08352	167	-0.06624
21.4	-0.00256	167	-0.06624
170	-0.07829	167	-0.06624
9.8	0.07415	167	-0.06624
52	-0.00704	167	-0.06624
52	-0.02404	167	-0.06624
146	-0.03811	167	-0.06624
21.4	-0.01393	167	-0.06624
9.8	0.04815	167	-0.06624
96	-0.08093	167	-0.06624
146	-0.08231	167	-0.06624
167	-0.07032	167	-0.06624
9.8	0.04463	167	-0.06624
9.8	0.03204	167	-0.06624
6.7	0.06769	167	-0.06624
11.6	0.03029	167	-0.06624
219.099	-0.0923	167	-0.06624
21.4	-0.00271	167	-0.06624
146	-0.0226	170	-0.06703
170	-0.07365	170	-0.06703
151	-0.07314	170	-0.06703
11.6	0.06372	170	-0.06703
21.4	0.00781	170	-0.06703
5.3	0.06383	170	-0.06703
385	-0.1018	170	-0.06703
6.7	0.05353	170	-0.06703
21.4	0.00589	170	-0.06703
21.4	-0.00883	170	-0.06703
70	0.00861	170	-0.06703
70	0.0233	170	-0.06703
6.7	0.05793	170	-0.06703
21.4	-0.01766	170	-0.06703
6.7	0.06488	170	-0.06703
121	-0.05967	170	-0.06703
21.4	-0.00998	170	-0.06703
29.62	-0.000578816	170	-0.06703
204.961	-0.07148	170	-0.06703
200.391	-0.08292	170	-0.06703
320	-0.06552	170	-0.06703
146	-0.07376	170	-0.06703
6.7	0.05548	170	-0.06703
21.4	-0.00457	170	-0.06703
21.4	-0.0255	170	-0.06703
150	-0.09966	170	-0.06703
170	-0.0594	170	-0.06703
146	-0.08441	170	-0.06703
21.4	0.00377	170	-0.06703
70	0.02358	170	-0.06703
120	-0.04548	170	-0.06703
52	-0.00885	170	-0.06703
320	-0.06751	170	-0.06703
6.7	0.04502	170	-0.06703
236	-0.07657	170	-0.06703
21.4	0.0159	170	-0.06703
11.4	0.04507	170	-0.06703
170	-0.073	170	-0.06703
51.3	-0.02688	170	-0.06703
21.4	-0.01319	170	-0.06703
7.7	0.03233	170	-0.06703
11.6	0.05907	170	-0.06703
11.6	0.04026	170	-0.06703
9.8	0.09288	170	-0.06703
50	0.01427	170	-0.06703
6.7	0.03888	170	-0.06703
9.8	0.02792	170	-0.06703
15.2	0.04723	170	-0.06703
42.5	-0.00873	170	-0.06703
15.2	0.04173	200.391	-0.06809
151	-0.09026	200.391	-0.06809
9.8	0.04839	200.391	-0.06809
11.6	0.04153	200.391	-0.06809
76.2	-0.0311	200.391	-0.06809
167	-0.06577	200.391	-0.06809
9.8	0.08848	204.961	-0.0682
150	-0.06372	204.961	-0.0682
17.9	0.01498	204.961	-0.0682
121	-0.05679	204.961	-0.0682
7.2	0.02925	204.961	-0.0682
9.8	0.05071	204.961	-0.0682
125	-0.09637	204.961	-0.0682
167	-0.0854	204.961	-0.0682
17.9	0.04911	216.434	-0.06852
9.8	0.0511	216.434	-0.06852
6.7	0.05899	216.434	-0.06852
385	-0.11591	216.434	-0.06852
21.4	-0.01784	216.434	-0.06852
42.5	-0.02308	216.434	-0.06852
320	-0.07792	216.434	-0.06852
6.7	0.04603	219.099	-0.06865
21.4	-0.01001	219.099	-0.06865
6.7	0.03539	219.099	-0.06865
9.8	0.0204	219.099	-0.06865
17.9	0.0212	219.099	-0.06865
21.4	-0.01537	219.099	-0.06865
11.4	0.04132	219.099	-0.06865
167	-0.08162	219.099	-0.06865
21.4	-0.02469	220.425	-0.06872
146	-0.03295	220.425	-0.06872
170	-0.06846	220.425	-0.06872
150	-0.07162	220.425	-0.06872
146	-0.0581	220.425	-0.06872
385	-0.07891	220.425	-0.06872
11.4	0.04657	220.425	-0.06872
150	-0.04343	220.425	-0.06872
146	-0.04903	220.425	-0.06872
320	-0.07162	221.087	-0.06876
5.3	0.05543	221.087	-0.06876
6.7	0.09155	221.087	-0.06876
221.087	-0.09584	221.087	-0.06876
11.6	0.06517	221.087	-0.06876
130	-0.06431	221.087	-0.06876
29.62	0.00472	221.087	-0.06876
21.4	-0.000213094	236	-0.06985
51.3	-0.00887	236	-0.06985
170	-0.0464	236	-0.06985
21.4	0.00908	236	-0.06985
21.4	0.000586055	236	-0.06985
170	-0.0952	236	-0.06985
146	-0.05971	236	-0.06985
385	-0.08513	236	-0.06985
11.6	0.0243	236	-0.06985
7.2	0.05899	236	-0.06985
21.4	-0.00774	236	-0.06985
9.8	0.04755	236	-0.06985
35.73	-0.02741	236	-0.06985
6.7	0.03187	236	-0.06985
9.8	0.07577	236	-0.06985
6.7	0.02707	236	-0.06985
11.6	0.06973	236	-0.06985
21.4	-0.00171	236	-0.06985
9.8	0.05487	236	-0.06985
146	-0.08114	236	-0.06985
11.4	0.04613	320	-0.07753
146	-0.04868	320	-0.07753
50	0.01791	320	-0.07753
52	-0.00651	320	-0.07753
9.8	0.03631	320	-0.07753
146	-0.06425	320	-0.07753
130	-0.06723	320	-0.07753
120	-0.04175	320	-0.07753
52	-0.00402	320	-0.07753
6.7	0.03308	320	-0.07753
6.7	0.03419	320	-0.07753
11.4	0.0756	320	-0.07753
21.4	0.003	320	-0.07753
52	-0.01523	320	-0.07753
219.099	-0.03786	320	-0.07753
11.6	0.03348	320	-0.07753
6.7	0.03131	320	-0.07753
42.5	-0.01747	320	-0.07753
52	-0.01775	320	-0.07753
117	-0.03013	320	-0.07753
21.4	-0.00778	320	-0.07753
6.7	0.08117	320	-0.07753
17.9	0.02176	320	-0.07753
146	-0.04892	320	-0.07753
9.4	0.04556	320	-0.07753
7.2	0.03968	320	-0.07753
121	-0.06102	320	-0.07753
320	-0.05807	320	-0.07753
9.4	0.02533	320	-0.07753
320	-0.06383	320	-0.07753
6.7	0.06331	320	-0.07753
21.4	0.01338	320	-0.07753
216.434	-0.07238	320	-0.07753
42.5	-0.000324775	320	-0.07753
120	-0.05238	320	-0.07753
6.7	0.03265	320	-0.07753
117	-0.04047	320	-0.07753
96	-0.07861	320	-0.07753
320	-0.07632	320	-0.07753
42.5	-0.00801	320	-0.07753
9.8	0.04689	320	-0.07753
146	-0.07409	320	-0.07753
21.4	0.00972	320	-0.07753
167	-0.06735	320	-0.07753
146	-0.05234	320	-0.07753
320	-0.07811	320	-0.07753
29.62	-0.021	320	-0.07753
120	-0.04737	320	-0.07753
5.3	0.03448	320	-0.07753
21.4	-0.00503	320	-0.07753
70.4	-0.00779	320	-0.07753
17.9	0.01575	320	-0.07753
385	-0.08016	320	-0.07753
50	-0.01746	320	-0.07753
51.3	-0.00259	320	-0.07753
50	-0.01893	320	-0.07753
7.7	0.02071	320	-0.07753
146	-0.07377	320	-0.07753
21.4	-0.00522	320	-0.07753
21.4	0.00661	320	-0.07753
13.8	0.03374	320	-0.07753
6.7	0.0311	320	-0.07753
9.8	0.04745	320	-0.07753
21.4	-0.00869	320	-0.07753
146	-0.05624	385	-0.08301
6.7	0.03572	385	-0.08301
9.4	0.04394	385	-0.08301
146	-0.07715	385	-0.08301
170	-0.06632	385	-0.08301
7.2	0.07851	385	-0.08301
7.7	0.01517	385	-0.08301
51.3	-0.01756	385	-0.08301
51.3	-0.00238	385	-0.08301
21.4	0.01138	385	-0.08301
42.5	-0.0121	385	-0.08301
146	-0.08062	385	-0.08301
17.9	0.01463	385	-0.08301
130	-0.05988	385	-0.08301
167	-0.0876	385	-0.08301
42.5	-0.01336	385	-0.08301
15.8	0.04425	385	-0.08301
130	-0.07087	385	-0.08301
150	-0.06789	385	-0.08301
21.4	-0.00746	385	-0.08301
42.5	-0.00984	385	-0.08301
11.6	0.04644	385	-0.08301
236	-0.02894	385	-0.08301
21.4	-0.00803	385	-0.08301
65.2	-0.00831	385	-0.08301
15.8	0.04882	385	-0.08301
42.5	-0.00969	385	-0.08301
50	0.02111	385	-0.08301
21.4	0.00992	385	-0.08301
15.2	0.07693	385	-0.08301
11.6	0.03752	385	-0.08301
385	-0.07798	385	-0.08301
15.8	0.036	385	-0.08301
146	-0.07362	385	-0.08301
146	-0.08072	385	-0.08301
6.7	0.02869	385	-0.08301
21.4	-0.00838	385	-0.08301
21.4	-0.0093	385	-0.08301
9.8	0.0458	385	-0.08301
21.4	0.01752	385	-0.08301
72.7	-0.01662	385	-0.08301
121	-0.02259	385	-0.08301
21.4	0.00816	385	-0.08301
216.434	-0.06369	385	-0.08301
9.8	0.03684	385	-0.08301
320	-0.07569	385	-0.08301
320	-0.07894	385	-0.08301
21.4	-0.00747	385	-0.08301
167	-0.06033	385	-0.08301
5.3	0.03462	385	-0.08301
21.4	0.00731	385	-0.08301
51.3	-0.01629	385	-0.08301
21.4	-0.02064	385	-0.08301
130	-0.06733	385	-0.08301
51.3	0.00383	385	-0.08301
9.8	0.02676	385	-0.08301
21.4	-0.00847	385	-0.08301
21.4	-0.00486	385	-0.08301
21.4	-0.00412	385	-0.08301
21.4	-0.00474	385	-0.08301
51.3	-0.01258	385	-0.08301
5.3	0.01842	385	-0.08301
121	-0.05682	385	-0.08301
51.3	-0.01537	385	-0.08301

## Sheet: Figure 2f
density(g/cm3)	shap	lowess density(g/cm3)	lowess shap
2.69822	0.0055	1.8	-0.000574935
8.44	0.0103	1.8	-0.000574935
4.65	0.01479	1.8	-0.000574935
2.67	-0.0157	1.8	-0.000574935
8.44	0.01584	1.8	-0.000574935
8.44	0.01484	1.8	-0.000574935
8.9	0.02838	1.8	-0.000574935
1.81	-0.01462	1.8	-0.000574935
8.44	0.00661	1.8	-0.000574935
4.54	-0.01642	1.8	-0.000574935
7.8	-0.00493	1.8	-0.000574935
4.43	-0.00301	1.8	-0.000574935
7.85	0.02724	1.8	-0.000574935
2.67	-0.01265	1.8	-0.000574935
8	0.03138	1.8	-0.000574935
2.65501	-0.01087	1.803	-0.000586475
8.23	0.01295	1.803	-0.000586475
1.84	0.00921	1.803	-0.000586475
7.85	0.03321	1.803	-0.000586475
8.44	0.02205	1.803	-0.000586475
8.93	-0.13294	1.803	-0.000586475
7.83	0.00715	1.803	-0.000586475
8	0.02657	1.803	-0.000586475
2.78	-0.000836892	1.803	-0.000586475
1.81	0.00967	1.803	-0.000586475
8.23	0.02007	1.803	-0.000586475
8	0.01948	1.803	-0.000586475
8.44	0.01994	1.803	-0.000586475
4.43	-0.0179	1.803	-0.000586475
8	0.01599	1.803	-0.000586475
1.81	0.00355	1.803	-0.000586475
8	0.03618	1.803	-0.000586475
4.43	0.002	1.803	-0.000586475
8	0.01043	1.803	-0.000586475
4.43	-0.01719	1.803	-0.000586475
4.65	-0.00231	1.803	-0.000586475
19.3	-0.12731	1.81	-0.000613401
7.8	-0.00965	1.81	-0.000613401
8	0.02946	1.81	-0.000613401
8.23	0.02642	1.81	-0.000613401
8	0.01617	1.81	-0.000613401
8.44	0.02216	1.81	-0.000613401
8	0.01948	1.81	-0.000613401
1.81	0.00090037	1.81	-0.000613401
8	0.00866	1.81	-0.000613401
8.19	0.0259	1.81	-0.000613401
8.62	0.03767	1.81	-0.000613401
5.66	-0.02341	1.81	-0.000613401
1.84	-0.01346	1.81	-0.000613401
4.65	-0.01177	1.81	-0.000613401
1.81	0.01821	1.81	-0.000613401
2.7	-0.01591	1.81	-0.000613401
2.78	-0.01295	1.81	-0.000613401
8.44	0.01608	1.81	-0.000613401
7.8	-0.00242	1.81	-0.000613401
4.43	-0.01685	1.81	-0.000613401
8.44	0.01446	1.81	-0.000613401
8.19	0.01734	1.81	-0.000613401
4.43	-0.01085	1.81	-0.000613401
8	0.01255	1.81	-0.000613401
7.8	-0.00934	1.81	-0.000613401
4.43	0.00459	1.81	-0.000613401
7.872	0.0066	1.84	-0.000728772
1.81	0.00754	1.84	-0.000728772
8.74	0.02187	1.84	-0.000728772
7.83	0.01506	1.84	-0.000728772
2.67	-0.01294	1.84	-0.000728772
4.43	-0.02184	1.84	-0.000728772
8	0.02474	1.84	-0.000728772
8.62	0.00788	1.84	-0.000728772
4.43	-0.01598	1.84	-0.000728772
4.43	-0.02047	1.84	-0.000728772
8	0.01793	1.84	-0.000728772
4.43	-0.0153	1.84	-0.000728772
2.78	-0.01482	1.84	-0.000728772
7.8	0.00524	1.84	-0.000728772
8	0.00381	1.84	-0.000728772
19.3	-0.12674	1.84	-0.000728772
8.93	-0.13687	1.84	-0.000728772
4.43	-0.00235	1.84	-0.000728772
2.67	0.000339189	1.84	-0.000728772
2.67	0.01448	1.84	-0.000728772
4.43	-0.01699	1.84	-0.000728772
1.803	-0.00688	1.84	-0.000728772
2.67	0.02478	1.84	-0.000728772
1.84	-0.02771	1.84	-0.000728772
8.9	0.01485	1.84	-0.000728772
8.9	0.01199	1.84	-0.000728772
8	0.0288	1.84	-0.000728772
8.93	-0.11866	1.84	-0.000728772
8	0.02945	1.84	-0.000728772
1.84	-0.01179	1.84	-0.000728772
8.9	0.03403	1.84	-0.000728772
8.44	0.01828	1.84	-0.000728772
8.78	0.01065	1.84	-0.000728772
4.43	-0.01401	1.84	-0.000728772
5.66	0.01827	1.84	-0.000728772
8.78	0.02904	1.84	-0.000728772
8	0.03056	1.84	-0.000728772
8	0.01589	1.84	-0.000728772
2.66	-0.00137	1.84	-0.000728772
8.9	0.03677	1.84	-0.000728772
7.85	0.01873	1.84	-0.000728772
8.23	0.02774	1.84	-0.000728772
8	0.01111	1.84	-0.000728772
2.81	-0.01406	1.84	-0.000728772
4.43	-0.01879	1.84	-0.000728772
2.69645	0.01056	1.84	-0.000728772
7.8	-0.01909	1.84	-0.000728772
2.67	0.00533	1.84	-0.000728772
8.44	0.02277	1.84	-0.000728772
8.23	-0.000879009	1.84	-0.000728772
8	0.02328	1.84	-0.000728772
2.81	-0.01687	1.84	-0.000728772
8.19	0.0221	1.84	-0.000728772
2.66	0.02562	1.84	-0.000728772
8.19	0.02245	2.64276	-0.00378
8	0.0046	2.64276	-0.00378
8.23	0.04529	2.64276	-0.00378
4.43	-0.02348	2.64276	-0.00378
1.84	0.0133	2.64276	-0.00378
1.8	0.00632	2.64276	-0.00378
8.93	-0.1236	2.65501	-0.00383
8.19	0.01285	2.65501	-0.00383
6.471	-0.01157	2.65501	-0.00383
8	0.015	2.65501	-0.00383
8.93	-0.12722	2.65501	-0.00383
8.23	0.00876	2.65501	-0.00383
8.44	0.01627	2.65501	-0.00383
2.67	0.02544	2.65501	-0.00383
4.43	0.00398	2.66	-0.00385
8	0.01222	2.66	-0.00385
8.05	0.02039	2.66	-0.00385
2.78	-0.00594	2.66	-0.00385
4.43	-0.00444	2.66	-0.00385
1.8	0.00634	2.66	-0.00385
7.8	-0.01222	2.66	-0.00385
8.23	0.00567	2.66	-0.00385
8.23	0.02874	2.66	-0.00385
2.78	-0.01295	2.66	-0.00385
8	0.02711	2.66	-0.00385
1.81	0.018	2.66	-0.00385
8.93	-0.12021	2.66	-0.00385
8	0.0268	2.66	-0.00385
1.84	-0.01407	2.66	-0.00385
8	0.0215	2.66	-0.00385
2.81	-0.01278	2.66	-0.00385
8	0.01014	2.66	-0.00385
7.83	0.01557	2.66	-0.00385
8.44	0.02775	2.66	-0.00385
2.67	0.00905	2.66	-0.00385
8.93	-0.13634	2.66	-0.00385
8.9	0.02184	2.66	-0.00385
7.8	-0.00208	2.66	-0.00385
4.65	-0.01304	2.66	-0.00385
8.93	-0.11226	2.66	-0.00385
8.93	-0.13128	2.66	-0.00385
8.44	0.02675	2.66	-0.00385
8	0.03086	2.66	-0.00385
8.19	0.03374	2.66	-0.00385
2.68575	0.00376	2.67	-0.00389
2.67	-0.00291	2.67	-0.00389
8.23	0.01619	2.67	-0.00389
8.909	0.00413	2.67	-0.00389
8.19	0.03217	2.67	-0.00389
1.81	-0.00134	2.67	-0.00389
4.43	-0.01883	2.67	-0.00389
2.78	-0.00868	2.67	-0.00389
8	0.02653	2.67	-0.00389
8.19	0.00954	2.67	-0.00389
8	0.03094	2.67	-0.00389
4.43	-0.01717	2.67	-0.00389
8.44	0.01544	2.67	-0.00389
2.67	0.01116	2.67	-0.00389
4.43	-0.01626	2.67	-0.00389
1.803	-0.00599	2.67	-0.00389
8.05	0.01679	2.67	-0.00389
8	0.01197	2.67	-0.00389
8	0.01597	2.67	-0.00389
8	0.03053	2.67	-0.00389
8	0.03039	2.67	-0.00389
8	0.02953	2.67	-0.00389
2.67	-0.02305	2.67	-0.00389
1.84	0.00805	2.67	-0.00389
4.43	0.00881	2.67	-0.00389
8.05	0.0167	2.67	-0.00389
8.44	0.02031	2.67	-0.00389
2.67	-0.01706	2.67	-0.00389
8.19	0.01808	2.67	-0.00389
8	0.00881	2.67	-0.00389
19.3	-0.12345	2.67	-0.00389
7.8	-0.02933	2.67	-0.00389
7.8	-0.02084	2.67	-0.00389
8.44	0.01852	2.67	-0.00389
8.44	0.02346	2.67	-0.00389
8.93	-0.12886	2.67	-0.00389
1.84	0.00558	2.67	-0.00389
8.62	0.00949	2.67	-0.00389
8	0.04311	2.67	-0.00389
8	0.02969	2.67	-0.00389
19.3	-0.16136	2.67	-0.00389
8	0.05535	2.67	-0.00389
7.8	-0.0055	2.67	-0.00389
2.67	-0.00633	2.67	-0.00389
2.67	-0.02101	2.67	-0.00389
4.43	-0.01553	2.67	-0.00389
2.7	-0.01718	2.67	-0.00389
8	0.0171	2.67	-0.00389
6.471	-0.00065768	2.67	-0.00389
8.9	0.01396	2.67	-0.00389
4.43	-0.01733	2.67	-0.00389
8.78	0.0124	2.67	-0.00389
8	0.03856	2.67	-0.00389
5.66	-0.01973	2.67	-0.00389
8.93	-0.12438	2.67	-0.00389
8	0.01801	2.67	-0.00389
2.66	-0.00266	2.67	-0.00389
2.678	-0.01241	2.67	-0.00389
7.8	-0.000600301	2.67	-0.00389
4.43	-0.00192	2.67	-0.00389
2.67	0.00825	2.67	-0.00389
1.81	-0.01253	2.67	-0.00389
8.23	0.01523	2.67	-0.00389
2.66	0.00871	2.67	-0.00389
8	0.0302	2.67	-0.00389
1.81	-0.017	2.67	-0.00389
5.66	-0.0182	2.67	-0.00389
8.93	-0.16324	2.67	-0.00389
8.78	0.00839	2.67	-0.00389
8.23	0.01707	2.67	-0.00389
1.803	-0.00496	2.67	-0.00389
8.4	0.02948	2.67	-0.00389
8.23	0.0152	2.67	-0.00389
7.83	0.02964	2.67	-0.00389
8.19	0.01905	2.67	-0.00389
4.43	-0.02424	2.67	-0.00389
2.67	0.00836	2.67	-0.00389
2.7	0.00705	2.67	-0.00389
7.8	-0.01644	2.67	-0.00389
4.43	-0.01553	2.67	-0.00389
8.19	0.02931	2.67	-0.00389
8	0.02806	2.67	-0.00389
4.43	-0.01341	2.67	-0.00389
8.05	0.01827	2.67	-0.00389
8.78	0.01262	2.67	-0.00389
8.44	0.03033	2.67	-0.00389
2.7	-0.0192	2.67	-0.00389
8.19	0.04069	2.67	-0.00389
8.93	-0.11608	2.67	-0.00389
8.44	0.02227	2.67	-0.00389
4.43	-0.01367	2.67	-0.00389
7.8	-0.02984	2.67	-0.00389
8.05	0.01517	2.67	-0.00389
7.8	-0.01112	2.67	-0.00389
8.19	0.01976	2.67	-0.00389
1.84	0.0397	2.67	-0.00389
8	0.03246	2.67	-0.00389
1.84	0.02024	2.67	-0.00389
2.67	0.00372	2.67	-0.00389
4.43	-0.00202	2.67	-0.00389
4.54	-0.02044	2.67	-0.00389
2.81	-0.0113	2.67	-0.00389
8.9	0.01925	2.67	-0.00389
6.471	-0.00766	2.67	-0.00389
2.81	-0.00859	2.67	-0.00389
8	0.01904	2.67	-0.00389
8	0.02116	2.67	-0.00389
7.85	0.02673	2.67	-0.00389
4.43	0.00534	2.67	-0.00389
7.8	0.00897	2.67	-0.00389
4.43	-0.01673	2.67	-0.00389
4.43	-0.01632	2.67	-0.00389
8	0.02187	2.67	-0.00389
19.3	-0.12541	2.678	-0.00392
8.93	-0.13442	2.678	-0.00392
4.43	-0.01917	2.678	-0.00392
8.44	0.01713	2.678	-0.00392
8.9	0.01519	2.678	-0.00392
7.8	-0.00291	2.678	-0.00392
2.76	0.01249	2.68575	-0.00395
8	0.03132	2.68575	-0.00395
7.872	0.00705	2.68575	-0.00395
19.3	-0.13694	2.68575	-0.00395
4.43	-0.01734	2.68575	-0.00395
2.67	-0.00445	2.68575	-0.00395
7.85	0.01799	2.68575	-0.00395
6.471	-0.00511	2.6929	-0.00397
4.43	-0.01757	2.6929	-0.00397
2.81	-0.0135	2.6929	-0.00397
8.62	0.01566	2.6929	-0.00397
4.43	-0.00349	2.6929	-0.00397
2.67	-0.00481	2.6929	-0.00397
2.7	-0.02399	2.6929	-0.00397
4.43	-0.01084	2.6929	-0.00397
2.67	0.01005	2.69645	-0.00399
19.3	-0.12285	2.69645	-0.00399
2.67	0.00402	2.69645	-0.00399
8.44	0.00978	2.69645	-0.00399
2.67	-0.02017	2.69645	-0.00399
4.43	-0.02224	2.69645	-0.00399
2.81	-0.00949	2.69645	-0.00399
8	0.01948	2.69645	-0.00399
4.43	-0.01463	2.69645	-0.00399
19.3	-0.12379	2.69822	-0.00399
7.8	-0.00914	2.69822	-0.00399
8.44	0.03251	2.69822	-0.00399
8.9	0.02576	2.69822	-0.00399
8.9	0.01236	2.69822	-0.00399
2.7	-0.00885	2.69822	-0.00399
5.66	-0.01351	2.69822	-0.00399
8	0.03028	2.7	-0.004
2.7	-0.01472	2.7	-0.004
6.471	-0.0316	2.7	-0.004
8	-0.00077411	2.7	-0.004
1.84	0.0169	2.7	-0.004
19.3	-0.13421	2.7	-0.004
2.69645	-0.01108	2.7	-0.004
8	0.01193	2.7	-0.004
8.23	0.01658	2.7	-0.004
19.3	-0.17108	2.7	-0.004
2.68575	-0.00603	2.7	-0.004
1.8	0.01125	2.7	-0.004
7.8	0.0149	2.7	-0.004
8	0.01511	2.7	-0.004
8.78	0.00524	2.7	-0.004
4.43	-0.01632	2.7	-0.004
4.43	-0.02583	2.7	-0.004
7.8	-0.02384	2.7	-0.004
8.78	0.02044	2.7	-0.004
8	0.03134	2.7	-0.004
8.19	0.00659	2.7	-0.004
8.44	0.0146	2.7	-0.004
8.44	0.00881	2.7	-0.004
8.44	0.02444	2.7	-0.004
8.9	0.02033	2.7	-0.004
8	0.01962	2.7	-0.004
8.44	0.00734	2.7	-0.004
8.93	-0.13366	2.7	-0.004
8.44	0.01962	2.7	-0.004
19.3	-0.11182	2.7	-0.004
7.83	0.02909	2.7	-0.004
4.43	-0.01903	2.7	-0.004
8.44	0.01216	2.7	-0.004
8	0.00768	2.7	-0.004
2.66	0.01962	2.7	-0.004
8.9	0.02089	2.7	-0.004
2.6929	0.00875	2.7	-0.004
8.9	0.01728	2.7	-0.004
8	0.04112	2.7	-0.004
8.23	0.00729	2.7	-0.004
7.8	-0.01042	2.7	-0.004
2.76	-0.00193	2.76	-0.00422
8.4	0.01563	2.76	-0.00422
1.84	-0.01419	2.76	-0.00422
1.84	0.01416	2.76	-0.00422
7.8	-0.00963	2.76	-0.00422
8	0.0142	2.76	-0.00422
4.43	0.00185	2.76	-0.00422
5.66	-0.01737	2.76	-0.00422
19.3	-0.11716	2.76	-0.00422
8	0.01798	2.76	-0.00422
2.7	-0.00367	2.76	-0.00422
2.66	0.00589	2.76	-0.00422
7.83	0.01	2.76	-0.00422
1.81	-0.02229	2.76	-0.00422
4.43	0.01933	2.78	-0.0043
7.8	-0.01443	2.78	-0.0043
8	0.01371	2.78	-0.0043
2.7	0.00627	2.78	-0.0043
8	0.02292	2.78	-0.0043
2.67	0.00826	2.78	-0.0043
1.8	-0.01656	2.78	-0.0043
4.65	-0.01069	2.78	-0.0043
8.23	0.02711	2.78	-0.0043
2.78	-0.00852	2.78	-0.0043
8	0.00715	2.78	-0.0043
1.84	3.09199e-07	2.78	-0.0043
19.3	-0.12165	2.78	-0.0043
8.23	0.02909	2.78	-0.0043
8.19	0.02964	2.78	-0.0043
4.43	-0.02476	2.78	-0.0043
1.84	-0.00869	2.78	-0.0043
6.471	-0.000808375	2.81	-0.00441
2.67	0.02337	2.81	-0.00441
8	0.01345	2.81	-0.00441
2.66	-0.000430419	2.81	-0.00441
7.8	-0.00295	2.81	-0.00441
7.8	0.00257	2.81	-0.00441
1.84	0.00029106	2.81	-0.00441
8.93	-0.12954	2.81	-0.00441
2.81	-0.0254	2.81	-0.00441
2.69645	-0.01532	2.81	-0.00441
7.8	-0.01027	2.81	-0.00441
7.8	-0.000760989	2.81	-0.00441
2.69645	0.00695	2.81	-0.00441
4.43	0.00203	2.81	-0.00441
8	0.01011	2.81	-0.00441
7.8	-0.01466	2.81	-0.00441
2.81	-0.01677	2.81	-0.00441
2.76	0.00587	2.81	-0.00441
7.85	0.02146	2.81	-0.00441
19.3	-0.12536	2.81	-0.00441
5.66	-0.00132	2.81	-0.00441
7.8	-0.01724	2.81	-0.00441
4.43	-0.01905	2.81	-0.00441
4.43	-0.01271	2.81	-0.00441
8.9	0.01683	2.81	-0.00441
8.9	0.02078	2.81	-0.00441
4.65	0.02013	2.81	-0.00441
8	0.01338	2.81	-0.00441
4.43	-0.00642	2.81	-0.00441
1.84	-0.0062	2.81	-0.00441
8.44	0.0204	4.43	-0.01012
8	0.01512	4.43	-0.01012
2.7	-0.02233	4.43	-0.01012
1.8	0.00767	4.43	-0.01012
2.7	0.000540355	4.43	-0.01012
8.74	0.00121	4.43	-0.01012
8	0.04013	4.43	-0.01012
8.9	0.01336	4.43	-0.01012
4.43	-0.02593	4.43	-0.01012
8.9	0.01916	4.43	-0.01012
8	0.02412	4.43	-0.01012
19.3	-0.12949	4.43	-0.01012
2.7	-0.00768	4.43	-0.01012
4.43	-0.01615	4.43	-0.01012
2.7	-0.01022	4.43	-0.01012
5.66	-0.01605	4.43	-0.01012
4.43	-0.02067	4.43	-0.01012
8.62	0.01383	4.43	-0.01012
7.8	-0.01828	4.43	-0.01012
8.44	0.02172	4.43	-0.01012
4.43	0.00218	4.43	-0.01012
4.43	-0.02191	4.43	-0.01012
2.67	0.00957	4.43	-0.01012
7.8	-0.02493	4.43	-0.01012
8	0.03149	4.43	-0.01012
1.8	0.01004	4.43	-0.01012
7.8	-0.01772	4.43	-0.01012
2.81	-0.01171	4.43	-0.01012
8.44	0.0238	4.43	-0.01012
8.62	0.01261	4.43	-0.01012
8.23	0.01077	4.43	-0.01012
8.05	0.01622	4.43	-0.01012
4.43	-0.02267	4.43	-0.01012
8.78	0.01551	4.43	-0.01012
2.67	0.00722	4.43	-0.01012
1.84	0.0164	4.43	-0.01012
2.7	-0.01495	4.43	-0.01012
19.3	-0.12632	4.43	-0.01012
8.909	0.00625	4.43	-0.01012
8	0.01416	4.43	-0.01012
2.67	0.02337	4.43	-0.01012
8.23	0.01427	4.43	-0.01012
2.66	0.00495	4.43	-0.01012
8.93	-0.14283	4.43	-0.01012
7.872	0.01493	4.43	-0.01012
2.67	-0.00683	4.43	-0.01012
4.43	-0.01984	4.43	-0.01012
4.43	-0.01731	4.43	-0.01012
4.65	-0.01367	4.43	-0.01012
8.44	0.01219	4.43	-0.01012
8.44	0.0216	4.43	-0.01012
2.7	-0.01421	4.43	-0.01012
8	0.02178	4.43	-0.01012
8.19	0.02662	4.43	-0.01012
2.7	-0.00776	4.43	-0.01012
7.83	0.02071	4.43	-0.01012
8.23	0.02824	4.43	-0.01012
7.83	0.01743	4.43	-0.01012
2.67	0.01642	4.43	-0.01012
8.9	0.01395	4.43	-0.01012
8	0.03212	4.43	-0.01012
8.93	-0.12328	4.43	-0.01012
8.9	0.01704	4.43	-0.01012
1.81	0.00337	4.43	-0.01012
8	0.01096	4.43	-0.01012
8.19	0.00974	4.43	-0.01012
2.65501	0.0029	4.43	-0.01012
2.81	-0.01182	4.43	-0.01012
2.67	-0.00307	4.43	-0.01012
8.93	-0.11195	4.43	-0.01012
8.78	0.02322	4.43	-0.01012
19.3	-0.1727	4.43	-0.01012
8.44	0.01643	4.43	-0.01012
4.43	-0.02661	4.43	-0.01012
2.67	0.00214	4.43	-0.01012
4.43	-0.01935	4.43	-0.01012
8.44	0.0207	4.43	-0.01012
2.67	0.00558	4.43	-0.01012
4.43	-0.0179	4.43	-0.01012
4.43	-0.01945	4.43	-0.01012
8	0.0306	4.43	-0.01012
1.81	0.01568	4.43	-0.01012
8.23	0.01869	4.43	-0.01012
6.471	-0.01464	4.43	-0.01012
7.8	-0.02424	4.43	-0.01012
8.93	-0.13508	4.43	-0.01012
8	0.01784	4.43	-0.01012
8.909	0.00327	4.43	-0.01012
8.19	0.03117	4.43	-0.01012
8.9	0.02805	4.43	-0.01012
7.8	-0.02007	4.43	-0.01012
5.66	-0.00316	4.43	-0.01012
8	0.01609	4.43	-0.01012
8.23	0.01839	4.43	-0.01012
8	0.03705	4.43	-0.01012
4.65	-0.02018	4.43	-0.01012
8.44	0.01188	4.43	-0.01012
4.43	-0.02479	4.43	-0.01012
4.65	-0.02669	4.43	-0.01012
1.803	-0.00437	4.43	-0.01012
2.69822	-0.01258	4.43	-0.01012
7.85	0.01816	4.43	-0.01012
8.44	0.03562	4.43	-0.01012
2.6929	0.00266	4.43	-0.01012
2.76	0.000216732	4.43	-0.01012
8.19	0.02113	4.43	-0.01012
8.23	0.02498	4.43	-0.01012
4.54	-0.02262	4.43	-0.01012
8.44	0.01787	4.43	-0.01012
7.8	-0.01774	4.43	-0.01012
2.66	0.00128	4.43	-0.01012
8.23	0.03489	4.43	-0.01012
8.909	0.00482	4.43	-0.01012
8	0.02023	4.43	-0.01012
2.67	-0.00104	4.43	-0.01012
8.9	0.01796	4.43	-0.01012
7.8	-0.00408	4.43	-0.01012
1.84	-0.00663	4.43	-0.01012
8	0.03049	4.43	-0.01012
7.8	-0.01701	4.43	-0.01012
8.93	-0.15885	4.43	-0.01012
8.9	0.015	4.43	-0.01012
8.19	0.02014	4.43	-0.01012
2.78	-0.00877	4.43	-0.01012
19.3	-0.16382	4.43	-0.01012
8	0.01936	4.43	-0.01012
2.66	0.01464	4.43	-0.01012
4.43	-0.01064	4.43	-0.01012
8.19	0.00687	4.43	-0.01012
8.9	0.01856	4.43	-0.01012
2.81	-0.01344	4.43	-0.01012
4.43	-0.01122	4.43	-0.01012
8	0.03115	4.43	-0.01012
2.7	-0.01804	4.43	-0.01012
2.67	0.02231	4.43	-0.01012
8.19	0.00725	4.43	-0.01012
4.43	0.01284	4.43	-0.01012
8	0.03133	4.43	-0.01012
7.8	-0.02408	4.43	-0.01012
8.23	0.02123	4.43	-0.01012
6.471	-0.00477	4.43	-0.01012
7.85	0.02604	4.43	-0.01012
4.43	0.01213	4.43	-0.01012
4.43	-0.00984	4.43	-0.01012
4.43	-0.01331	4.43	-0.01012
7.8	-0.0064	4.43	-0.01012
19.3	-0.12893	4.43	-0.01012
2.67	-0.02656	4.43	-0.01012
8.93	-0.13258	4.43	-0.01012
6.471	-0.01482	4.43	-0.01012
8.9	0.01622	4.43	-0.01012
1.84	0.01393	4.43	-0.01012
8	0.01717	4.43	-0.01012
2.81	-0.01414	4.43	-0.01012
4.65	-0.03493	4.43	-0.01012
4.43	-0.02293	4.43	-0.01012
8.19	0.0061	4.43	-0.01012
4.43	-0.02076	4.43	-0.01012
8.44	0.01668	4.43	-0.01012
4.43	-0.0174	4.43	-0.01012
19.3	-0.16949	4.43	-0.01012
6.471	-0.00535	4.43	-0.01012
8	0.01673	4.43	-0.01012
1.84	-0.00227	4.43	-0.01012
8.909	-0.00292	4.43	-0.01012
1.84	0.000387255	4.43	-0.01012
4.43	-0.0212	4.43	-0.01012
8.19	0.01768	4.43	-0.01012
2.7	-0.01415	4.43	-0.01012
8	0.02171	4.43	-0.01012
8.93	-0.13403	4.43	-0.01012
8.44	0.00962	4.43	-0.01012
1.803	-0.00143	4.43	-0.01012
2.66	-0.02163	4.54	-0.01048
4.65	-0.02427	4.54	-0.01048
4.43	0.00467	4.54	-0.01048
19.3	-0.18124	4.54	-0.01048
8.93	-0.10864	4.54	-0.01048
2.67	-0.01302	4.65	-0.01082
2.65501	-0.00814	4.65	-0.01082
8	0.00842	4.65	-0.01082
8.44	0.01964	4.65	-0.01082
8.78	0.0154	4.65	-0.01082
4.43	0.00372	4.65	-0.01082
8.93	-0.15863	4.65	-0.01082
4.43	0.00597	4.65	-0.01082
8	0.02342	4.65	-0.01082
7.8	-0.00757	4.65	-0.01082
8.93	-0.14765	4.65	-0.01082
8.44	0.0102	4.65	-0.01082
4.43	-0.02263	4.65	-0.01082
8	0.02564	4.65	-0.01082
1.84	0.01618	4.65	-0.01082
8	0.02388	4.65	-0.01082
2.67	0.02105	4.65	-0.01082
6.471	-0.00124	4.65	-0.01082
1.84	0.00176	4.65	-0.01082
2.67	-0.00768	4.65	-0.01082
2.66	-0.00644	4.65	-0.01082
8.19	0.03424	4.65	-0.01082
2.81	-0.01607	4.65	-0.01082
2.67	0.02348	4.65	-0.01082
8.19	0.01587	4.65	-0.01082
7.8	-0.02019	4.65	-0.01082
2.81	-0.01415	4.65	-0.01082
7.8	-0.01033	4.65	-0.01082
8.23	0.01113	4.65	-0.01082
19.3	-0.15961	4.65	-0.01082
2.66	0.00773	4.65	-0.01082
6.471	-0.03885	4.65	-0.01082
8.23	0.00658	4.65	-0.01082
4.43	-0.01155	4.65	-0.01082
8.62	0.02364	4.65	-0.01082
2.7	-0.01445	5.66	-0.00429
8.93	-0.12507	5.66	-0.00429
8.93	-0.13755	5.66	-0.00429
5.66	0.00167	5.66	-0.00429
8	0.0288	5.66	-0.00429
8.909	-0.00225	5.66	-0.00429
2.7	-0.01494	5.66	-0.00429
1.84	-0.01429	5.66	-0.00429
1.8	0.01187	5.66	-0.00429
4.43	-0.01298	5.66	-0.00429
8.23	0.01228	5.66	-0.00429
8.19	0.0192	5.66	-0.00429
2.81	-0.01127	5.66	-0.00429
8	0.01197	5.66	-0.00429
4.43	-0.01676	5.66	-0.00429
8	0.02597	5.66	-0.00429
8.23	0.01849	5.66	-0.00429
8	0.03468	5.66	-0.00429
2.76	0.00201	5.66	-0.00429
1.8	-0.02182	6.471	0.000278243
8.62	0.0104	6.471	0.000278243
2.67	-0.0081	6.471	0.000278243
2.76	-0.01207	6.471	0.000278243
8	0.02928	6.471	0.000278243
2.78	-0.01099	6.471	0.000278243
8	0.00444	6.471	0.000278243
8.44	0.0087	6.471	0.000278243
7.85	0.01834	6.471	0.000278243
4.43	0.000483084	6.471	0.000278243
19.3	-0.12273	6.471	0.000278243
8.74	0.01313	6.471	0.000278243
1.84	-0.0163	6.471	0.000278243
4.43	-0.02328	6.471	0.000278243
7.87	0.03152	6.471	0.000278243
8	0.01062	6.471	0.000278243
7.8	0.00761	6.471	0.000278243
4.43	0.00137	6.471	0.000278243
7.85	0.01992	6.471	0.000278243
8.19	0.03839	6.471	0.000278243
8.9	0.01872	6.471	0.000278243
8	0.03174	6.471	0.000278243
2.7	-0.01061	6.471	0.000278243
2.68575	-0.01394	6.471	0.000278243
8	0.03383	6.471	0.000278243
8.44	0.0156	6.471	0.000278243
8.62	0.02024	6.471	0.000278243
6.471	-0.02083	7.8	0.01308
8.44	0.01336	7.8	0.01308
8.19	0.0152	7.8	0.01308
8	0.01802	7.8	0.01308
8	0.01437	7.8	0.01308
4.43	-0.01586	7.8	0.01308
8.44	0.01736	7.8	0.01308
7.8	-0.01498	7.8	0.01308
8.44	0.02159	7.8	0.01308
8.44	0.03261	7.8	0.01308
2.678	0.00408	7.8	0.01308
8.44	0.04339	7.8	0.01308
8	0.03229	7.8	0.01308
8.93	-0.1831	7.8	0.01308
8	0.01632	7.8	0.01308
7.85	0.03236	7.8	0.01308
2.78	-0.00643	7.8	0.01308
8.19	0.00677	7.8	0.01308
8.23	0.03415	7.8	0.01308
8.44	0.01644	7.8	0.01308
2.67	0.00246	7.8	0.01308
2.67	0.00828	7.8	0.01308
2.65501	0.01377	7.8	0.01308
4.43	-0.01127	7.8	0.01308
8	0.01285	7.8	0.01308
8	0.0315	7.8	0.01308
8.44	0.02269	7.8	0.01308
4.43	-0.00207	7.8	0.01308
4.43	-0.01627	7.8	0.01308
8.19	0.01685	7.8	0.01308
8.23	0.01676	7.8	0.01308
8	0.02315	7.8	0.01308
2.67	0.01807	7.8	0.01308
8.909	0.00572	7.8	0.01308
1.81	0.01411	7.8	0.01308
1.803	-0.00662	7.8	0.01308
7.8	-0.02594	7.8	0.01308
8	0.01337	7.8	0.01308
5.66	-0.0225	7.8	0.01308
8.23	0.02155	7.8	0.01308
8.93	-0.11529	7.8	0.01308
8.9	0.01541	7.8	0.01308
4.43	-0.0076	7.8	0.01308
8	0.01856	7.8	0.01308
8	0.01704	7.8	0.01308
2.7	-0.01487	7.8	0.01308
7.8	-0.01216	7.8	0.01308
8	0.01584	7.8	0.01308
4.43	0.00265	7.8	0.01308
4.65	-0.01252	7.8	0.01308
5.66	-0.00443	7.8	0.01308
2.66	0.01389	7.8	0.01308
7.872	0.01113	7.8	0.01308
8.93	-0.13581	7.8	0.01308
8.78	0.02111	7.8	0.01308
2.67	0.00359	7.8	0.01308
4.43	-0.02073	7.8	0.01308
2.67	-0.01539	7.8	0.01308
4.43	0.000428182	7.8	0.01308
8	0.00563	7.8	0.01308
8.78	0.00693	7.8	0.01308
4.43	0.00261	7.8	0.01308
8.62	0.02109	7.8	0.01308
8.93	-0.13064	7.8	0.01308
7.8	-0.00921	7.8	0.01308
2.67	-0.00849	7.8	0.01308
4.65	-0.01987	7.8	0.01308
7.85	0.02776	7.8	0.01308
8.23	0.00881	7.8	0.01308
7.85	0.02675	7.8	0.01308
19.3	-0.12593	7.8	0.01308
1.803	-0.00881	7.8	0.01308
4.43	-0.01813	7.8	0.01308
2.67	-0.00604	7.8	0.01308
2.678	-0.02017	7.8	0.01308
19.3	-0.11597	7.8	0.01308
2.7	-0.01323	7.8	0.01308
2.67	-0.01613	7.8	0.01308
6.471	-0.03844	7.8	0.01308
4.65	-0.03865	7.8	0.01308
8.19	0.00979	7.8	0.01308
4.65	-0.02359	7.8	0.01308
1.81	-0.02127	7.8	0.01308
8	0.01074	7.8	0.01308
8	0.02307	7.8	0.01308
8.93	-0.12983	7.8	0.01308
4.65	-0.01199	7.8	0.01308
8	0.01864	7.8	0.01308
8	0.00672	7.83	0.01338
2.67	-0.00879	7.83	0.01338
2.67	-0.000265616	7.83	0.01338
4.43	0.00511	7.83	0.01338
1.803	-0.00414	7.83	0.01338
7.8	-0.02828	7.83	0.01338
19.3	-0.14272	7.83	0.01338
4.43	0.00174	7.83	0.01338
2.6929	-0.01287	7.83	0.01338
7.83	0.02516	7.83	0.01338
2.81	-0.00903	7.83	0.01338
8.74	0.00306	7.83	0.01338
8.78	0.03702	7.83	0.01338
4.43	-0.00247	7.83	0.01338
2.67	0.00482	7.83	0.01338
8.44	0.02161	7.85	0.01358
2.81	-0.01356	7.85	0.01358
2.7	-0.00166	7.85	0.01358
19.3	-0.13959	7.85	0.01358
4.43	0.02019	7.85	0.01358
4.65	0.02451	7.85	0.01358
2.67	-0.00462	7.85	0.01358
4.43	-0.01391	7.85	0.01358
8	0.01372	7.85	0.01358
8.23	0.02429	7.85	0.01358
2.78	-0.01113	7.85	0.01358
19.3	-0.14117	7.85	0.01358
4.43	-0.01942	7.85	0.01358
2.64276	0.00902	7.85	0.01358
8.78	0.03675	7.85	0.01358
8.05	0.01767	7.85	0.01358
8.62	0.02	7.85	0.01358
4.43	0.01355	7.85	0.01358
2.68575	0.00326	7.85	0.01358
8.23	0.02559	7.85	0.01358
19.3	-0.11957	7.85	0.01358
8.19	0.02333	7.85	0.01358
4.43	-0.01884	7.85	0.01358
2.7	0.0109	7.85	0.01358
8.93	-0.11318	7.85	0.01358
4.43	-0.000457171	7.85	0.01358
8	0.01958	7.85	0.01358
8.9	0.01102	7.85	0.01358
8.93	-0.12268	7.85	0.01358
4.43	-0.01171	7.85	0.01358
8.9	0.01864	7.85	0.01358
2.64276	-0.00722	7.85	0.01358
1.8	-0.02842	7.87	0.01378
7.872	0.01094	7.87	0.01378
5.66	0.000378792	7.872	0.0138
7.85	0.00949	7.872	0.0138
8.9	0.01853	7.872	0.0138
8.62	0.01446	7.872	0.0138
8	0.00995	7.872	0.0138
2.67	0.01172	7.872	0.0138
6.471	-0.0288	7.872	0.0138
8.62	0.03381	7.872	0.0138
7.83	0.02203	7.872	0.0138
7.8	0.00488	7.872	0.0138
8.62	0.00353	8	0.01505
7.8	5.96745e-05	8	0.01505
8.23	0.01977	8	0.01505
8.23	0.00935	8	0.01505
1.81	-0.01827	8	0.01505
2.69822	0.01099	8	0.01505
2.81	-0.01583	8	0.01505
2.678	-0.01518	8	0.01505
7.8	-0.02104	8	0.01505
8.44	0.02291	8	0.01505
8	0.01672	8	0.01505
8.93	-0.11244	8	0.01505
2.66	0.01709	8	0.01505
8	0.01615	8	0.01505
2.67	0.00974	8	0.01505
7.85	0.0152	8	0.01505
4.65	-0.00676	8	0.01505
4.43	-0.01229	8	0.01505
2.67	0.01024	8	0.01505
8	0.028	8	0.01505
8.05	0.01719	8	0.01505
2.67	0.02332	8	0.01505
8.78	0.01826	8	0.01505
2.76	0.00439	8	0.01505
8.9	0.02558	8	0.01505
8	0.03239	8	0.01505
2.66	0.01048	8	0.01505
8.44	0.02567	8	0.01505
8	0.01332	8	0.01505
8.23	0.03009	8	0.01505
6.471	-0.0014	8	0.01505
2.66	-0.00121	8	0.01505
8.74	0.02995	8	0.01505
4.43	-0.01229	8	0.01505
8.44	0.01993	8	0.01505
2.69645	0.00918	8	0.01505
4.43	0.01099	8	0.01505
8.9	0.01236	8	0.01505
8	0.0229	8	0.01505
8.93	-0.12361	8	0.01505
2.69822	-0.00817	8	0.01505
8	0.01353	8	0.01505
7.85	0.02805	8	0.01505
8.19	0.01336	8	0.01505
8.05	0.02547	8	0.01505
19.3	-0.13409	8	0.01505
8.78	0.00646	8	0.01505
7.8	-0.01983	8	0.01505
8	0.02464	8	0.01505
7.8	-0.02682	8	0.01505
1.84	-0.00519	8	0.01505
2.81	-0.00981	8	0.01505
8.44	0.023	8	0.01505
7.872	0.00957	8	0.01505
8.44	0.0324	8	0.01505
8.9	0.01925	8	0.01505
8.9	0.023	8	0.01505
2.81	-0.00736	8	0.01505
4.43	-0.01159	8	0.01505
19.3	-0.13183	8	0.01505
2.67	0.00538	8	0.01505
8	0.05112	8	0.01505
8.62	0.02022	8	0.01505
8.19	0.01843	8	0.01505
1.84	-0.01485	8	0.01505
4.65	-0.02542	8	0.01505
8	0.02142	8	0.01505
8.44	0.02077	8	0.01505
4.43	0.01541	8	0.01505
8.05	0.01357	8	0.01505
8.78	0.02521	8	0.01505
4.65	0.03407	8	0.01505
19.3	-0.15494	8	0.01505
8.19	0.01498	8	0.01505
7.8	-0.02996	8	0.01505
2.66	0.00864	8	0.01505
1.8	0.01134	8	0.01505
8	0.02004	8	0.01505
8.44	0.0175	8	0.01505
19.3	-0.15615	8	0.01505
7.8	-0.02545	8	0.01505
8.9	0.02716	8	0.01505
2.7	-0.00903	8	0.01505
1.84	-0.01672	8	0.01505
8.62	0.01495	8	0.01505
4.43	-0.0114	8	0.01505
8.93	-0.1296	8	0.01505
4.43	0.01632	8	0.01505
19.3	-0.12994	8	0.01505
1.81	0.0036	8	0.01505
5.66	-0.01623	8	0.01505
8.44	0.02457	8	0.01505
8	0.0164	8	0.01505
1.803	0.00332	8	0.01505
2.7	-0.0074	8	0.01505
8	0.02439	8	0.01505
1.84	-0.00835	8	0.01505
4.43	-0.02474	8	0.01505
8.62	0.01542	8	0.01505
2.7	-0.01415	8	0.01505
4.43	-0.01916	8	0.01505
2.67	-0.00704	8	0.01505
1.81	0.01752	8	0.01505
4.43	-0.01239	8	0.01505
2.67	0.00852	8	0.01505
8	0.02343	8	0.01505
8.78	0.03827	8	0.01505
4.43	0.00354	8	0.01505
8	0.01114	8	0.01505
8.23	0.00991	8	0.01505
2.67	-0.00631	8	0.01505
4.43	-0.01731	8	0.01505
8.9	0.01246	8	0.01505
1.8	-0.02775	8	0.01505
2.6929	-0.000700302	8	0.01505
8	0.00608	8	0.01505
8.23	0.01612	8	0.01505
2.66	-0.0113	8	0.01505
8.93	-0.14325	8	0.01505
8.44	0.02002	8	0.01505
8	0.02306	8	0.01505
8	0.02209	8	0.01505
8	0.0181	8	0.01505
2.78	-0.01436	8	0.01505
7.85	0.02401	8	0.01505
4.65	-0.01166	8	0.01505
8.44	0.0115	8	0.01505
8	0.02362	8	0.01505
5.66	-0.00306	8	0.01505
4.43	-0.01742	8	0.01505
7.83	0.02707	8	0.01505
8.93	-0.13782	8	0.01505
8.93	-0.1542	8	0.01505
8	0.03084	8	0.01505
1.81	-0.02188	8	0.01505
8.19	0.01089	8	0.01505
1.81	0.00985	8	0.01505
1.84	-0.00566	8	0.01505
4.43	-0.02132	8	0.01505
2.67	-0.01213	8	0.01505
8.05	0.02795	8	0.01505
2.69645	0.0056	8	0.01505
4.43	-0.00245	8	0.01505
8.78	0.00963	8	0.01505
8	0.02056	8	0.01505
6.471	-0.0112	8	0.01505
7.83	0.01845	8	0.01505
4.43	-0.01751	8	0.01505
1.803	-0.00562	8	0.01505
8.74	0.04044	8	0.01505
7.8	-0.02537	8	0.01505
7.8	-0.0052	8	0.01505
8	0.03465	8	0.01505
8.93	-0.11435	8	0.01505
19.3	-0.14494	8	0.01505
8	0.02016	8	0.01505
4.43	-0.01744	8	0.01505
8.44	0.00976	8	0.01505
8	0.01372	8	0.01505
8	0.02679	8	0.01505
8.23	0.01724	8	0.01505
8.93	-0.12424	8	0.01505
8.9	0.02119	8	0.01505
8.93	-0.15362	8	0.01505
8	0.02149	8	0.01505
2.81	-0.01017	8	0.01505
2.67	-0.00358	8	0.01505
8	0.01759	8	0.01505
8.23	0.01447	8	0.01505
8.9	0.01745	8	0.01505
6.471	-0.02198	8	0.01505
8.9	0.02452	8	0.01505
4.43	-0.01086	8	0.01505
8.93	-0.14014	8	0.01505
4.43	-0.01033	8	0.01505
4.43	-0.02009	8	0.01505
8.93	-0.12301	8	0.01505
1.84	-0.00643	8	0.01505
4.43	-0.02016	8	0.01505
8.44	0.02253	8	0.01505
4.43	-0.01499	8	0.01505
8	0.01479	8	0.01505
1.81	0.00752	8	0.01505
8.9	0.01644	8	0.01505
1.84	0.00934	8	0.01505
2.67	-0.00896	8	0.01505
4.43	-0.01951	8	0.01505
2.64276	-0.0045	8	0.01505
8.9	0.01778	8	0.01505
1.803	-0.00739	8	0.01505
4.43	-0.0033	8	0.01505
8.23	0.02751	8	0.01505
8	0.03028	8	0.01505
8.93	-0.1124	8	0.01505
4.43	0.000899909	8	0.01505
2.67	-0.00771	8	0.01505
8.44	0.04872	8	0.01505
4.65	0.00124	8	0.01505
8.44	0.0183	8	0.01505
4.65	-0.00692	8	0.01505
8	0.0428	8	0.01505
8.19	0.01284	8	0.01505
8.19	0.03438	8	0.01505
8	0.02042	8	0.01505
8.19	0.03486	8	0.01505
2.67	0.00468	8	0.01505
8.9	0.01967	8	0.01505
7.8	-0.01816	8	0.01505
8.44	0.02277	8	0.01505
8.78	0.01047	8	0.01505
1.81	0.00469	8	0.01505
8.9	0.02348	8	0.01505
8	0.03476	8	0.01505
8.44	0.01915	8	0.01505
8.78	0.02315	8	0.01505
8.62	0.02657	8	0.01505
8.62	0.01391	8	0.01505
8.19	0.01669	8	0.01505
7.8	-0.00869	8	0.01505
2.67	-0.01965	8	0.01505
8.05	0.03066	8	0.01505
4.65	-0.01825	8	0.01505
8	0.03832	8	0.01505
1.84	-0.00933	8	0.01505
2.6929	0.01089	8	0.01505
7.83	0.02417	8	0.01505
8.93	-0.13199	8	0.01505
4.43	-0.01175	8	0.01505
8.9	0.03649	8	0.01505
7.85	0.02448	8	0.01505
7.8	-0.02846	8	0.01505
1.84	-0.03355	8	0.01505
8	0.0194	8	0.01505
8.19	0.01891	8	0.01505
8.44	0.02027	8	0.01505
19.3	-0.14696	8	0.01505
6.471	-0.00952	8	0.01505
8	0.02744	8	0.01505
2.69822	-0.01139	8	0.01505
4.43	-0.02152	8	0.01505
2.67	-0.00678	8	0.01505
8	0.03063	8	0.01505
8.19	0.02176	8	0.01505
8.9	0.01969	8	0.01505
7.85	0.02258	8	0.01505
4.43	0.00777	8	0.01505
8	0.01074	8.05	0.01554
8.74	0.02744	8.05	0.01554
8	0.05448	8.05	0.01554
1.803	-0.00636	8.05	0.01554
8	0.02146	8.05	0.01554
8	0.02079	8.05	0.01554
2.67	-0.00999	8.05	0.01554
8	0.01977	8.05	0.01554
7.8	-0.01953	8.05	0.01554
2.69645	-0.00996	8.05	0.01554
8	0.01544	8.05	0.01554
8.93	-0.14694	8.05	0.01554
8.44	0.01551	8.05	0.01554
8	0.01841	8.05	0.01554
2.67	0.03185	8.05	0.01554
2.7	-0.00791	8.05	0.01554
2.65501	0.00333	8.19	0.01687
8	0.01136	8.19	0.01687
2.67	-0.0072	8.19	0.01687
1.81	-0.01125	8.19	0.01687
8.62	0.01049	8.19	0.01687
8.44	0.00784	8.19	0.01687
7.8	-0.00742	8.19	0.01687
2.67	0.0143	8.19	0.01687
2.7	-0.01677	8.19	0.01687
7.85	0.027	8.19	0.01687
8.4	0.01181	8.19	0.01687
7.8	-0.03406	8.19	0.01687
8.23	-0.000826281	8.19	0.01687
8.93	-0.12928	8.19	0.01687
2.78	-0.00573	8.19	0.01687
8.44	0.0204	8.19	0.01687
2.67	-0.01716	8.19	0.01687
4.43	-0.0017	8.19	0.01687
1.84	-0.00649	8.19	0.01687
4.43	-0.00123	8.19	0.01687
8	0.03777	8.19	0.01687
19.3	-0.1253	8.19	0.01687
8.05	0.01428	8.19	0.01687
6.471	-0.03258	8.19	0.01687
8	0.02675	8.19	0.01687
1.84	-0.00369	8.19	0.01687
8	0.01784	8.19	0.01687
6.471	-0.0081	8.19	0.01687
8	0.01416	8.19	0.01687
1.84	-0.00597	8.19	0.01687
2.78	-0.0147	8.19	0.01687
1.84	-0.01801	8.19	0.01687
2.66	-0.00736	8.19	0.01687
8	0.02862	8.19	0.01687
2.68575	-0.01105	8.19	0.01687
2.65501	-0.00562	8.19	0.01687
8.44	0.03151	8.19	0.01687
8	0.03085	8.19	0.01687
4.43	-0.01985	8.19	0.01687
4.43	-0.01378	8.19	0.01687
4.65	0.00123	8.19	0.01687
7.8	-0.02842	8.19	0.01687
8	0.02655	8.19	0.01687
7.85	0.02377	8.19	0.01687
7.8	-0.00508	8.19	0.01687
2.64276	0.000789983	8.19	0.01687
8.78	0.00535	8.19	0.01687
8.909	0.01284	8.19	0.01687
4.43	-0.01997	8.19	0.01687
4.43	0.01833	8.19	0.01687
7.872	0.02376	8.19	0.01687
2.67	-0.00376	8.19	0.01687
7.85	0.0171	8.23	0.01724
8.19	0.01716	8.23	0.01724
8.909	0.00502	8.23	0.01724
8	0.0153	8.23	0.01724
4.65	-0.02301	8.23	0.01724
8.44	0.01361	8.23	0.01724
1.84	0.03892	8.23	0.01724
1.803	-0.00937	8.23	0.01724
2.678	0.02024	8.23	0.01724
19.3	-0.16708	8.23	0.01724
4.54	-0.01599	8.23	0.01724
8.62	0.01569	8.23	0.01724
8.93	-0.12835	8.23	0.01724
8	0.012	8.23	0.01724
1.8	-0.02181	8.23	0.01724
8.9	0.02018	8.23	0.01724
1.81	-0.02221	8.23	0.01724
7.872	0.01318	8.23	0.01724
8.44	0.02135	8.23	0.01724
2.67	0.00779	8.23	0.01724
1.803	-0.000383916	8.23	0.01724
8.78	0.00494	8.23	0.01724
8.23	0.0101	8.23	0.01724
8	0.01513	8.23	0.01724
2.69645	0.00254	8.23	0.01724
8	0.02275	8.23	0.01724
7.8	-0.01988	8.23	0.01724
2.81	-0.01562	8.23	0.01724
8.9	0.019	8.23	0.01724
8	0.01796	8.23	0.01724
2.69822	0.00156	8.23	0.01724
1.803	-0.00636	8.23	0.01724
8.19	0.01077	8.23	0.01724
8.9	0.01505	8.23	0.01724
2.7	-0.01405	8.23	0.01724
2.65501	-0.000916889	8.23	0.01724
6.471	-0.03465	8.23	0.01724
2.67	-0.00702	8.23	0.01724
2.67	0.00678	8.23	0.01724
2.67	0.0044	8.23	0.01724
8	0.00962	8.23	0.01724
8.78	0.03328	8.23	0.01724
8.9	0.02922	8.23	0.01724
1.81	-0.0152	8.23	0.01724
8.78	0.03476	8.23	0.01724
2.67	0.01239	8.23	0.01724
2.67	0.00386	8.23	0.01724
7.8	0.00395	8.23	0.01724
2.7	-0.01539	8.23	0.01724
8	0.01242	8.23	0.01724
1.84	0.00261	8.23	0.01724
8.74	0.0236	8.23	0.01724
8.78	0.00512	8.23	0.01724
2.67	-0.00296	8.23	0.01724
8	0.03192	8.23	0.01724
8.93	-0.12941	8.23	0.01724
2.66	0.0065	8.23	0.01724
8.44	0.02728	8.23	0.01724
8.74	0.02585	8.23	0.01724
4.43	-0.01994	8.23	0.01724
2.67	0.00632	8.4	0.01881
7.8	-0.0187	8.4	0.01881
8.74	0.0082	8.4	0.01881
4.65	-0.000876409	8.44	0.01917
8.23	0.04452	8.44	0.01917
19.3	-0.16142	8.44	0.01917
8.23	0.018	8.44	0.01917
8.93	-0.16359	8.44	0.01917
8.78	0.01414	8.44	0.01917
4.43	0.000879303	8.44	0.01917
2.67	0.00857	8.44	0.01917
2.67	-0.01509	8.44	0.01917
8.19	0.01313	8.44	0.01917
1.84	-0.0061	8.44	0.01917
1.803	-0.0093	8.44	0.01917
4.43	-0.00228	8.44	0.01917
8.9	0.01674	8.44	0.01917
8	0.01856	8.44	0.01917
4.43	-0.01673	8.44	0.01917
2.69645	-0.00163	8.44	0.01917
7.8	-0.02507	8.44	0.01917
8	0.03109	8.44	0.01917
8.93	-0.13175	8.44	0.01917
8	0.03144	8.44	0.01917
7.8	-0.00448	8.44	0.01917
4.43	-0.02268	8.44	0.01917
2.66	0.01295	8.44	0.01917
8.44	0.02246	8.44	0.01917
7.8	-0.03575	8.44	0.01917
8	0.04717	8.44	0.01917
4.43	-0.02436	8.44	0.01917
8.909	0.03903	8.44	0.01917
1.84	-0.00115	8.44	0.01917
2.67	0.00865	8.44	0.01917
2.78	-0.01281	8.44	0.01917
4.43	-0.02008	8.44	0.01917
1.803	0.000842611	8.44	0.01917
4.43	-0.00996	8.44	0.01917
4.43	-0.00226	8.44	0.01917
8.9	0.01786	8.44	0.01917
8.23	0.01301	8.44	0.01917
2.76	-0.01466	8.44	0.01917
8	0.02785	8.44	0.01917
2.66	-0.02397	8.44	0.01917
2.76	0.00154	8.44	0.01917
8.44	0.01215	8.44	0.01917
2.64276	-0.00244	8.44	0.01917
8	0.03142	8.44	0.01917
8	0.00766	8.44	0.01917
7.872	0.01261	8.44	0.01917
7.85	0.02368	8.44	0.01917
7.85	0.02178	8.44	0.01917
8	0.03149	8.44	0.01917
2.81	-0.01102	8.44	0.01917
4.43	-0.02628	8.44	0.01917
8.9	0.01842	8.44	0.01917
8.78	0.02575	8.44	0.01917
8.44	0.01981	8.44	0.01917
8	0.02179	8.44	0.01917
8.78	0.01628	8.44	0.01917
8.9	0.0209	8.44	0.01917
4.54	-0.01492	8.44	0.01917
8.93	-0.13568	8.44	0.01917
8.93	-0.10702	8.44	0.01917
7.83	0.0207	8.44	0.01917
8	0.01873	8.44	0.01917
8.78	0.01482	8.44	0.01917
8	0.02054	8.44	0.01917
2.67	-0.00161	8.44	0.01917
8.78	0.0142	8.44	0.01917
2.81	-0.01152	8.44	0.01917
1.84	0.00106	8.44	0.01917
8	0.00674	8.44	0.01917
8.23	0.01782	8.44	0.01917
4.43	-0.01409	8.44	0.01917
8	0.02681	8.44	0.01917
1.84	0.02475	8.44	0.01917
8	0.02029	8.44	0.01917
8	0.01267	8.44	0.01917
8.19	0.02041	8.44	0.01917
8.44	0.02015	8.44	0.01917
2.67	0.01064	8.44	0.01917
8	0.00727	8.44	0.01917
6.471	-0.01858	8.44	0.01917
6.471	-0.00627	8.44	0.01917
4.43	-0.01684	8.44	0.01917
19.3	-0.12598	8.44	0.01917
2.67	0.00634	8.44	0.01917
2.67	0.00972	8.44	0.01917
7.8	0.0091	8.44	0.01917
7.85	0.02706	8.44	0.01917
4.43	-0.01625	8.44	0.01917
8.93	-0.19037	8.44	0.01917
8.93	-0.13892	8.44	0.01917
2.6929	-6.91665e-05	8.44	0.01917
8	0.03399	8.44	0.01917
8	0.01831	8.44	0.01917
8	0.00768	8.44	0.01917
8	0.01796	8.44	0.01917
2.67	-0.00523	8.44	0.01917
2.67	0.00828	8.44	0.01917
8.9	0.01542	8.44	0.01917
8.78	0.03102	8.44	0.01917
4.43	-0.0162	8.44	0.01917
2.67	0.01728	8.62	0.02078
19.3	-0.15026	8.62	0.02078
8	0.01353	8.62	0.02078
19.3	-0.14848	8.62	0.02078
8.44	0.04065	8.62	0.02078
7.85	0.02426	8.62	0.02078
7.85	0.01605	8.62	0.02078
2.67	0.02669	8.62	0.02078
8	0.01194	8.62	0.02078
8.44	0.01799	8.62	0.02078
2.67	-0.00924	8.62	0.02078
2.7	0.00577	8.62	0.02078
8.44	0.01488	8.62	0.02078
8.44	0.00543	8.62	0.02078
4.43	-0.00232	8.62	0.02078
8.23	0.01277	8.62	0.02078
2.6929	-0.01189	8.62	0.02078
8	0.01771	8.62	0.02078
2.67	0.01906	8.62	0.02078
19.3	-0.13084	8.62	0.02078
2.78	-0.00725	8.62	0.02078
8.23	0.03735	8.62	0.02078
8	0.02973	8.62	0.02078
4.65	0.00255	8.62	0.02078
8.93	-0.15756	8.74	0.02182
4.43	-0.00741	8.74	0.02182
8	0.03054	8.74	0.02182
8	0.01676	8.74	0.02182
1.8	-0.00406	8.74	0.02182
1.8	0.0072	8.74	0.02182
4.43	-0.00318	8.74	0.02182
8	0.01151	8.74	0.02182
4.43	0.00128	8.74	0.02182
2.66	-1.65896e-05	8.74	0.02182
8	0.00451	8.78	0.02216
6.471	-0.00557	8.78	0.02216
2.65501	-0.00997	8.78	0.02216
2.64276	-0.00836	8.78	0.02216
8.9	0.02129	8.78	0.02216
2.67	-0.00403	8.78	0.02216
4.43	-0.00496	8.78	0.02216
8	0.01044	8.78	0.02216
8	0.01047	8.78	0.02216
2.76	-0.02976	8.78	0.02216
19.3	-0.1296	8.78	0.02216
2.67	0.00114	8.78	0.02216
8	0.02422	8.78	0.02216
1.8	0.00786	8.78	0.02216
1.803	-0.00833	8.78	0.02216
7.85	0.02482	8.78	0.02216
8.9	0.01662	8.78	0.02216
4.43	-0.0157	8.78	0.02216
2.7	-0.01797	8.78	0.02216
8	0.03716	8.78	0.02216
8.19	0.02449	8.78	0.02216
19.3	-0.13977	8.78	0.02216
1.84	-0.01243	8.78	0.02216
8	0.00398	8.78	0.02216
4.65	-0.02312	8.78	0.02216
8.23	0.02671	8.78	0.02216
8.23	0.0158	8.78	0.02216
8.44	0.05043	8.78	0.02216
8.78	0.03331	8.78	0.02216
4.43	-0.02057	8.78	0.02216
8.44	0.01546	8.78	0.02216
8	0.03602	8.78	0.02216
7.8	-0.01067	8.78	0.02216
8	0.01018	8.78	0.02216
2.78	-0.01511	8.78	0.02216
8.44	0.01961	8.78	0.02216
8.23	0.01578	8.78	0.02216
7.87	0.03398	8.9	0.02317
2.7	-0.00116	8.9	0.02317
8.44	0.05002	8.9	0.02317
2.76	0.00279	8.9	0.02317
7.8	-0.02607	8.9	0.02317
2.66	-0.00287	8.9	0.02317
5.66	-0.02062	8.9	0.02317
8.44	0.0219	8.9	0.02317
2.678	-0.01955	8.9	0.02317
2.7	-0.01902	8.9	0.02317
7.8	0.01837	8.9	0.02317
8.44	0.0234	8.9	0.02317
4.43	0.00189	8.9	0.02317
8.93	-0.16729	8.9	0.02317
8	0.01168	8.9	0.02317
7.8	-0.02794	8.9	0.02317
8.9	0.01442	8.9	0.02317
4.43	-0.01527	8.9	0.02317
8	0.01366	8.9	0.02317
4.43	-0.00646	8.9	0.02317
8.44	0.00159	8.9	0.02317
7.8	-0.01678	8.9	0.02317
8	0.01198	8.9	0.02317
8.19	0.02034	8.9	0.02317
2.7	-0.01786	8.9	0.02317
8	0.01156	8.9	0.02317
2.67	0.02456	8.9	0.02317
19.3	-0.12717	8.9	0.02317
2.76	-0.00316	8.9	0.02317
2.67	0.00716	8.9	0.02317
8.93	-0.12569	8.9	0.02317
8.19	0.02332	8.9	0.02317
2.76	-0.00209	8.9	0.02317
2.67	0.00724	8.9	0.02317
8.9	0.01986	8.9	0.02317
4.65	0.01035	8.9	0.02317
4.43	0.00541	8.9	0.02317
2.69822	-0.02011	8.9	0.02317
8.23	0.02983	8.9	0.02317
2.81	-0.01243	8.9	0.02317
6.471	-0.00644	8.9	0.02317
8	0.02409	8.9	0.02317
1.84	-0.000435263	8.9	0.02317
19.3	-0.10493	8.9	0.02317
8	0.03176	8.9	0.02317
8	0.02654	8.9	0.02317
19.3	-0.14607	8.9	0.02317
2.67	0.00431	8.9	0.02317
8.93	-0.13394	8.9	0.02317
8.23	0.00568	8.9	0.02317
5.66	-0.000995381	8.9	0.02317
8	0.00781	8.9	0.02317
8.44	0.01905	8.9	0.02317
7.8	-0.03385	8.9	0.02317
4.43	-0.0156	8.9	0.02317
8.44	0.04518	8.9	0.02317
4.43	-0.01432	8.9	0.02317
8.23	0.05141	8.9	0.02317
8	0.02037	8.9	0.02317
8.44	0.02382	8.9	0.02317
2.67	-0.0105	8.9	0.02317
8.19	0.01959	8.9	0.02317
2.67	0.01411	8.9	0.02317
8.78	0.03679	8.9	0.02317
7.85	0.02697	8.909	0.02325
8.44	0.01153	8.909	0.02325
2.67	0.00876	8.909	0.02325
2.81	-0.0086	8.909	0.02325
1.803	-0.00797	8.909	0.02325
7.85	0.025	8.909	0.02325
4.43	-0.01708	8.909	0.02325
4.43	-0.02592	8.909	0.02325
8.19	0.04082	8.909	0.02325
8	0.02754	8.909	0.02325
7.85	0.01698	8.909	0.02325
2.6929	0.01402	8.93	0.02342
8.23	0.01301	8.93	0.02342
4.43	-0.01628	8.93	0.02342
7.8	-0.01742	8.93	0.02342
7.85	0.02223	8.93	0.02342
2.66	0.01907	8.93	0.02342
8	0.01008	8.93	0.02342
4.43	0.0027	8.93	0.02342
7.8	-0.02113	8.93	0.02342
2.67	0.01017	8.93	0.02342
8.62	0.0161	8.93	0.02342
5.66	-0.02021	8.93	0.02342
2.66	-0.00787	8.93	0.02342
8.9	0.02014	8.93	0.02342
8.62	0.01418	8.93	0.02342
8.9	0.01901	8.93	0.02342
4.43	0.00132	8.93	0.02342
8	0.02859	8.93	0.02342
2.68575	-0.00769	8.93	0.02342
7.8	-0.00729	8.93	0.02342
1.803	-0.00309	8.93	0.02342
4.43	-0.01673	8.93	0.02342
2.66	0.01534	8.93	0.02342
8.9	0.01672	8.93	0.02342
7.8	-0.01141	8.93	0.02342
8.44	0.0189	8.93	0.02342
2.67	-0.00321	8.93	0.02342
8	0.02364	8.93	0.02342
2.7	0.01032	8.93	0.02342
2.67	0.00998	8.93	0.02342
8.9	0.01476	8.93	0.02342
6.471	-0.01958	8.93	0.02342
1.803	-0.00874	8.93	0.02342
4.65	-0.01307	8.93	0.02342
8	0.01668	8.93	0.02342
8.909	0.00627	8.93	0.02342
7.8	-0.01882	8.93	0.02342
8.93	-0.11785	8.93	0.02342
8.78	0.01087	8.93	0.02342
1.84	0.00863	8.93	0.02342
8.78	0.00859	8.93	0.02342
4.65	-0.02333	8.93	0.02342
2.67	-0.00495	8.93	0.02342
8	0.01495	8.93	0.02342
8	0.0308	8.93	0.02342
7.83	0.01833	8.93	0.02342
4.43	-0.016	8.93	0.02342
8.44	0.01706	8.93	0.02342
8	0.00815	8.93	0.02342
2.67	0.00646	8.93	0.02342
4.43	-0.01736	8.93	0.02342
8.62	0.01931	8.93	0.02342
2.67	-0.00298	8.93	0.02342
19.3	-0.13122	8.93	0.02342
5.66	0.00737	8.93	0.02342
4.65	-0.01942	8.93	0.02342
1.84	-0.00143	8.93	0.02342
1.84	0.00542	8.93	0.02342
8	0.02914	8.93	0.02342
7.8	-0.01577	8.93	0.02342
2.67	-0.0094	8.93	0.02342
7.8	-0.03109	8.93	0.02342
2.81	-0.01152	8.93	0.02342
2.7	0.000303916	8.93	0.02342
7.8	-0.01644	19.3	-0.13299
8.05	0.01698	19.3	-0.13299
2.81	-0.01507	19.3	-0.13299
2.76	-0.00327	19.3	-0.13299
8	0.01718	19.3	-0.13299
7.8	-0.00839	19.3	-0.13299
8.23	0.01949	19.3	-0.13299
2.7	0.01532	19.3	-0.13299
8	0.01662	19.3	-0.13299
7.872	0.0229	19.3	-0.13299
8.05	0.02487	19.3	-0.13299
7.8	-0.00802	19.3	-0.13299
8.78	0.03455	19.3	-0.13299
8	0.02487	19.3	-0.13299
8	0.04203	19.3	-0.13299
8.23	0.01431	19.3	-0.13299
8.93	-0.12959	19.3	-0.13299
8.05	0.0149	19.3	-0.13299
2.67	-0.00841	19.3	-0.13299
2.67	-0.00913	19.3	-0.13299
4.43	-0.02099	19.3	-0.13299
8	0.01414	19.3	-0.13299
8	0.01738	19.3	-0.13299
8.44	0.01106	19.3	-0.13299
8	0.02997	19.3	-0.13299
1.81	0.01065	19.3	-0.13299
2.66	0.02345	19.3	-0.13299
8	0.03168	19.3	-0.13299
2.68575	-0.00138	19.3	-0.13299
8.44	0.01414	19.3	-0.13299
8.9	0.01785	19.3	-0.13299
8.9	0.01771	19.3	-0.13299
8	0.01033	19.3	-0.13299
2.7	0.0083	19.3	-0.13299
4.65	-0.01254	19.3	-0.13299
8	0.03103	19.3	-0.13299
1.84	-0.00736	19.3	-0.13299
8	0.01096	19.3	-0.13299
2.81	-0.01703	19.3	-0.13299
1.84	0.01462	19.3	-0.13299
8.44	0.00949	19.3	-0.13299
8	0.00971	19.3	-0.13299
8	0.02149	19.3	-0.13299
8	0.01383	19.3	-0.13299
8	0.01999	19.3	-0.13299
1.84	0.00299	19.3	-0.13299
4.65	-0.02222	19.3	-0.13299
2.66	0.00353	19.3	-0.13299
1.84	0.00735	19.3	-0.13299

## Sheet: Figure 2g
melting point (C)	shap	lowess melting point (C)	lowess shap
441	-0.17777	441	-0.17777
441	-0.18617	441	-0.17777
441	-0.18412	441	-0.17777
441	-0.18077	441	-0.17777
441	-0.16033	441	-0.17777
441	-0.18711	441	-0.17777
441	-0.18151	441	-0.17777
441	-0.17854	441	-0.17777
441	-0.1526	441	-0.17777
441	-0.17956	441	-0.17777
441	-0.17673	441	-0.17777
441	-0.17668	441	-0.17777
441	-0.17694	441	-0.17777
441	-0.17173	441	-0.17777
441	-0.19138	441	-0.17777
441	-0.17478	441	-0.17777
441	-0.1559	441	-0.17777
441	-0.17664	441	-0.17777
441	-0.17804	441	-0.17777
441	-0.1705	441	-0.17777
441	-0.19132	441	-0.17777
455	-0.21059	455	-0.16646
455	-0.14551	455	-0.16646
455	-0.15835	455	-0.16646
455	-0.1752	455	-0.16646
455	-0.12644	455	-0.16646
455	-0.16545	455	-0.16646
455	-0.12683	455	-0.16646
455	-0.16788	455	-0.16646
455	-0.1904	455	-0.16646
455	-0.21259	455	-0.16646
455	-0.22438	455	-0.16646
455	-0.15429	455	-0.16646
455	-0.13381	455	-0.16646
455	-0.12913	455	-0.16646
455	-0.22254	455	-0.16646
455	-0.20204	455	-0.16646
455	-0.16514	455	-0.16646
455	-0.11869	455	-0.16646
455	-0.22882	455	-0.16646
455	-0.13561	455	-0.16646
455	-0.16512	455	-0.16646
455	-0.14838	455	-0.16646
455	-0.20022	455	-0.16646
455	-0.22599	455	-0.16646
455	-0.20259	455	-0.16646
455	-0.15684	455	-0.16646
477	-0.182	477	-0.14871
477	-0.17755	477	-0.14871
477	-0.15874	477	-0.14871
477	-0.1537	477	-0.14871
477	-0.16013	477	-0.14871
477	-0.18527	477	-0.14871
477	-0.15883	477	-0.14871
477	-0.19216	477	-0.14871
477	-0.1927	477	-0.14871
477	-0.18157	477	-0.14871
477	-0.17944	477	-0.14871
477	-0.17801	477	-0.14871
477	-0.17399	477	-0.14871
477	-0.19082	477	-0.14871
477	-0.18188	477	-0.14871
477	-0.1768	477	-0.14871
477	-0.15278	477	-0.14871
477	-0.1847	477	-0.14871
477	-0.17574	477	-0.14871
477	-0.15471	477	-0.14871
477	-0.15912	477	-0.14871
477	-0.15415	477	-0.14871
477	-0.16883	477	-0.14871
477	-0.15302	477	-0.14871
477	-0.15689	477	-0.14871
477	-0.17969	477	-0.14871
477	-0.15933	477	-0.14871
477	-0.15689	477	-0.14871
477	-0.17129	477	-0.14871
477	-0.18961	477	-0.14871
502	-0.16003	502	-0.12853
502	-0.16417	502	-0.12853
502	-0.19096	502	-0.12853
502	-0.1479	502	-0.12853
502	-0.17228	502	-0.12853
502	-0.14744	502	-0.12853
502	-0.15584	502	-0.12853
502	-0.15286	502	-0.12853
502	-0.16203	502	-0.12853
502	-0.15632	502	-0.12853
502	-0.16622	502	-0.12853
502	-0.18399	502	-0.12853
502	-0.15269	502	-0.12853
502	-0.19218	502	-0.12853
502	-0.16044	502	-0.12853
502	-0.15541	502	-0.12853
502	-0.17928	502	-0.12853
503	-0.07641	503	-0.12772
503	-0.05838	503	-0.12772
503	-0.08967	503	-0.12772
503	-0.08257	503	-0.12772
503	-0.04403	503	-0.12772
503	-0.08615	503	-0.12772
504	-0.03718	504	-0.12691
504	-0.04211	504	-0.12691
504	-0.03607	504	-0.12691
504	-0.05791	504	-0.12691
504	-0.03786	504	-0.12691
504	-0.02482	504	-0.12691
504	-0.03277	504	-0.12691
504	-0.06726	504	-0.12691
504	-0.06791	504	-0.12691
504	-0.02423	504	-0.12691
504	-0.07114	504	-0.12691
504	-0.05967	504	-0.12691
504	-0.04679	504	-0.12691
504	-0.03604	504	-0.12691
504	-0.03415	504	-0.12691
558	-0.01268	558	-0.08332
558	-0.00959	558	-0.08332
558	-0.01363	558	-0.08332
558	-0.01353	558	-0.08332
558	-0.00953	558	-0.08332
558	-0.01252	558	-0.08332
570	-0.00704	570	-0.07364
570	-0.00609	570	-0.07364
570	-0.01074	570	-0.07364
570	-0.00666	570	-0.07364
570	0.00228	570	-0.07364
570	0.01387	570	-0.07364
570	-0.00152	570	-0.07364
570	0.01712	570	-0.07364
570	0.00515	570	-0.07364
570	-0.0105	570	-0.07364
570	0.00716	570	-0.07364
570	-0.01238	570	-0.07364
570	-0.01696	570	-0.07364
570	-0.01317	570	-0.07364
570	-0.00732	570	-0.07364
570	0.00206	570	-0.07364
570	0.00251	570	-0.07364
570	-0.00399	570	-0.07364
570	-0.0075	570	-0.07364
570	-0.00673	570	-0.07364
570	0.00229	570	-0.07364
570	0.00483	570	-0.07364
570	-0.01132	570	-0.07364
570	0.00205	570	-0.07364
570	0.01196	570	-0.07364
570	0.00305	570	-0.07364
570	0.0034	570	-0.07364
570	0.01797	570	-0.07364
570	0.0012	570	-0.07364
570	0.00662	570	-0.07364
570	-0.0045	570	-0.07364
570	0.000518044	570	-0.07364
570	-0.00402	570	-0.07364
570	-0.00152	570	-0.07364
570	0.01206	570	-0.07364
570	-0.01256	570	-0.07364
570	-0.0141	570	-0.07364
570	0.00777	570	-0.07364
570	-0.01106	570	-0.07364
570	0.01255	570	-0.07364
570	-0.00736	570	-0.07364
570	-0.00491	570	-0.07364
570	0.00487	570	-0.07364
570	0.01448	570	-0.07364
570	0.00117	570	-0.07364
570	-0.00777	570	-0.07364
570	-0.00535	570	-0.07364
570	-0.00411	570	-0.07364
570	-0.00682	570	-0.07364
570	-0.00669	570	-0.07364
570	-0.00877	570	-0.07364
570	-0.00565	570	-0.07364
570	-0.00756	570	-0.07364
570	0.00482	570	-0.07364
570	0.00171	570	-0.07364
570	0.00399	570	-0.07364
570	0.00333	570	-0.07364
570	-0.00314	570	-0.07364
570	-0.01497	570	-0.07364
570	0.00431	570	-0.07364
570	-0.00792	570	-0.07364
570	-0.00318	570	-0.07364
570	-0.00354	570	-0.07364
570	-0.0036	570	-0.07364
570	-0.00461	570	-0.07364
570	0.00275	570	-0.07364
570	-0.00587	570	-0.07364
570	-0.01095	570	-0.07364
570	-0.00286	570	-0.07364
570	0.01479	570	-0.07364
570	-0.00671	570	-0.07364
570	0.00601	570	-0.07364
570	-0.0151	570	-0.07364
570	-0.00668	570	-0.07364
570	0.00167	570	-0.07364
570	-0.00104	570	-0.07364
570	-0.00518	570	-0.07364
570	-0.00264	570	-0.07364
570	0.00629	570	-0.07364
570	0.00186	570	-0.07364
570	-0.00395	570	-0.07364
570	0.00485	570	-0.07364
570	-0.01097	570	-0.07364
570	-0.0091	570	-0.07364
570	0.00247	570	-0.07364
570	-0.00713	570	-0.07364
570	0.00673	570	-0.07364
570	-0.00443	570	-0.07364
570	0.00527	570	-0.07364
570	-0.00954	570	-0.07364
570	0.00202	570	-0.07364
570	0.00708	570	-0.07364
570	0.01955	570	-0.07364
570	-0.00626	570	-0.07364
570	0.00406	570	-0.07364
570	-0.00704	570	-0.07364
570	-0.01184	570	-0.07364
570	0.01403	570	-0.07364
570	-0.000668763	570	-0.07364
570	0.00382	570	-0.07364
570	0.00247	570	-0.07364
570	-0.00717	570	-0.07364
570	0.01668	570	-0.07364
570	0.00373	570	-0.07364
570	0.0041	570	-0.07364
570	-0.01082	570	-0.07364
570	0.00376	570	-0.07364
570	-0.00758	570	-0.07364
570	0.00501	570	-0.07364
570	-0.01285	570	-0.07364
570	-0.01396	570	-0.07364
570	-0.00829	570	-0.07364
570	-0.01079	570	-0.07364
577	-0.00727	577	-0.06799
577	0.00157	577	-0.06799
577	-0.00387	577	-0.06799
577	0.00646	577	-0.06799
577	5.08893e-05	577	-0.06799
577	0.0074	577	-0.06799
577	-0.0082	577	-0.06799
577	-0.00904	577	-0.06799
577	0.00933	577	-0.06799
577	-0.00835	577	-0.06799
577	0.00531	577	-0.06799
577	0.00147	577	-0.06799
577	-0.00967	577	-0.06799
577	0.00165	577	-0.06799
577	-0.00573	577	-0.06799
577	0.01293	577	-0.06799
577	0.00327	577	-0.06799
577	-0.00999	577	-0.06799
577	-0.00766	577	-0.06799
577	-0.00327	577	-0.06799
577	-0.00344	577	-0.06799
577	-0.00443	577	-0.06799
577	0.000722745	577	-0.06799
577	-0.00518	577	-0.06799
577	-0.00498	577	-0.06799
577	-0.00472	577	-0.06799
577	0.01242	577	-0.06799
577	-0.00756	577	-0.06799
577	-0.00303	577	-0.06799
582	-0.01104	582	-0.06395
582	0.02275	582	-0.06395
582	-0.00377	582	-0.06395
582	0.02982	582	-0.06395
582	-0.00732	582	-0.06395
582	-0.00485	582	-0.06395
582	-0.0044	582	-0.06395
582	-0.01209	582	-0.06395
582	-0.00398	582	-0.06395
582	-0.00514	582	-0.06395
582	-0.00261	582	-0.06395
582	0.02511	582	-0.06395
582	-0.00454	582	-0.06395
582	-0.00641	582	-0.06395
582	0.01981	582	-0.06395
582	0.00506	582	-0.06395
582	-0.01298	582	-0.06395
582	-0.00803	582	-0.06395
582	0.01866	582	-0.06395
582	0.00206	582	-0.06395
582	0.02577	582	-0.06395
591	0.03241	591	-0.05668
591	-0.000337162	591	-0.05668
591	0.0193	591	-0.05668
591	-0.02306	591	-0.05668
591	-0.00734	591	-0.05668
591	0.01883	591	-0.05668
591	0.01417	591	-0.05668
591	-0.02597	591	-0.05668
591	0.01736	591	-0.05668
591	0.01189	591	-0.05668
605	0.01677	605	-0.04538
605	-0.000539764	605	-0.04538
605	0.00455	605	-0.04538
605	0.0136	605	-0.04538
605	0.0082	605	-0.04538
605	0.00684	605	-0.04538
605	0.00145	605	-0.04538
605	0.01034	605	-0.04538
605	0.00697	605	-0.04538
632	0.02076	632	-0.02359
632	0.00343	632	-0.02359
632	0.02943	632	-0.02359
632	0.00765	632	-0.02359
632	0.00185	632	-0.02359
632	0.01499	632	-0.02359
632	0.00307	632	-0.02359
640	0.00824	640	-0.01713
640	0.00236	640	-0.01713
640	0.000513174	640	-0.01713
640	-0.0036	640	-0.01713
640	0.01699	640	-0.01713
640	0.00143	640	-0.01713
640	0.01214	640	-0.01713
640	0.01006	640	-0.01713
640	0.02791	640	-0.01713
640	0.0175	640	-0.01713
640	0.01612	640	-0.01713
640	-0.000794403	640	-0.01713
640	0.0101	640	-0.01713
640	0.00583	640	-0.01713
640	0.00121	640	-0.01713
640	0.00982	640	-0.01713
640	0.00447	640	-0.01713
640	0.01152	640	-0.01713
640	0.00346	640	-0.01713
640	0.01885	640	-0.01713
640	0.00577	640	-0.01713
640	0.01229	640	-0.01713
640	0.01196	640	-0.01713
640	0.01156	640	-0.01713
640	-0.0015	640	-0.01713
640	0.00256	640	-0.01713
640	0.00478	640	-0.01713
640	0.00409	640	-0.01713
640	-0.000512858	640	-0.01713
640	0.00121	640	-0.01713
640	0.00609	640	-0.01713
640	0.00381	640	-0.01713
640	0.01141	640	-0.01713
640	-3.72529e-09	640	-0.01713
640	-0.00113	640	-0.01713
640	0.00561	640	-0.01713
640	0.00707	640	-0.01713
640	0.006	640	-0.01713
640	0.00203	640	-0.01713
640	0.02852	640	-0.01713
640	0.00858	640	-0.01713
640	0.00245	640	-0.01713
640	0.00424	640	-0.01713
640	0.0059	640	-0.01713
640	0.01691	640	-0.01713
640	0.00166	640	-0.01713
640	0.00735	640	-0.01713
640	0.01142	640	-0.01713
640	0.00943	640	-0.01713
640	0.0113	640	-0.01713
640	0.00473	640	-0.01713
640	0.01276	640	-0.01713
640	0.01039	640	-0.01713
640	0.01183	640	-0.01713
649	0.00608	649	-0.00987
649	0.00671	649	-0.00987
649	0.00811	649	-0.00987
649	0.00633	649	-0.00987
649	0.01567	649	-0.00987
649	0.00877	649	-0.00987
649	0.01924	649	-0.00987
649	0.01092	649	-0.00987
649	0.01235	649	-0.00987
649	0.00753	649	-0.00987
649	0.01327	649	-0.00987
649	0.00495	649	-0.00987
649	0.00285	649	-0.00987
649	0.011	649	-0.00987
649	0.00891	649	-0.00987
649	0.01149	649	-0.00987
649	0.00563	649	-0.00987
649	0.00337	649	-0.00987
649	0.03118	649	-0.00987
649	0.00945	649	-0.00987
650	0.01894	650	-0.00906
650	0.02023	650	-0.00906
650	0.0204	650	-0.00906
653	0.01828	653	-0.00664
653	0.01632	653	-0.00664
653	0.01577	653	-0.00664
653	0.01141	653	-0.00664
653	0.01125	653	-0.00664
653	0.0099	653	-0.00664
653	0.01408	653	-0.00664
653	0.00837	653	-0.00664
653	0.01786	653	-0.00664
653	0.0031	653	-0.00664
653	0.01447	653	-0.00664
653	0.00933	653	-0.00664
653	0.01805	653	-0.00664
653	0.01777	653	-0.00664
660	-0.00112	660	-0.000988
660	0.00732	660	-0.000988
660	-0.00341	660	-0.000988
660	0.00928	660	-0.000988
660	0.0135	660	-0.000988
660	-0.0023	660	-0.000988
660	0.01493	660	-0.000988
660	0.01535	660	-0.000993597
660	0.01259	660	-0.000993597
660	0.00488	660	-0.000993597
660	0.00417	660	-0.000993597
660	0.00661	660	-0.000993597
660	0.01482	660	-0.000993597
660	0.00687	660	-0.000993597
660	0.01792	660	-0.000993597
660	0.01213	660	-0.000993597
660	0.00642	660	-0.000993597
660	0.00673	660	-0.000993597
660	0.00449	660	-0.000993597
660	0.02375	660	-0.000993597
999	0.00339	999	0.01273
999	0.022	999	0.01273
999	0.00111	999	0.01273
999	0.00504	999	0.01273
999	0.00525	999	0.01273
999	0.00326	999	0.01273
999	0.01223	999	0.01273
999	0.0023	999	0.01273
999	0.01682	999	0.01273
999	0.00786	999	0.01273
999	0.0105	999	0.01273
999	0.00407	999	0.01273
999	0.02973	999	0.01273
999	0.02547	999	0.01273
999	0.01137	999	0.01273
999	0.00517	999	0.01273
999	0.01359	999	0.01273
999	0.02339	999	0.01273
999	0.00406	999	0.01273
999	0.0064	999	0.01273
999	0.01406	999	0.01273
999	0.00414	999	0.01273
999	0.00692	999	0.01273
999	0.02459	999	0.01273
999	0.02347	999	0.01273
999	0.00408	999	0.01273
999	0.00455	999	0.01273
999	0.01524	999	0.01273
999	0.01138	999	0.01273
999	0.00221	999	0.01273
999	0.00531	999	0.01273
999	0.01693	999	0.01273
999	0.02263	999	0.01273
999	0.02872	999	0.01273
999	0.0049	999	0.01273
999	0.00387	999	0.01273
999	0.02405	999	0.01273
1071	0.01984	1071	0.01323
1071	0.01095	1071	0.01323
1071	0.00437	1071	0.01323
1071	0.02285	1071	0.01323
1071	0.02393	1071	0.01323
1071	0.01148	1071	0.01323
1071	0.01121	1071	0.01323
1071	0.01493	1071	0.01323
1071	0.01346	1071	0.01323
1071	0.01932	1071	0.01323
1071	0.01007	1071	0.01323
1071	0.01356	1071	0.01323
1071	0.0139	1071	0.01323
1071	0.01288	1071	0.01323
1071	0.01045	1071	0.01323
1071	0.01228	1071	0.01323
1071	0.00889	1071	0.01323
1071	0.0173	1071	0.01323
1071	0.01124	1071	0.01323
1071	0.01334	1071	0.01323
1071	0.0221	1071	0.01323
1071	0.01452	1071	0.01323
1071	0.0119	1071	0.01323
1071	0.01206	1071	0.01323
1071	0.01182	1071	0.01323
1071	0.01069	1071	0.01323
1071	0.0122	1071	0.01323
1071	0.00429	1071	0.01323
1071	0.01449	1071	0.01323
1071	0.01038	1071	0.01323
1071	0.0223	1071	0.01323
1071	0.01071	1071	0.01323
1071	0.01216	1071	0.01323
1071	0.01524	1071	0.01323
1071	0.023	1071	0.01323
1071	0.0055	1071	0.01323
1071	0.01771	1071	0.01323
1071	0.00954	1071	0.01323
1071	0.01868	1071	0.01323
1071	0.01337	1071	0.01323
1071	0.01649	1071	0.01323
1071	0.01206	1071	0.01323
1071	0.01947	1071	0.01323
1071	0.02267	1071	0.01323
1071	0.01337	1071	0.01323
1071	0.01169	1071	0.01323
1071	0.00847	1071	0.01323
1071	0.0058	1071	0.01323
1071	0.01889	1071	0.01323
1071	0.01209	1071	0.01323
1071	0.01212	1071	0.01323
1071	0.0108	1071	0.01323
1071	0.01852	1071	0.01323
1071	0.01204	1071	0.01323
1071	0.01427	1071	0.01323
1071	0.01437	1071	0.01323
1071	0.01061	1071	0.01323
1071	0.01018	1071	0.01323
1071	0.01809	1071	0.01323
1071	0.01254	1071	0.01323
1071	0.00905	1071	0.01323
1071	0.01115	1071	0.01323
1071	0.00892	1071	0.01323
1071	0.00999	1071	0.01323
1083.2	0.01587	1083.2	0.01331
1083.2	0.01668	1083.2	0.01331
1083.2	0.0156	1083.2	0.01331
1083.2	0.0166	1083.2	0.01331
1083.2	0.01832	1083.2	0.01331
1083.2	0.01667	1083.2	0.01331
1083.2	0.01417	1083.2	0.01331
1083.2	0.01861	1083.2	0.01331
1083.2	0.01774	1083.2	0.01331
1083.2	0.01492	1083.2	0.01331
1083.2	0.01629	1083.2	0.01331
1083.2	0.01171	1083.2	0.01331
1083.2	0.0181	1083.2	0.01331
1083.2	0.01678	1083.2	0.01331
1083.2	0.0172	1083.2	0.01331
1083.2	0.01872	1083.2	0.01331
1083.2	0.01359	1083.2	0.01331
1083.2	0.01741	1083.2	0.01331
1083.2	0.01709	1083.2	0.01331
1083.2	0.0166	1083.2	0.01331
1083.2	0.00877	1083.2	0.01331
1083.2	0.0141	1083.2	0.01331
1083.2	0.01393	1083.2	0.01331
1083.2	0.0171	1083.2	0.01331
1083.2	0.00974	1083.2	0.01331
1083.2	0.01362	1083.2	0.01331
1083.2	0.01793	1083.2	0.01331
1083.2	0.01376	1083.2	0.01331
1083.2	0.00893	1083.2	0.01331
1083.2	0.01947	1083.2	0.01331
1083.2	0.01757	1083.2	0.01331
1083.2	0.01531	1083.2	0.01331
1083.2	0.01738	1083.2	0.01331
1083.2	0.01894	1083.2	0.01331
1083.2	0.01671	1083.2	0.01331
1083.2	0.01875	1083.2	0.01331
1083.2	0.01824	1083.2	0.01331
1083.2	0.01733	1083.2	0.01331
1083.2	0.01582	1083.2	0.01331
1083.2	0.01373	1083.2	0.01331
1083.2	0.01112	1083.2	0.01331
1083.2	0.01974	1083.2	0.01331
1083.2	0.01621	1083.2	0.01331
1083.2	0.01119	1083.2	0.01331
1083.2	0.01364	1083.2	0.01331
1083.2	0.01911	1083.2	0.01331
1083.2	0.01754	1083.2	0.01331
1083.2	0.01847	1083.2	0.01331
1083.2	0.01174	1083.2	0.01331
1083.2	0.016	1083.2	0.01331
1083.2	0.01877	1083.2	0.01331
1083.2	0.01823	1083.2	0.01331
1083.2	0.00915	1083.2	0.01331
1083.2	0.01542	1083.2	0.01331
1083.2	0.01326	1083.2	0.01331
1083.2	0.01888	1083.2	0.01331
1083.2	0.00887	1083.2	0.01331
1083.2	0.0145	1083.2	0.01331
1083.2	0.01442	1083.2	0.01331
1083.2	0.01116	1083.2	0.01331
1083.2	0.01589	1083.2	0.01331
1083.2	0.0145	1083.2	0.01331
1083.2	0.01785	1083.2	0.01331
1083.2	0.01553	1083.2	0.01331
1260	0.00623	1260	0.01479
1260	0.00859	1260	0.01479
1260	0.01375	1260	0.01479
1260	0.01456	1260	0.01479
1260	0.00815	1260	0.01479
1260	0.01976	1260	0.01479
1260	0.00364	1260	0.01479
1260	0.01342	1260	0.01479
1260	0.01212	1260	0.01479
1260	0.03183	1260	0.01479
1260	0.00984	1260	0.01479
1260	0.0076	1260	0.01479
1260	0.00697	1260	0.01479
1260	0.018	1260	0.01479
1260	0.0227	1260	0.01479
1260	0.01219	1260	0.01479
1260	0.01688	1260	0.01479
1260	0.00218	1260	0.01479
1260	0.01126	1260	0.01479
1260	0.00471	1260	0.01479
1260	0.01116	1260	0.01479
1260	0.01039	1260	0.01479
1260	0.01374	1260	0.01479
1260	0.02251	1260	0.01479
1260	0.03527	1260	0.01479
1260	0.01485	1260	0.01479
1260	0.01088	1260	0.01479
1260	0.00764	1260	0.01479
1260	0.00924	1260	0.01479
1260	0.01914	1260	0.01479
1260	0.01496	1260	0.01479
1260	0.01214	1260	0.01479
1260	0.00577	1260	0.01479
1260	0.00964	1260	0.01479
1260	0.01807	1260	0.01479
1260	0.02046	1260	0.01479
1260	0.00653	1260	0.01479
1260	0.00595	1260	0.01479
1260	0.01364	1260	0.01479
1260	0.01442	1260	0.01479
1260	0.01127	1260	0.01479
1260	0.01477	1260	0.01479
1260	0.01993	1260	0.01479
1260	0.01065	1260	0.01479
1260	0.00389	1260	0.01479
1260	0.00369	1260	0.01479
1260	0.01099	1260	0.01479
1260	0.0072	1260	0.01479
1260	0.0192	1260	0.01479
1260	0.02645	1260	0.01479
1260	0.0077	1260	0.01479
1260	0.00805	1260	0.01479
1260	0.00869	1260	0.01479
1260	0.00919	1260	0.01479
1260	0.01325	1260	0.01479
1260	0.01404	1260	0.01479
1260	0.01636	1260	0.01479
1260	0.00641	1260	0.01479
1260	0.00122	1260	0.01479
1260	0.02749	1260	0.01479
1260	0.00857	1260	0.01479
1260	0.0086	1260	0.01479
1260	0.00991	1260	0.01479
1260	0.00932	1260	0.01479
1260	0.00992	1260	0.01479
1260	0.01676	1260	0.01479
1260	0.02263	1260	0.01479
1260	0.01194	1260	0.01479
1260	0.00783	1260	0.01479
1260	0.00365	1260	0.01479
1260	0.02735	1260	0.01479
1260	0.00838	1260	0.01479
1260	0.00926	1260	0.01479
1260	0.01083	1260	0.01479
1260	0.00413	1260	0.01479
1260	0.0056	1260	0.01479
1260	0.00681	1260	0.01479
1260	0.01006	1260	0.01479
1260	0.00626	1260	0.01479
1260	0.02387	1260	0.01479
1260	0.01126	1260	0.01479
1260	0.02218	1260	0.01479
1260	0.02111	1260	0.01479
1260	0.01036	1260	0.01479
1260	0.01395	1260	0.01479
1260	0.01009	1260	0.01479
1260	0.00117	1260	0.01479
1260	0.01199	1260	0.01479
1260	0.0065	1260	0.01479
1260	0.01165	1260	0.01479
1260	0.04247	1260	0.01479
1260	0.01298	1260	0.01479
1260	0.01544	1260	0.01479
1260	0.01161	1260	0.01479
1260	0.01044	1260	0.01479
1260	0.01097	1260	0.01479
1260	0.0015	1260	0.01479
1260	0.02624	1260	0.01479
1260	0.01204	1260	0.01479
1260	0.02683	1260	0.01479
1260	0.00996	1260	0.01479
1260	0.01366	1260	0.01479
1260	0.00943	1260	0.01479
1260	0.01243	1260	0.01479
1260	0.02536	1260	0.01479
1260	0.00832	1260	0.01479
1260	0.02902	1260	0.01479
1260	0.01204	1260	0.01479
1260	0.02982	1260	0.01479
1260	0.00645	1260	0.01479
1260	0.01464	1260	0.01479
1260	0.00351	1260	0.01479
1290	0.02203	1290	0.01499
1290	0.00874	1290	0.01499
1290	0.00669	1290	0.01499
1339	0.01272	1339	0.01526
1339	0.01614	1339	0.01526
1339	0.01681	1339	0.01526
1339	0.00911	1339	0.01526
1339	0.01866	1339	0.01526
1339	0.01776	1339	0.01526
1339	0.0162	1339	0.01526
1339	0.01635	1339	0.01526
1339	0.01387	1339	0.01526
1339	0.01561	1339	0.01526
1339	0.01744	1339	0.01526
1339	0.01577	1339	0.01526
1339	0.01935	1339	0.01526
1339	0.02126	1339	0.01526
1339	0.01317	1339	0.01526
1339	0.01525	1339	0.01526
1339	0.01866	1339	0.01526
1339	0.01842	1339	0.01526
1339	0.01953	1339	0.01526
1339	0.01739	1339	0.01526
1339	0.01725	1339	0.01526
1339	0.01186	1339	0.01526
1339	0.02099	1339	0.01526
1339	0.01419	1339	0.01526
1339	0.01387	1339	0.01526
1339	0.01614	1339	0.01526
1339	0.01281	1339	0.01526
1339	0.01617	1339	0.01526
1339	0.01631	1339	0.01526
1339	0.01738	1339	0.01526
1339	0.01698	1339	0.01526
1339	0.01433	1339	0.01526
1339	0.01362	1339	0.01526
1339	0.01858	1339	0.01526
1339	0.01487	1339	0.01526
1339	0.009	1339	0.01526
1339	0.01546	1339	0.01526
1339	0.02051	1339	0.01526
1339	0.01588	1339	0.01526
1339	0.01702	1339	0.01526
1339	0.01457	1339	0.01526
1339	0.01808	1339	0.01526
1339	0.01357	1339	0.01526
1339	0.00763	1339	0.01526
1339	0.01228	1339	0.01526
1339	0.01553	1339	0.01526
1339	0.01545	1339	0.01526
1339	0.01657	1339	0.01526
1339	0.02033	1339	0.01526
1339	0.02432	1339	0.01526
1339	0.01784	1339	0.01526
1339	0.01665	1339	0.01526
1339	0.01796	1339	0.01526
1339	0.01739	1339	0.01526
1339	0.01881	1339	0.01526
1339	0.0151	1339	0.01526
1339	0.01885	1339	0.01526
1339	0.02189	1339	0.01526
1339	0.01955	1339	0.01526
1339	0.01445	1339	0.01526
1339	0.01803	1339	0.01526
1339	0.01711	1339	0.01526
1339	0.01372	1339	0.01526
1339	0.00701	1339	0.01526
1339	0.01806	1339	0.01526
1339	0.02942	1339	0.01526
1339	0.01361	1339	0.01526
1339	0.01816	1339	0.01526
1339	0.01334	1339	0.01526
1339	0.01738	1339	0.01526
1339	0.01603	1339	0.01526
1339	0.00706	1339	0.01526
1339	0.01738	1339	0.01526
1339	0.02005	1339	0.01526
1339	0.01438	1339	0.01526
1339	0.01666	1339	0.01526
1339	0.01707	1339	0.01526
1339	0.01525	1339	0.01526
1339	0.01434	1339	0.01526
1339	0.01618	1339	0.01526
1339	0.01387	1339	0.01526
1339	0.02256	1339	0.01526
1339	0.01737	1339	0.01526
1339	0.01397	1339	0.01526
1339	0.01082	1339	0.01526
1339	0.02943	1339	0.01526
1339	0.01368	1339	0.01526
1339	0.01738	1339	0.01526
1339	0.02726	1339	0.01526
1339	0.01777	1339	0.01526
1339	0.01784	1339	0.01526
1339	0.00785	1339	0.01526
1339	0.01727	1339	0.01526
1339	0.02464	1339	0.01526
1339	0.01963	1339	0.01526
1339	0.01233	1339	0.01526
1339	0.01639	1339	0.01526
1339	0.01628	1339	0.01526
1339	0.01273	1339	0.01526
1339	0.00836	1339	0.01526
1339	0.0116	1339	0.01526
1354	0.02642	1354	0.01536
1354	0.01169	1354	0.01536
1354	0.01071	1354	0.01536
1354	0.01558	1354	0.01536
1354	0.01469	1354	0.01536
1354	0.01438	1354	0.01536
1354	0.02331	1354	0.01536
1354	0.01242	1354	0.01536
1354	0.0224	1354	0.01536
1354	0.01849	1354	0.01536
1354	0.01806	1354	0.01536
1354	0.0181	1354	0.01536
1354	0.02087	1354	0.01536
1354	0.00939	1354	0.01536
1354	0.01588	1354	0.01536
1354	0.01727	1354	0.01536
1354	0.01409	1354	0.01536
1354	0.02111	1354	0.01536
1354	0.01328	1354	0.01536
1354	0.01135	1354	0.01536
1354	0.0146	1354	0.01536
1354	0.01557	1354	0.01536
1354	0.01513	1354	0.01536
1354	0.02085	1354	0.01536
1364	0.00987	1364	0.01545
1364	0.01343	1364	0.01545
1364	0.01373	1364	0.01545
1364	0.01172	1364	0.01545
1364	0.01288	1364	0.01545
1364	0.0112	1364	0.01545
1364	0.01164	1364	0.01545
1364	0.0135	1364	0.01545
1364	0.01812	1364	0.01545
1364	0.00977	1364	0.01545
1364	0.01929	1364	0.01545
1364	0.02218	1364	0.01545
1364	0.01126	1364	0.01545
1364	0.01394	1364	0.01545
1364	0.01916	1364	0.01545
1364	0.00872	1364	0.01545
1375	0.02015	1375	0.0156
1375	0.01725	1375	0.0156
1375	0.01394	1375	0.0156
1375	0.01028	1375	0.0156
1375	0.02448	1375	0.0156
1375	0.00888	1375	0.0156
1375	0.01951	1375	0.0156
1375	0.01419	1375	0.0156
1375	0.01595	1375	0.0156
1375	0.00737	1375	0.0156
1375	0.01047	1375	0.0156
1375	0.01513	1375	0.0156
1375	0.01486	1375	0.0156
1375	0.01042	1375	0.0156
1375	0.01978	1375	0.0156
1375	0.01891	1375	0.0156
1375	0.02006	1375	0.0156
1375	0.01213	1375	0.0156
1375	0.01858	1375	0.0156
1375	0.00542	1375	0.0156
1375	0.00851	1375	0.0156
1375	0.0213	1375	0.0156
1375	0.01867	1375	0.0156
1375	0.01615	1375	0.0156
1375	0.0088	1375	0.0156
1375	0.02151	1375	0.0156
1375	0.01988	1375	0.0156
1375	0.02079	1375	0.0156
1375	0.01582	1375	0.0156
1375	0.01077	1375	0.0156
1375	0.0198	1375	0.0156
1375	0.02103	1375	0.0156
1375	0.01801	1375	0.0156
1375	0.01239	1375	0.0156
1375	0.02035	1375	0.0156
1375	0.03294	1375	0.0156
1375	0.01427	1375	0.0156
1375	0.02328	1375	0.0156
1375	0.01464	1375	0.0156
1375	0.01854	1375	0.0156
1375	0.02351	1375	0.0156
1375	0.01955	1375	0.0156
1375	0.01444	1375	0.0156
1375	0.01525	1375	0.0156
1375	0.01602	1375	0.0156
1375	0.0216	1375	0.0156
1375	0.0157	1375	0.0156
1375	0.01941	1375	0.0156
1375	0.00611	1375	0.0156
1375	0.01121	1375	0.0156
1375	0.02093	1375	0.0156
1375	0.01466	1375	0.0156
1375	0.00992	1375	0.0156
1375	0.00696	1375	0.0156
1375	0.01686	1375	0.0156
1375	0.0127	1375	0.0156
1375	0.01685	1375	0.0156
1375	0.01257	1375	0.0156
1375	0.01036	1375	0.0156
1375	0.00854	1375	0.0156
1375	0.01337	1375	0.0156
1375	0.01504	1375	0.0156
1375	0.01839	1375	0.0156
1375	0.01764	1375	0.0156
1375	0.02051	1375	0.0156
1375	0.0153	1375	0.0156
1375	0.01608	1375	0.0156
1375	0.0206	1375	0.0156
1375	0.01324	1375	0.0156
1375	0.01902	1375	0.0156
1375	0.01359	1375	0.0156
1375	0.01398	1375	0.0156
1375	0.02942	1375	0.0156
1375	0.01561	1375	0.0156
1375	0.02125	1375	0.0156
1375	0.01459	1375	0.0156
1375	0.02062	1375	0.0156
1375	0.02035	1375	0.0156
1375	0.01114	1375	0.0156
1375	0.01364	1375	0.0156
1375	0.01633	1375	0.0156
1375	0.00324	1375	0.0156
1375	0.01854	1375	0.0156
1375	0.01695	1375	0.0156
1375	0.01326	1375	0.0156
1375	0.02118	1375	0.0156
1375	0.00674	1375	0.0156
1375	0.01872	1375	0.0156
1375	0.02101	1375	0.0156
1375	0.02108	1375	0.0156
1375	0.00913	1375	0.0156
1375	0.01371	1375	0.0156
1375	0.02079	1375	0.0156
1375	0.0197	1375	0.0156
1375	0.01412	1375	0.0156
1375	0.01236	1375	0.0156
1375	0.02146	1375	0.0156
1375	0.00975	1375	0.0156
1375	0.01547	1375	0.0156
1375	0.02125	1375	0.0156
1375	0.0177	1375	0.0156
1375	0.0095	1375	0.0156
1375	0.01364	1375	0.0156
1375	0.01595	1375	0.0156
1375	0.01208	1375	0.0156
1375	0.00954	1375	0.0156
1375	0.01331	1375	0.0156
1375	0.01648	1375	0.0156
1375	0.01562	1375	0.0156
1375	0.01126	1375	0.0156
1375	0.00899	1375	0.0156
1375	0.01557	1375	0.0156
1375	0.00626	1375	0.0156
1375	0.01423	1375	0.0156
1375	0.01795	1375	0.0156
1375	0.01299	1375	0.0156
1375	0.01809	1375	0.0156
1375	0.01274	1375	0.0156
1375	0.01718	1375	0.0156
1375	0.02987	1375	0.0156
1375	0.01458	1375	0.0156
1375	0.01375	1375	0.0156
1375	0.01555	1375	0.0156
1375	0.01753	1375	0.0156
1375	0.01926	1375	0.0156
1375	0.01229	1375	0.0156
1375	0.01236	1375	0.0156
1375	0.02127	1375	0.0156
1375	0.0182	1375	0.0156
1375	0.01352	1375	0.0156
1375	0.02041	1375	0.0156
1375	0.01369	1375	0.0156
1375	0.02028	1375	0.0156
1375	0.01671	1375	0.0156
1375	0.01536	1375	0.0156
1375	0.01763	1375	0.0156
1375	0.01243	1375	0.0156
1375	0.0098	1375	0.0156
1375	0.02021	1375	0.0156
1375	0.02538	1375	0.0156
1375	0.01595	1375	0.0156
1375	0.02403	1375	0.0156
1375	0.02522	1375	0.0156
1375	0.0222	1375	0.0156
1375	0.02423	1375	0.0156
1375	0.01046	1375	0.0156
1375	0.02982	1375	0.0156
1375	0.01511	1375	0.0156
1375	0.01615	1375	0.0156
1375	0.01521	1375	0.0156
1375	0.01681	1375	0.0156
1375	0.02923	1375	0.0156
1375	0.02167	1375	0.0156
1375	0.01616	1375	0.0156
1375	0.01273	1375	0.0156
1375	0.01986	1375	0.0156
1375	0.01998	1375	0.0156
1375	0.02179	1375	0.0156
1375	0.01314	1375	0.0156
1375	0.01121	1375	0.0156
1375	0.01494	1375	0.0156
1375	0.01522	1375	0.0156
1375	0.00862	1375	0.0156
1375	0.01432	1375	0.0156
1375	0.02078	1375	0.0156
1375	0.01545	1375	0.0156
1375	0.02214	1375	0.0156
1375	0.0208	1375	0.0156
1375	0.02759	1375	0.0156
1375	0.01869	1375	0.0156
1375	0.02069	1375	0.0156
1375	0.01185	1375	0.0156
1375	0.02055	1375	0.0156
1375	0.01891	1375	0.0156
1375	0.01177	1375	0.0156
1375	0.02169	1375	0.0156
1375	0.01534	1375	0.0156
1375	0.01227	1375	0.0156
1375	0.01219	1375	0.0156
1375	0.02093	1375	0.0156
1375	0.01425	1375	0.0156
1375	0.01326	1375	0.0156
1375	0.01423	1375	0.0156
1375	0.01476	1375	0.0156
1375	0.01011	1375	0.0156
1375	0.01436	1375	0.0156
1375	0.02128	1375	0.0156
1375	0.02121	1375	0.0156
1375	0.0137	1375	0.0156
1375	0.01004	1375	0.0156
1375	0.01152	1375	0.0156
1375	0.01405	1375	0.0156
1375	0.00464	1375	0.0156
1375	0.01777	1375	0.0156
1375	0.02473	1375	0.0156
1375	0.00971	1375	0.0156
1375	0.00667	1375	0.0156
1375	0.01286	1375	0.0156
1375	0.0111	1375	0.0156
1375	0.00591	1375	0.0156
1375	0.01695	1375	0.0156
1375	0.0208	1375	0.0156
1375	0.017	1375	0.0156
1375	0.01269	1375	0.0156
1375	0.01441	1375	0.0156
1375	0.01818	1375	0.0156
1375	0.01261	1375	0.0156
1375	0.02079	1375	0.0156
1375	0.01872	1375	0.0156
1375	0.01418	1375	0.0156
1375	0.01444	1375	0.0156
1375	0.02157	1375	0.0156
1375	0.01224	1375	0.0156
1375	0.01885	1375	0.0156
1375	0.014	1375	0.0156
1375	0.01537	1375	0.0156
1375	0.02177	1375	0.0156
1375	0.01471	1375	0.0156
1375	0.01398	1375	0.0156
1375	0.02101	1375	0.0156
1375	0.02005	1375	0.0156
1375	0.01189	1375	0.0156
1375	0.02133	1375	0.0156
1375	0.0077	1375	0.0156
1375	0.0117	1375	0.0156
1375	0.01327	1375	0.0156
1375	0.01365	1375	0.0156
1375	0.01466	1375	0.0156
1400	0.01604	1400	0.01533
1400	0.00636	1400	0.01533
1400	0.03219	1400	0.01533
1400	0.00732	1400	0.01533
1400	0.0266	1400	0.01533
1400	0.00954	1400	0.01533
1400	0.02252	1400	0.01533
1400	0.01323	1400	0.01533
1400	0.01379	1400	0.01533
1400	0.01277	1400	0.01533
1400	0.01406	1400	0.01533
1400	0.00579	1400	0.01533
1400	0.01344	1400	0.01533
1400	0.00914	1400	0.01533
1400	0.01722	1400	0.01533
1400	0.01432	1400	0.01533
1400	0.01301	1400	0.01533
1400	0.02966	1400	0.01533
1404	0.03015	1404	0.01519
1404	0.01289	1404	0.01519
1404	0.0169	1404	0.01519
1404	0.00959	1404	0.01519
1404	0.00894	1404	0.01519
1404	0.02871	1404	0.01519
1404	0.02549	1404	0.01519
1404	0.00876	1404	0.01519
1404	0.00991	1404	0.01519
1404	0.01115	1404	0.01519
1404	0.02163	1404	0.01519
1404	0.01139	1404	0.01519
1404	0.00942	1404	0.01519
1404	0.01135	1404	0.01519
1404	0.02178	1404	0.01519
1404	0.00605	1404	0.01519
1404	0.0294	1404	0.01519
1404	0.01101	1404	0.01519
1404	0.03126	1404	0.01519
1404	0.01373	1404	0.01519
1404	0.01331	1404	0.01519
1404	0.01134	1404	0.01519
1404	0.00938	1404	0.01519
1410	0.02092	1410	0.01497
1410	0.02986	1410	0.01497
1410	0.01908	1410	0.01497
1410	0.0267	1410	0.01497
1410	0.00222	1410	0.01497
1410	0.03156	1410	0.01497
1410	0.01107	1410	0.01497
1410	0.02196	1410	0.01497
1410	0.01617	1410	0.01497
1410	0.02581	1410	0.01497
1410	0.02365	1410	0.01497
1410	0.000706242	1410	0.01497
1410	0.01043	1410	0.01497
1410	0.0061	1410	0.01497
1410	0.00794	1410	0.01497
1410	0.02573	1410	0.01497
1410	0.01693	1410	0.01497
1410	0.01491	1410	0.01497
1410	0.02078	1410	0.01497
1410	0.00304	1410	0.01497
1410	0.02271	1410	0.01497
1410	0.00661	1410	0.01497
1410	0.01335	1410	0.01497
1410	0.02343	1410	0.01497
1410	0.02136	1410	0.01497
1410	0.02311	1410	0.01497
1410	0.01515	1410	0.01497
1417.44	0.00969	1417.44	0.01469
1417.44	0.01712	1417.44	0.01469
1417.44	0.01295	1417.44	0.01469
1417.44	0.02253	1417.44	0.01469
1417.44	0.01758	1417.44	0.01469
1417.44	0.00898	1417.44	0.01469
1417.44	0.01869	1417.44	0.01469
1417.44	0.01917	1417.44	0.01469
1417.44	0.01729	1417.44	0.01469
1417.44	0.01544	1417.44	0.01469
1417.44	0.01707	1417.44	0.01469
1417.44	0.01785	1417.44	0.01469
1417.44	0.01724	1417.44	0.01469
1417.44	0.01595	1417.44	0.01469
1417.44	0.01554	1417.44	0.01469
1423	0.02515	1423	0.01449
1423	0.00884	1423	0.01449
1423	0.01647	1423	0.01449
1423	0.0088	1423	0.01449
1423	0.02506	1423	0.01449
1423	0.03242	1423	0.01449
1423	0.02407	1423	0.01449
1423	0.02833	1423	0.01449
1423	0.01812	1423	0.01449
1423	0.01386	1423	0.01449
1426	0.00738	1426	0.01438
1426	0.00774	1426	0.01438
1426	0.01446	1426	0.01438
1426	0.01132	1426	0.01438
1426	0.01197	1426	0.01438
1426	0.01192	1426	0.01438
1426	0.01801	1426	0.01438
1426	0.01403	1426	0.01438
1426	0.01246	1426	0.01438
1426	0.01684	1426	0.01438
1435	0.01166	1435	0.01408
1435	0.01143	1435	0.01408
1435	0.01261	1435	0.01408
1435	0.01243	1435	0.01408
1435	0.00484	1435	0.01408
1435	0.00515	1435	0.01408
1435	0.00713	1435	0.01408
1435	0.00649	1435	0.01408
1435	0.0096	1435	0.01408
1435	0.02777	1435	0.01408
1435	0.01683	1435	0.01408
1435.97	0.02124	1435.97	0.01405
1435.97	0.01995	1435.97	0.01405
1435.97	0.01953	1435.97	0.01405
1435.97	0.03349	1435.97	0.01405
1435.97	0.0144	1435.97	0.01405
1435.97	0.03079	1435.97	0.01405
1435.97	0.00647	1435.97	0.01405
1435.97	0.00914	1435.97	0.01405
1435.97	0.02135	1435.97	0.01405
1435.97	0.02421	1435.97	0.01405
1435.97	0.01519	1435.97	0.01405
1435.97	0.01871	1435.97	0.01405
1435.97	0.03192	1435.97	0.01405
1435.97	0.01847	1435.97	0.01405
1435.97	0.01629	1435.97	0.01405
1435.97	0.02263	1435.97	0.01405
1435.97	0.02456	1435.97	0.01405
1435.97	0.02395	1435.97	0.01405
1435.97	0.01746	1435.97	0.01405
1435.97	0.01577	1435.97	0.01405
1435.97	0.01188	1435.97	0.01405
1435.97	0.01096	1435.97	0.01405
1435.97	0.01662	1435.97	0.01405
1435.97	0.00952	1435.97	0.01405
1435.97	0.01827	1435.97	0.01405
1435.97	0.02482	1435.97	0.01405
1435.97	0.01448	1435.97	0.01405
1435.97	0.01204	1435.97	0.01405
1435.97	0.01958	1435.97	0.01405
1435.97	0.01711	1435.97	0.01405
1435.97	0.01293	1435.97	0.01405
1435.97	0.01586	1435.97	0.01405
1435.97	0.02094	1435.97	0.01405
1435.97	0.00714	1435.97	0.01405
1435.97	0.02415	1435.97	0.01405
1435.97	0.01029	1435.97	0.01405
1435.97	0.01187	1435.97	0.01405
1435.97	0.02038	1435.97	0.01405
1435.97	0.01393	1435.97	0.01405
1435.97	0.01559	1435.97	0.01405
1435.97	0.01525	1435.97	0.01405
1435.97	0.03146	1435.97	0.01405
1435.97	0.01628	1435.97	0.01405
1435.97	0.01177	1435.97	0.01405
1435.97	0.01674	1435.97	0.01405
1435.97	0.00765	1435.97	0.01405
1435.97	0.01259	1435.97	0.01405
1435.97	0.02024	1435.97	0.01405
1435.97	0.01629	1435.97	0.01405
1435.97	0.01345	1435.97	0.01405
1435.97	0.01554	1435.97	0.01405
1435.97	0.01612	1435.97	0.01405
1435.97	0.01692	1435.97	0.01405
1455	0.02884	1455	0.01345
1455	0.02095	1455	0.01345
1455	0.02302	1455	0.01345
1455	0.02913	1455	0.01345
1480.57	0.02771	1480.57	0.01269
1480.57	0.02703	1480.57	0.01269
1480.57	0.01286	1480.57	0.01269
1480.57	0.0163	1480.57	0.01269
1480.57	0.0162	1480.57	0.01269
1480.57	0.02257	1480.57	0.01269
1480.57	0.01609	1480.57	0.01269
1480.57	0.02192	1480.57	0.01269
1480.57	0.0195	1480.57	0.01269
1480.57	0.01208	1480.57	0.01269
1480.57	0.02241	1480.57	0.01269
1480.57	0.02719	1480.57	0.01269
1480.57	0.02705	1480.57	0.01269
1480.57	0.01288	1480.57	0.01269
1480.57	0.01492	1480.57	0.01269
1480.57	0.02268	1480.57	0.01269
1480.57	0.01398	1480.57	0.01269
1480.57	0.02158	1480.57	0.01269
1480.57	0.01653	1480.57	0.01269
1480.57	0.01957	1480.57	0.01269
1480.57	0.01668	1480.57	0.01269
1480.57	0.01493	1480.57	0.01269
1480.57	0.01913	1480.57	0.01269
1480.57	0.02094	1480.57	0.01269
1480.57	0.01726	1480.57	0.01269
1480.57	0.01704	1480.57	0.01269
1480.57	0.00879	1480.57	0.01269
1480.57	0.01908	1480.57	0.01269
1480.57	0.01959	1480.57	0.01269
1480.57	0.02662	1480.57	0.01269
1480.57	0.01441	1480.57	0.01269
1480.57	0.01611	1480.57	0.01269
1500	0.03128	1500	0.01213
1500	0.02424	1500	0.01213
1500	0.01073	1500	0.01213
1500	0.00713	1500	0.01213
1500	0.01406	1500	0.01213
1500	0.00484	1500	0.01213
1500	0.03524	1500	0.01213
1500	0.00481	1500	0.01213
1535	0.01278	1535	0.01113
1535	0.01481	1535	0.01113
1595	0.00969	1595	0.0094
1595	0.00768	1595	0.0094
1595	0.000847421	1595	0.0094
1595	0.00146	1595	0.0094
1595	-0.00519	1595	0.0094
1595	0.01392	1595	0.0094
1595	0.00419	1595	0.0094
1595	0.00429	1595	0.0094
1595	0.000641337	1595	0.0094
1595	0.00399	1595	0.0094
1650	0.0016	1650	0.00777
1650	0.02813	1650	0.00777
1650	-0.00188	1650	0.00777
1650	0.00334	1650	0.00777
1650	0.00506	1650	0.00777
1650	0.0045	1650	0.00777
1650	0.01148	1650	0.00777
1650	0.00817	1650	0.00777
1650	0.0137	1650	0.00777
1650	0.01667	1650	0.00777
1650	0.00206	1650	0.00777
1650	0.0097	1650	0.00777
1650	0.01496	1650	0.00777
1650	0.00867	1650	0.00777
1650	0.0134	1650	0.00777
1650	0.00399	1650	0.00777
1650	0.01566	1650	0.00777
1650	0.0099	1650	0.00777
1650	0.01851	1650	0.00777
1660	0.01955	1660	0.00747
1660	0.00337	1660	0.00747
1660	0.00868	1660	0.00747
1660	0.01007	1660	0.00747
1660	0.02748	1660	0.00747
1660	0.00626	1660	0.00747
1660	-0.00692	1660	0.00747
1660	0.01035	1660	0.00747
1660	0.00326	1660	0.00747
1660	-0.00561	1660	0.00747
1660	0.00522	1660	0.00747
1660	0.00754	1660	0.00747
1660	0.02515	1660	0.00747
1660	0.00236	1660	0.00747
1660	-0.00926	1660	0.00747
1660	0.03265	1660	0.00747
1660	0.01109	1660	0.00747
1660	0.01613	1660	0.00747
1660	0.00797	1660	0.00747
1660	0.01148	1660	0.00747
1660	0.01538	1660	0.00747
1660	0.01704	1660	0.00747
1660	0.00985	1660	0.00747
1660	0.00915	1660	0.00747
1660	0.00341	1660	0.00747
1684	0.01752	1684	0.00674
1684	-0.000771078	1684	0.00674
1684	0.01805	1684	0.00674
1684	-0.00116	1684	0.00674
1684	-0.00046006	1684	0.00674
1684	0.00638	1684	0.00674
1684	0.01938	1684	0.00674
1684	0.00375	1684	0.00674
1684	0.00107	1684	0.00674
1684	0.00788	1684	0.00674
1684	0.00126	1684	0.00674
1684	0.01345	1684	0.00674
1684	0.00173	1684	0.00674
1684	0.00566	1684	0.00674
1684	-0.00568	1684	0.00674
1684	-0.00655	1684	0.00674
1684	0.02038	1684	0.00674
1684	0.00893	1684	0.00674
1684	-0.00205	1684	0.00674
1684	-0.00318	1684	0.00674
1684	0.00189	1684	0.00674
1684	0.01872	1684	0.00674
1684	0.00413	1684	0.00674
1684	0.000981679	1684	0.00674
1684	0.01594	1684	0.00674
1684	-0.00564	1684	0.00674
1684	0.0012	1684	0.00674
1684	0.00952	1684	0.00674
1684	0.00682	1684	0.00674
1684	0.01026	1684	0.00674
1684	0.01124	1684	0.00674
1684	-0.00023769	1684	0.00674
1684	0.000563532	1684	0.00674
1684	-0.00203	1684	0.00674
1684	0.00101	1684	0.00674
1684	0.00529	1684	0.00674
1684	0.01577	1684	0.00674
1684	0.00866	1684	0.00674
1684	-0.00248	1684	0.00674
1684	0.00596	1684	0.00674
1684	0.00162	1684	0.00674
1684	-0.00022629	1684	0.00674
1684	-0.00147	1684	0.00674
1684	0.02282	1684	0.00674
1684	0.02742	1684	0.00674
1684	-0.000155221	1684	0.00674
1684	0.01092	1684	0.00674
1684	-0.00185	1684	0.00674
1684	0.00353	1684	0.00674
1684	0.01073	1684	0.00674
1684	-0.00175	1684	0.00674
1684	0.00126	1684	0.00674
1684	-0.00228	1684	0.00674
1684	0.02037	1684	0.00674
1684	-0.00585	1684	0.00674
1684	-0.00546	1684	0.00674
1684	-0.00195	1684	0.00674
1684	-8.73273e-05	1684	0.00674
1684	-0.00269	1684	0.00674
1684	-0.00238	1684	0.00674
1684	-0.00136	1684	0.00674
1684	-0.00236	1684	0.00674
1684	-0.00611	1684	0.00674
1684	0.00531	1684	0.00674
1684	0.00971	1684	0.00674
1684	0.03337	1684	0.00674
1684	0.0165	1684	0.00674
1684	0.00324	1684	0.00674
1684	0.00931	1684	0.00674
1684	-0.00231	1684	0.00674
1684	-0.00249	1684	0.00674
1684	-0.00115	1684	0.00674
1684	-0.00465	1684	0.00674
1684	0.01138	1684	0.00674
1684	0.01622	1684	0.00674
1684	0.01389	1684	0.00674
1684	0.00054845	1684	0.00674
1684	0.01485	1684	0.00674
1684	0.00621	1684	0.00674
1684	0.01104	1684	0.00674
1684	0.00975	1684	0.00674
1684	-0.00765	1684	0.00674
1684	0.01339	1684	0.00674
1684	-0.00192	1684	0.00674
1684	0.01009	1684	0.00674
1684	0.0205	1684	0.00674
1684	-0.00209	1684	0.00674
1684	0.00374	1684	0.00674
1684	0.01089	1684	0.00674
1684	-0.00314	1684	0.00674
1684	0.01586	1684	0.00674
1684	0.02197	1684	0.00674
1684	-0.0041	1684	0.00674
1684	0.01767	1684	0.00674
1684	0.01207	1684	0.00674
1684	0.01788	1684	0.00674
1684	0.02414	1684	0.00674
1684	0.000176557	1684	0.00674
1684	0.00397	1684	0.00674
1684	0.01821	1684	0.00674
1684	-0.00166	1684	0.00674
1684	0.01236	1684	0.00674
1684	0.00803	1684	0.00674
1684	0.01042	1684	0.00674
1684	0.00841	1684	0.00674
1684	0.02357	1684	0.00674
1684	0.00414	1684	0.00674
1684	0.0231	1684	0.00674
1684	0.00882	1684	0.00674
1684	0.0254	1684	0.00674
1684	-0.00484	1684	0.00674
1684	-0.00163	1684	0.00674
1684	0.00198	1684	0.00674
1684	0.0227	1684	0.00674
1684	-0.000239726	1684	0.00674
1684	0.00139	1684	0.00674
1684	-0.00559	1684	0.00674
1684	0.01649	1684	0.00674
1684	0.0011	1684	0.00674
1684	-0.000374263	1684	0.00674
1684	-0.00112	1684	0.00674
1684	0.00842	1684	0.00674
1684	-0.00244	1684	0.00674
1684	-0.00166	1684	0.00674
1684	0.00206	1684	0.00674
1684	0.00179	1684	0.00674
1684	0.00619	1684	0.00674
1684	0.01142	1684	0.00674
1684	0.0075	1684	0.00674
1684	-0.00463	1684	0.00674
1684	0.01537	1684	0.00674
1684	0.01782	1684	0.00674
1684	0.01162	1684	0.00674
1684	-0.00565	1684	0.00674
1684	0.00652	1684	0.00674
1684	0.00411	1684	0.00674
1684	0.02458	1684	0.00674
1684	-0.00325	1684	0.00674
1684	0.02776	1684	0.00674
1684	0.01432	1684	0.00674
1684	0.000791469	1684	0.00674
1684	0.00139	1684	0.00674
1684	-0.000336416	1684	0.00674
1684	-0.00229	1684	0.00674
1684	0.00798	1684	0.00674
1684	0.01293	1684	0.00674
1684	-0.00391	1684	0.00674
1684	0.00715	1684	0.00674
1684	0.00142	1684	0.00674
1684	0.0012	1684	0.00674
1684	0.000497692	1684	0.00674
1684	0.01132	1684	0.00674
1684	0.00889	1684	0.00674
1684	0.01379	1684	0.00674
1684	0.0185	1684	0.00674
1684	0.01	1684	0.00674
1684	0.00139	1684	0.00674
1684	0.00332	1684	0.00674
1684	0.02456	1684	0.00674
1684	0.00903	1684	0.00674
1684	0.00757	1684	0.00674
1684	0.02412	1684	0.00674
1684	0.0019	1684	0.00674
1684	-0.00483	1684	0.00674
1684	0.00191	1684	0.00674
1684	-0.00135	1684	0.00674
1684	0.000801411	1684	0.00674
1684	0.01338	1684	0.00674
1684	0.02487	1684	0.00674
1684	0.00182	1684	0.00674
1684	-0.000581365	1684	0.00674
1684	0.00135	1684	0.00674
1684	-0.00467	1684	0.00674
1700	-0.00253	1700	0.00625
1700	-0.00204	1700	0.00625
1700	-0.00439	1700	0.00625
1700	0.000547127	1700	0.00625
1700	0.00196	1700	0.00625
3410	0.00729	3410	0.00536
3410	0.00972	3410	0.00536
3410	0.00955	3410	0.00536
3410	0.0036	3410	0.00536
3410	0.0091	3410	0.00536
3410	0.0069	3410	0.00536
3410	0.00971	3410	0.00536
3410	0.00982	3410	0.00536
3410	0.00823	3410	0.00536
3410	6.54673e-05	3410	0.00536
3410	0.00964	3410	0.00536
3410	0.00949	3410	0.00536
3410	0.00476	3410	0.00536
3410	0.00972	3410	0.00536
3410	0.01026	3410	0.00536
3410	0.01247	3410	0.00536
3410	-0.00491	3410	0.00536
3410	0.00372	3410	0.00536
3410	0.00366	3410	0.00536
3410	-0.00114	3410	0.00536
3410	-0.007	3410	0.00536
3410	-0.000844519	3410	0.00536
3410	0.00762	3410	0.00536
3410	0.0035	3410	0.00536
3410	0.01023	3410	0.00536
3410	0.00144	3410	0.00536
3410	0.01288	3410	0.00536
3410	0.01318	3410	0.00536
3410	0.00746	3410	0.00536
3410	0.00424	3410	0.00536
3410	0.01039	3410	0.00536
3410	0.000610719	3410	0.00536
3410	0.00272	3410	0.00536
3410	0.00412	3410	0.00536
3410	-0.00115	3410	0.00536
3410	0.01056	3410	0.00536
3410	0.01175	3410	0.00536
3410	-0.00349	3410	0.00536
3410	-0.00176	3410	0.00536
3410	0.00433	3410	0.00536
3410	0.00372	3410	0.00536
3410	0.00583	3410	0.00536
3410	0.0086	3410	0.00536
3410	0.00818	3410	0.00536
3410	0.00322	3410	0.00536
3410	0.0066	3410	0.00536
3410	0.01495	3410	0.00536
3410	-0.00151	3410	0.00536
3410	0.00929	3410	0.00536

## Sheet: Figure 2h
reflectivity (%)	shap	lowess reflectivity (%)	lowess shap
70.7936	0.01657	56.848	-0.00209
69.1175	0.00587	56.848	-0.00209
56.9809	0.01743	56.848	-0.00209
67.0729	-0.00555	56.848	-0.00209
69.1175	0.00911	56.848	-0.00209
69.1175	0.00339	56.848	-0.00209
89.6694	-0.01249	56.848	-0.00209
73.7759	-0.02941	56.848	-0.00209
69.1175	-0.000914374	56.848	-0.00209
56.946	-0.01583	56.848	-0.00209
63.8989	-0.00301	56.848	-0.00209
56.848	0.01143	56.848	-0.00209
64.2252	0.01255	56.848	-0.00209
67.0729	-0.0018	56.848	-0.00209
65.3334	0.00883	56.848	-0.00209
65.7712	-0.00817	56.848	-0.00209
65.5535	-0.00194	56.848	-0.00209
73.8121	-0.00949	56.848	-0.00209
64.2252	0.021	56.848	-0.00209
69.1175	0.00861	56.848	-0.00209
90	-0.05591	56.848	-0.00209
63.0738	-0.03032	56.848	-0.00209
65.3334	0.00698	56.848	-0.00209
71.3351	-0.00418	56.848	-0.00209
73.7759	0.00226	56.848	-0.00209
65.5535	0.000506171	56.848	-0.00209
65.3334	0.00363	56.848	-0.00209
69.1175	0.00814	56.848	-0.00209
56.848	-0.01489	56.848	-0.00209
65.3334	0.000880337	56.848	-0.00209
73.7759	-0.000949571	56.848	-0.00209
65.3334	0.0183	56.848	-0.00209
56.848	0.02514	56.848	-0.00209
65.3334	-0.00672	56.848	-0.00209
56.848	-0.00752	56.848	-0.00209
56.9809	-0.00567	56.848	-0.00209
62	0.00486	56.848	-0.00209
63.8989	0.00232	56.848	-0.00209
65.3334	0.01012	56.848	-0.00209
65.5535	0.01408	56.848	-0.00209
65.3334	0.00503	56.848	-0.00209
69.1175	0.0064	56.848	-0.00209
65.3334	0.00745	56.848	-0.00209
73.7759	-0.00309	56.848	-0.00209
65.3334	-0.00584	56.848	-0.00209
68.684	0.00815	56.848	-0.00209
68.2832	0.02384	56.848	-0.00209
60.62	-0.01761	56.848	-0.00209
73.8121	-0.03169	56.848	-0.00209
56.9809	-0.0037	56.848	-0.00209
73.7759	0.00826	56.848	-0.00209
71	-0.028	56.848	-0.00209
71.3351	-0.01693	56.848	-0.00209
69.1175	0.0074	56.848	-0.00209
64.4072	0.02844	56.848	-0.00209
56.848	-0.0074	56.848	-0.00209
69.1175	0.00348	56.848	-0.00209
68.684	0.000856241	56.848	-0.00209
56.848	-0.00114	56.848	-0.00209
65.3334	-0.00275	56.848	-0.00209
63.8989	-0.00143	56.848	-0.00209
56.848	0.02276	56.848	-0.00209
64.8929	-0.00396	56.848	-0.00209
73.7759	-0.00439	56.848	-0.00209
70.0969	0.000962505	56.848	-0.00209
63.0738	-0.0074	56.848	-0.00209
67.0729	-0.0077	56.848	-0.00209
56.848	-0.00861	56.848	-0.00209
65.3334	0.01058	56.848	-0.00209
68.2832	-0.00725	56.848	-0.00209
56.848	-0.00569	56.848	-0.00209
56.848	-0.00424	56.848	-0.00209
65.3334	0.00594	56.848	-0.00209
56.848	-0.00446	56.848	-0.00209
71.3351	-0.02937	56.848	-0.00209
63.8989	0.01703	56.848	-0.00209
65.3334	-0.00603	56.848	-0.00209
62	0.00639	56.848	-0.00209
90	-0.04324	56.848	-0.00209
56.848	0.00782	56.848	-0.00209
67.0729	0.00464	56.848	-0.00209
67.0729	0.01346	56.848	-0.00209
56.848	-0.00363	56.848	-0.00209
74.1166	-0.000153716	56.848	-0.00209
67.0729	0.0277	56.848	-0.00209
73.8121	-0.03241	56.848	-0.00209
89.6694	-0.02272	56.848	-0.00209
89.6694	-0.03649	56.848	-0.00209
65.3334	0.01892	56.848	-0.00209
90	-0.04517	56.848	-0.00209
65.3334	0.00334	56.848	-0.00209
73.8121	-0.03166	56.848	-0.00209
89.6694	-0.00157	56.848	-0.00209
69.1175	0.01164	56.848	-0.00209
87.9804	-0.02274	56.848	-0.00209
56.848	0.00353	56.848	-0.00209
60.62	0.02273	56.848	-0.00209
87.9804	0.00572	56.848	-0.00209
65.3334	0.01061	56.848	-0.00209
65.2557	0.000141511	56.848	-0.00209
66.0206	0.00341	56.848	-0.00209
89.6694	-0.00134	56.848	-0.00209
64.2252	6.58238e-05	56.848	-0.00209
65.5535	0.01902	56.848	-0.00209
65.3334	0.000143811	56.848	-0.00209
71.4289	-0.01689	56.848	-0.00209
56.848	-0.01079	56.848	-0.00209
70.5872	0.01415	56.848	-0.00209
63.8989	-0.00756	56.848	-0.00209
67.0729	0.00649	56.848	-0.00209
69.1175	0.00783	56.848	-0.00209
65.5535	-0.0012	56.848	-0.00209
65.3334	0.01049	56.848	-0.00209
71.4289	-0.01486	56.848	-0.00209
68.684	0.00443	56.848	-0.00209
71.05	0.02048	56.848	-0.00209
68.684	0.00791	56.848	-0.00209
65.3334	-0.01157	56.848	-0.00209
65.5535	0.02584	56.848	-0.00209
56.848	-0.01061	56.848	-0.00209
73.8121	-0.00373	56.848	-0.00209
73.8587	0.00909	56.848	-0.00209
90	-0.04779	56.848	-0.00209
68.684	-0.0017	56.848	-0.00209
63.5	1.32984e-05	56.848	-0.00209
65.2557	-0.00809	56.848	-0.00209
90	-0.04789	56.848	-0.00209
65.5535	-0.0074	56.848	-0.00209
69.1175	0.00279	56.848	-0.00209
67.0729	0.02728	56.848	-0.00209
56.848	0.01576	56.848	-0.00209
65.3334	-0.000526851	56.848	-0.00209
66.0094	0.00081085	56.848	-0.00209
71.3351	-0.00756	56.848	-0.00209
56.848	0.01871	56.848	-0.00209
73.8587	-0.00266	56.848	-0.00209
64.4072	0.01254	56.848	-0.00209
65.5535	-5.3647e-05	56.848	-0.00209
65.5535	0.01437	56.848	-0.00209
71.3351	-0.02638	56.848	-0.00209
65.3334	0.01635	56.848	-0.00209
73.7759	0.0059	56.848	-0.00209
90	-0.0478	56.848	-0.00209
65.3334	0.01052	56.848	-0.00209
73.8121	-0.02213	56.848	-0.00209
65.3334	0.00877	56.848	-0.00209
71.4289	-0.01233	56.848	-0.00209
65.3334	-0.000606037	56.848	-0.00209
63.0738	-0.00491	56.848	-0.00209
69.1175	0.01188	56.848	-0.00209
67.0729	0.01803	56.848	-0.00209
90	-0.0525	56.848	-0.00209
89.6694	-0.01734	56.848	-0.00209
63.8989	0.0065	56.848	-0.00209
57.0453	-0.01129	56.848	-0.00209
90	-0.03688	56.848	-0.00209
90	-0.04985	56.848	-0.00209
69.1175	0.02419	56.848	-0.00209
65.3334	0.01118	56.848	-0.00209
68.684	0.02046	56.848	-0.00209
69.3445	0.00403	56.848	-0.00209
67.0729	-0.00213	56.848	-0.00209
65.5535	0.00631	56.848	-0.00209
72.2898	-0.01296	56.848	-0.00209
68.684	0.02243	56.848	-0.00209
73.7759	-0.00111	56.848	-0.00209
56.848	-0.00928	56.848	-0.00209
71.3351	-0.01483	56.848	-0.00209
65.3334	0.01452	56.848	-0.00209
68.684	-0.00352	56.848	-0.00209
65.3334	0.01018	56.848	-0.00209
56.848	-0.0085	56.848	-0.00209
69.1175	0.00302	56.848	-0.00209
67.0729	0.00735	56.946	-0.00202
56.848	-0.0109	56.946	-0.00202
74.1166	-0.00305	56.946	-0.00202
66.0094	0.00647	56.946	-0.00202
65.3334	0.00259	56.946	-0.00202
65.3334	-0.00104	56.9809	-0.002
65.3334	0.01035	56.9809	-0.002
65.3334	0.01028	56.9809	-0.002
65.3334	0.01052	56.9809	-0.002
67.0729	-0.000413555	56.9809	-0.002
73.8121	0.00581	56.9809	-0.002
56.848	0.028	56.9809	-0.002
66.0094	0.00655	56.9809	-0.002
69.1175	0.0036	56.9809	-0.002
67.0729	-0.0082	56.9809	-0.002
68.684	0.005	56.9809	-0.002
65.3334	0.000864727	56.9809	-0.002
62	-0.00352	56.9809	-0.002
63.8989	-0.02032	56.9809	-0.002
63.8989	-0.01396	56.9809	-0.002
69.1175	0.01363	56.9809	-0.002
69.1175	0.00807	56.9809	-0.002
90	-0.05001	56.9809	-0.002
73.8121	-0.00778	56.9809	-0.002
68.2832	-0.00638	56.9809	-0.002
65.2557	0.03559	56.9809	-0.002
65.3334	0.00914	56.9809	-0.002
62	-0.00532	56.9809	-0.002
65.3334	0.02671	56.9809	-0.002
63.8989	-0.00243	56.9809	-0.002
67.0729	-0.00711	57.0453	-0.00196
67.0729	-0.0076	57.0453	-0.00196
56.848	-5.83436e-05	57.0453	-0.00196
70.8006	-0.04522	57.0453	-0.00196
65.3334	0.00439	57.0453	-0.00196
63.5	0.01512	57.0453	-0.00196
89.6694	-0.026	57.0453	-0.00196
56.848	-0.0049	57.0453	-0.00196
87.9804	-0.02576	57.0453	-0.00196
65.3334	0.0159	57.0453	-0.00196
60.62	-0.01352	60.62	0.000494692
90	-0.04951	60.62	0.000494692
65.3334	0.00411	60.62	0.000494692
66.0206	0.00703	60.62	0.000494692
72.2573	-0.03219	60.62	0.000494692
63.8989	0.01223	60.62	0.000494692
56.848	0.01389	60.62	0.000494692
67.0729	0.00766	60.62	0.000494692
73.7759	-0.01842	60.62	0.000494692
65.5535	0.00215	60.62	0.000494692
71.05	-0.02294	60.62	0.000494692
65.3334	0.01548	60.62	0.000494692
73.7759	-0.02786	60.62	0.000494692
60.62	-0.00405	60.62	0.000494692
90	-0.05663	60.62	0.000494692
87.9804	-0.02136	60.62	0.000494692
65.5535	-0.00368	60.62	0.000494692
74.1166	-0.00672	60.62	0.000494692
65.4217	0.01864	60.62	0.000494692
65.5535	0.00406	62	0.00121
63.0738	-0.000995521	62	0.00121
68.684	0.00595	62	0.00121
56.848	-0.01548	62	0.00121
67.0729	0.00811	62	0.00121
70.8006	0.00345	62	0.00121
63.8989	0.00163	62	0.00121
56.848	-0.00416	62	0.00121
68.684	0.0124	62	0.00121
65.3334	0.01175	62	0.00121
56.848	0.00377	62	0.00121
66.0094	-0.00398	62	0.00121
87.9804	-0.0179	62	0.00121
69.1175	0.01063	62	0.00121
71	-0.02667	62	0.00121
68.684	0.02351	62	0.00121
90	-0.04778	62	0.00121
69.1175	0.00703	62	0.00121
56.848	0.000455094	62	0.00121
64.4072	-0.00724	62	0.00121
66.0094	0.00472	62	0.00121
63.8989	-0.00472	62	0.00121
68.684	0.00883	62	0.00121
73.8121	0.02131	62	0.00121
65.3334	0.01243	62	0.00121
73.8121	-0.0001411	62	0.00121
67.0729	0.00449	62	0.00121
56.848	0.01105	62	0.00121
56.946	-0.01821	62	0.00121
71.4289	-0.01602	62	0.00121
89.6694	-0.017	62	0.00121
63.5	-0.0059	62	0.00121
71.4289	-0.01588	62	0.00121
65.3334	0.00709	62	0.00121
65.3334	0.00912	62	0.00121
64.2252	0.00619	62	0.00121
56.848	0.02286	62	0.00121
63.8989	0.01669	62	0.00121
56.848	-0.00674	62	0.00121
56.848	-0.0058	62	0.00121
65.3334	0.0028	62	0.00121
62	0.00194	62	0.00121
90	-0.04741	62	0.00121
56.848	-0.00707	62	0.00121
69.1175	0.00555	62	0.00121
89.6694	-0.01811	62	0.00121
63.8989	0.00041647	62	0.00121
70.9268	-0.00556	62	0.00121
65.3334	0.01113	62	0.00121
64.8929	-0.00406	63.0738	0.00115
62	0.00358	63.0738	0.00115
56.848	-0.00367	63.0738	0.00115
67.0729	-0.00175	63.0738	0.00115
64.2252	-0.000912601	63.0738	0.00115
63.5	0.01032	63.0738	0.00115
56.848	-0.000644571	63.0738	0.00115
71.4289	-0.01946	63.0738	0.00115
68.2832	0.00507	63.0738	0.00115
56.848	0.01921	63.0738	0.00115
67.0729	0.00229	63.0738	0.00115
71	-0.03692	63.0738	0.00115
56.848	0.00124	63.0738	0.00115
67.0729	0.01156	63.0738	0.00115
62	0.00751	63.0738	0.00115
67.0729	0.01725	63.5	0.00199
69.1175	0.000255926	63.5	0.00199
67.0729	-0.00716	63.5	0.00199
56.848	-0.01695	63.5	0.00199
71.4289	-0.01546	63.5	0.00199
65.3334	0.00473	63.5	0.00199
56.848	-8.00518e-05	63.5	0.00199
62	-0.000403212	63.5	0.00199
64.3796	0.02203	63.5	0.00199
69.1175	0.01732	63.5	0.00199
89.6694	-0.0148	63.5	0.00199
89.6694	-0.02746	63.5	0.00199
71	-0.01295	63.5	0.00199
60.62	-0.00606	63.5	0.00199
65.3334	0.01022	63.5	0.00199
70.8006	-0.03829	63.5	0.00199
63.5	-0.03339	63.5	0.00199
65.3334	-0.01184	63.5	0.00199
73.8121	-0.00467	63.5	0.00199
62	0.02331	63.5	0.00199
70.5872	-0.01615	63.5	0.00199
65.3334	0.000311671	63.5	0.00199
65.5535	0.00482	63.5	0.00199
62	-0.00573	63.5	0.00199
69.3445	-0.00385	63.5	0.00199
73.8587	0.01158	63.5	0.00199
65.827	0.02825	63.5	0.00199
65.2557	-0.00897	63.8989	0.00264
87.9804	-0.02516	63.8989	0.00264
56.848	-0.00382	63.8989	0.00264
56.848	-0.01557	63.8989	0.00264
65.827	0.00134	63.8989	0.00264
87.9804	-0.01048	63.8989	0.00264
65.3334	0.00971	63.8989	0.00264
68.684	0.00887	63.8989	0.00264
69.1175	0.00655	63.8989	0.00264
69.1175	-4.28949e-05	63.8989	0.00264
69.1175	0.00857	63.8989	0.00264
89.6694	-0.01695	63.8989	0.00264
65.3334	0.00464	63.8989	0.00264
69.1175	0.00832	63.8989	0.00264
90	-0.04711	63.8989	0.00264
69.1175	0.00434	63.8989	0.00264
62	0.00125	63.8989	0.00264
63.0738	0.00235	63.8989	0.00264
56.848	-0.00831	63.8989	0.00264
69.1175	0.00468	63.8989	0.00264
65.3334	-0.00329	63.8989	0.00264
71.05	0.0018	63.8989	0.00264
89.6694	-0.01718	63.8989	0.00264
70.1744	0.000757139	63.8989	0.00264
89.6694	-0.01864	63.8989	0.00264
65.2557	0.03238	63.8989	0.00264
65.5535	0.000416522	63.8989	0.00264
63.8989	-0.00918	63.8989	0.00264
70.9268	-0.00806	63.8989	0.00264
65.4217	-6.05918e-06	63.8989	0.00264
73.8121	-0.01958	63.8989	0.00264
73.8121	-0.00012609	63.8989	0.00264
64.3796	0.01278	63.8989	0.00264
65.3334	-0.01175	63.8989	0.00264
56.848	0.01985	63.8989	0.00264
60.62	-0.00293	63.8989	0.00264
62	0.00296	63.8989	0.00264
65.3334	0.00716	63.8989	0.00264
71	-0.01352	63.8989	0.00264
66.0206	0.01143	63.8989	0.00264
63.0738	-0.02657	63.8989	0.00264
73.7759	-0.02849	63.8989	0.00264
56.848	0.03678	63.8989	0.00264
65.827	0.01249	63.8989	0.00264
65.3334	0.00232	63.8989	0.00264
70.8006	0.02343	63.8989	0.00264
65.3334	0.00441	63.8989	0.00264
67.0729	0.00769	63.8989	0.00264
73.8587	-0.02088	63.8989	0.00264
56.9809	-0.00112	63.8989	0.00264
65.5535	0.01623	63.8989	0.00264
71.3351	-0.00212	63.8989	0.00264
65.3334	-0.000147806	63.8989	0.00264
73.8121	-0.00684	64.2252	0.00306
62	-0.00705	64.2252	0.00306
65.5535	0.01383	64.2252	0.00306
68.684	0.00601	64.2252	0.00306
56.848	-0.01369	64.2252	0.00306
73.8121	-0.02053	64.2252	0.00306
63.5	0.01859	64.2252	0.00306
67.0729	0.02135	64.2252	0.00306
65.3334	0.0039	64.2252	0.00306
66.0206	0.00325	64.2252	0.00306
63.8989	0.01017	64.2252	0.00306
63.8989	0.02056	64.2252	0.00306
73.8121	-0.0144	64.2252	0.00306
90	-0.0471	64.2252	0.00306
71.4289	-0.03006	64.2252	0.00306
70.5872	-0.01788	64.2252	0.00306
64.3796	0.00831	64.2252	0.00306
63.8989	0.01496	64.2252	0.00306
70.5872	0.00149	64.2252	0.00306
56.848	0.0184	64.2252	0.00306
65.3334	-4.0303e-06	64.2252	0.00306
63.8989	0.00288	64.2252	0.00306
73.9409	-0.02296	64.2252	0.00306
71.4289	-0.0225	64.2252	0.00306
70.9268	-0.00902	64.2252	0.00306
64.2252	0.00568	64.2252	0.00306
62	0.02585	64.2252	0.00306
60.62	0.01014	64.2252	0.00306
63.8989	-0.00989	64.2252	0.00306
56.848	-0.00856	64.2252	0.00306
56.848	0.00195	64.2252	0.00306
89.6694	-0.02143	64.2252	0.00306
89.6694	-0.01725	64.3479	0.00318
56.9809	0.02185	64.3479	0.00318
65.3334	0.00234	64.3479	0.00318
56.848	0.00599	64.3479	0.00318
73.8121	-0.01911	64.3479	0.00318
69.1175	0.01029	64.3479	0.00318
65.3334	0.0058	64.3796	0.00321
71	-0.03112	64.3796	0.00321
73.8587	0.000277798	64.3796	0.00321
71	-0.0148	64.3796	0.00321
70.0969	-0.02372	64.4072	0.00323
65.3334	0.01557	64.4072	0.00323
89.6694	-0.02644	64.4072	0.00323
56.848	-0.01595	64.4072	0.00323
89.6694	-0.01615	64.4072	0.00323
65.3334	0.00552	64.4072	0.00323
62	0.00227	64.4072	0.00323
71	-0.01853	64.4072	0.00323
56.848	-0.00653	64.8929	0.00368
70.8006	-0.03101	64.8929	0.00368
60.62	0.00101	64.8929	0.00368
56.848	-0.00966	64.8929	0.00368
68.2832	0.00716	64.8929	0.00368
63.8989	-0.00787	64.8929	0.00368
69.1175	0.0081	64.8929	0.00368
56.848	0.02533	64.8929	0.00368
56.848	-0.03011	64.8929	0.00368
67.0729	0.00972	64.8929	0.00368
63.8989	-0.01481	65	0.00378
65.3334	0.0094	65	0.00378
73.8587	0.01403	65.2557	0.00401
63.8989	-0.01007	65.2557	0.00401
71.4289	-0.01509	65.2557	0.00401
69.1175	0.00625	65.2557	0.00401
68.2832	0.00457	65.2557	0.00401
65.5535	-0.000335675	65.2557	0.00401
66.0094	-0.0048	65.2557	0.00401
56.848	-0.02866	65.2557	0.00401
87.9804	-0.02037	65.2557	0.00401
67.0729	0.01082	65.2557	0.00401
73.8121	0.00375	65.2557	0.00401
70.8006	-0.03913	65.2557	0.00401
62	0.00377	65.2557	0.00401
72.2898	-0.01357	65.2557	0.00401
65.3334	0.00313	65.2557	0.00401
67.0729	0.02549	65.2557	0.00401
65.5535	-0.00411	65.2557	0.00401
66.0206	0.01435	65.2557	0.00401
90	-0.05172	65.3334	0.00408
64.8929	-0.000100103	65.3334	0.00408
67.0729	-9.63574e-05	65.3334	0.00408
56.848	-0.00743	65.3334	0.00408
56.848	-0.00555	65.3334	0.00408
56.9809	-0.00542	65.3334	0.00408
69.1175	0.00147	65.3334	0.00408
69.1175	0.00966	65.3334	0.00408
70.8006	-0.0374	65.3334	0.00408
65.3334	0.01004	65.3334	0.00408
68.684	0.00546	65.3334	0.00408
71	-0.01061	65.3334	0.00408
63.0738	0.00415	65.3334	0.00408
65.5535	0.01637	65.3334	0.00408
63.0738	0.00243	65.3334	0.00408
67.0729	0.01705	65.3334	0.00408
89.6694	-0.02535	65.3334	0.00408
65.3334	0.00935	65.3334	0.00408
90	-0.04641	65.3334	0.00408
89.6694	-0.01617	65.3334	0.00408
73.7759	0.00459	65.3334	0.00408
65.3334	0.000766953	65.3334	0.00408
68.684	-0.00149	65.3334	0.00408
65.7712	-0.00292	65.3334	0.00408
71.4289	-0.01386	65.3334	0.00408
67.0729	0.00215	65.3334	0.00408
90	-0.04082	65.3334	0.00408
87.9804	-0.00565	65.3334	0.00408
62	-0.01824	65.3334	0.00408
69.1175	0.00475	65.3334	0.00408
56.848	-0.01456	65.3334	0.00408
67.0729	0.00418	65.3334	0.00408
56.848	-0.01094	65.3334	0.00408
69.1175	-0.00416	65.3334	0.00408
67.0729	0.00906	65.3334	0.00408
56.848	-0.00879	65.3334	0.00408
56.848	-0.01032	65.3334	0.00408
65.3334	0.00962	65.3334	0.00408
73.7759	0.00523	65.3334	0.00408
65.5535	-0.00381	65.3334	0.00408
63.5	-0.00903	65.3334	0.00408
65.827	0.0068	65.3334	0.00408
90	-0.05057	65.3334	0.00408
65.3334	-0.00158	65.3334	0.00408
72.2898	-0.01215	65.3334	0.00408
68.684	0.01564	65.3334	0.00408
89.6694	-0.00721	65.3334	0.00408
63.8989	-0.02007	65.3334	0.00408
60.62	0.00733	65.3334	0.00408
65.3334	0.00355	65.3334	0.00408
65.5535	0.01228	65.3334	0.00408
65.3334	0.02383	65.3334	0.00408
57.0453	-0.00292	65.3334	0.00408
69.1175	0.00412	65.3334	0.00408
56.848	-0.01629	65.3334	0.00408
57.0453	-0.00897	65.3334	0.00408
74.1166	-0.00513	65.3334	0.00408
70.7936	-0.01811	65.3334	0.00408
64.2252	0.000286994	65.3334	0.00408
69.1175	0.01769	65.3334	0.00408
70.1744	-0.00146	65.3334	0.00408
70.9268	-0.01262	65.3334	0.00408
68.684	0.00471	65.3334	0.00408
65.5535	0.01629	65.3334	0.00408
56.946	-0.01269	65.3334	0.00408
69.1175	0.00532	65.3334	0.00408
63.8989	-0.00724	65.3334	0.00408
66.0206	0.00501	65.3334	0.00408
65.5535	0.01899	65.3334	0.00408
72.2898	-0.01225	65.3334	0.00408
65.3334	0.00815	65.3334	0.00408
67.0729	0.00332	65.3334	0.00408
89.6694	-0.01631	65.3334	0.00408
63.8989	0.01042	65.3334	0.00408
73.8121	-0.02087	65.3334	0.00408
65.3334	0.01088	65.3334	0.00408
63.8989	-0.0089	65.3334	0.00408
90	-0.07786	65.3334	0.00408
89.6694	-0.02871	65.3334	0.00408
68.684	0.00594	65.3334	0.00408
71.3351	-0.00412	65.3334	0.00408
62	-0.00294	65.3334	0.00408
65.3334	0.00429	65.3334	0.00408
66.0206	0.01956	65.3334	0.00408
56.848	-0.00249	65.3334	0.00408
68.684	-0.0059	65.3334	0.00408
89.6694	-0.0185	65.3334	0.00408
71.4289	-0.01281	65.3334	0.00408
56.848	-0.00149	65.3334	0.00408
65.3334	0.00932	65.3334	0.00408
70.8006	-0.04614	65.3334	0.00408
67.0729	0.02303	65.3334	0.00408
68.684	-0.00366	65.3334	0.00408
56.848	0.02374	65.3334	0.00408
65.3334	0.00971	65.3334	0.00408
63.8989	-0.01612	65.3334	0.00408
65.5535	0.00425	65.3334	0.00408
63.5	0.00111	65.3334	0.00408
64.2252	0.00818	65.3334	0.00408
56.848	0.0236	65.3334	0.00408
56.848	0.00769	65.3334	0.00408
56.848	-0.00133	65.3334	0.00408
63.8989	0.00442	65.3334	0.00408
62	-0.0043	65.3334	0.00408
67.0729	-0.00207	65.3334	0.00408
90	-0.04313	65.3334	0.00408
63.5	-0.00547	65.3334	0.00408
89.6694	-0.02875	65.3334	0.00408
73.8121	0.0091	65.3334	0.00408
65.3334	-0.00314	65.3334	0.00408
71.4289	-0.0192	65.3334	0.00408
56.9809	-0.02654	65.3334	0.00408
56.848	-0.01398	65.3334	0.00408
68.684	-0.00279	65.3334	0.00408
56.848	-0.0095	65.3334	0.00408
69.1175	0.00761	65.3334	0.00408
56.848	-0.00684	65.3334	0.00408
62	-0.00829	65.3334	0.00408
63.5	0.01989	65.3334	0.00408
65.3334	0.000834469	65.3334	0.00408
73.8121	-0.01931	65.3334	0.00408
72.2898	-0.03859	65.3334	0.00408
73.8121	-0.00177	65.3334	0.00408
56.848	-0.02407	65.3334	0.00408
68.684	0.01554	65.3334	0.00408
70.8006	-0.03711	65.3334	0.00408
65.3334	0.00834	65.3334	0.00408
90	-0.04681	65.3334	0.00408
69.1175	0.00144	65.3334	0.00408
74.1166	-0.00114	65.3334	0.00408
71.05	-0.04108	65.3334	0.00408
57.0453	-0.01663	65.3334	0.00408
56.848	0.02434	65.3334	0.00408
62	-0.02118	65.3334	0.00408
90	-0.03453	65.3334	0.00408
67.0729	-0.00477	65.3334	0.00408
65.7712	-0.01181	65.3334	0.00408
65.3334	-0.01144	65.3334	0.00408
69.1175	0.00692	65.3334	0.00408
87.9804	-0.01638	65.3334	0.00408
56.848	0.02893	65.3334	0.00408
90	-0.06478	65.3334	0.00408
56.848	0.01781	65.3334	0.00408
65.3334	0.00939	65.3334	0.00408
64.3796	0.02672	65.3334	0.00408
90	-0.05179	65.3334	0.00408
69.1175	0.00284	65.3334	0.00408
56.848	-0.00819	65.3334	0.00408
65.3334	0.01152	65.3334	0.00408
73.8121	7.89664e-05	65.3334	0.00408
65.3334	-0.00015457	65.3334	0.00408
67.0729	0.01912	65.3334	0.00408
63.5	0.000274196	65.3334	0.00408
73.8121	-0.00717	65.3334	0.00408
67.0729	-0.00446	65.3334	0.00408
71.05	-0.03176	65.3334	0.00408
68.684	0.01932	65.3334	0.00408
71.4289	-0.02215	65.3334	0.00408
67.0729	0.02591	65.3334	0.00408
68.684	0.00344	65.3334	0.00408
65.827	0.00657	65.3334	0.00408
71.4289	-0.01545	65.3334	0.00408
63.8989	-0.00564	65.3334	0.00408
65.5535	0.00146	65.3334	0.00408
62	-0.01129	65.3334	0.00408
66.0206	0.01484	65.3334	0.00408
63.5	-0.03269	65.3334	0.00408
65.5535	-0.000502128	65.3334	0.00408
56.848	0.00574	65.3334	0.00408
68.2832	0.01489	65.3334	0.00408
71	-0.02436	65.3334	0.00408
90	-0.04689	65.3334	0.00408
90	-0.05293	65.3334	0.00408
60.62	0.01451	65.3334	0.00408
65.3334	0.00974	65.3334	0.00408
72.2898	-0.03337	65.3334	0.00408
70.8006	-0.04088	65.3334	0.00408
73.8121	-0.0387	65.3334	0.00408
73.8587	0.0076	65.3334	0.00408
56.848	-0.00211	65.3334	0.00408
65.5535	0.00151	65.3334	0.00408
68.684	0.00829	65.3334	0.00408
71.4289	-0.01565	65.3334	0.00408
65.3334	-0.01058	65.3334	0.00408
56.848	-0.00535	65.3334	0.00408
65.3334	0.00938	65.3334	0.00408
65.5535	0.00574	65.3334	0.00408
65.3334	0.01721	65.3334	0.00408
70.9268	-0.01204	65.3334	0.00408
73.8587	-0.0319	65.3334	0.00408
68.2832	-0.00213	65.3334	0.00408
67.0729	-0.00134	65.3334	0.00408
70.9268	-0.02149	65.3334	0.00408
65.3334	0.01634	65.3334	0.00408
71.3351	-0.00914	65.3334	0.00408
65.3334	-0.01021	65.3334	0.00408
69.1175	0.00208	65.3334	0.00408
64.2252	0.00378	65.3334	0.00408
56.848	0.01545	65.3334	0.00408
62	-0.000542855	65.3334	0.00408
70.0969	-0.00846	65.3334	0.00408
73.8121	-0.03604	65.3334	0.00408
56.848	-0.00984	65.3334	0.00408
65	0.01483	65.3334	0.00408
65.3334	-0.000304449	65.3334	0.00408
65.827	0.02946	65.3334	0.00408
56.848	0.01019	65.3334	0.00408
64.2252	-0.00403	65.3334	0.00408
68.684	0.03205	65.3334	0.00408
89.6694	-0.01679	65.3334	0.00408
65.3334	0.00946	65.3334	0.00408
70.8006	-0.03175	65.3334	0.00408
69.3445	-0.00799	65.3334	0.00408
65.3334	0.01404	65.3334	0.00408
69.1175	-0.00308	65.3334	0.00408
68.2832	0.01076	65.3334	0.00408
63.5	-0.01553	65.3334	0.00408
69.1175	0.00956	65.3334	0.00408
68.684	0.00185	65.3334	0.00408
65.3334	0.00479	65.3334	0.00408
65.3334	-0.00163	65.3334	0.00408
56.848	-0.0123	65.3334	0.00408
69.1175	0.00646	65.3334	0.00408
63.8989	-0.00912	65.3334	0.00408
69.1175	0.00313	65.3334	0.00408
69.1175	0.01487	65.3334	0.00408
72.2573	-0.01507	65.3334	0.00408
69.1175	0.02303	65.3334	0.00408
74	0.000381773	65.4217	0.00416
65.3334	0.01041	65.4217	0.00416
90	-0.08115	65.4217	0.00416
65.3334	-0.00667	65.5535	0.00428
64.2252	0.01724	65.5535	0.00428
71.3351	-2.84729e-05	65.5535	0.00428
68.684	-0.00542	65.5535	0.00428
65.5535	0.01994	65.5535	0.00428
69.1175	0.00822	65.5535	0.00428
67.0729	0.00676	65.5535	0.00428
67.0729	0.01103	65.5535	0.00428
65.7712	0.01924	65.5535	0.00428
56.848	0.00141	65.5535	0.00428
65.3334	0.00323	65.5535	0.00428
65.3334	0.00975	65.5535	0.00428
69.1175	0.00876	65.5535	0.00428
56.848	0.02188	65.5535	0.00428
56.848	-0.00973	65.5535	0.00428
68.684	0.00204	65.5535	0.00428
65.5535	0.00882	65.5535	0.00428
65.3334	0.00904	65.5535	0.00428
67.0729	0.02523	65.5535	0.00428
72.2898	-0.01747	65.5535	0.00428
73.7759	0.00582	65.5535	0.00428
74.1166	-0.00629	65.5535	0.00428
64.4072	-0.00465	65.5535	0.00428
65.3334	0.000808191	65.5535	0.00428
60.62	-0.01144	65.5535	0.00428
65.5535	0.00553	65.5535	0.00428
90	-0.0413	65.5535	0.00428
89.6694	-0.02218	65.5535	0.00428
56.848	-0.01274	65.5535	0.00428
65.3334	0.00482	65.5535	0.00428
65.3334	0.00279	65.5535	0.00428
71	-0.02102	65.5535	0.00428
63.8989	-0.00645	65.5535	0.00428
65.3334	-0.000347653	65.5535	0.00428
56.848	0.02112	65.5535	0.00428
56.9809	-0.00319	65.5535	0.00428
60.62	0.00603	65.5535	0.00428
71.05	0.000526134	65.5535	0.00428
64.8929	0.000296718	65.5535	0.00428
90	-0.04971	65.5535	0.00428
87.9804	-0.01381	65.5535	0.00428
67.0729	0.0067	65.5535	0.00428
56.848	-0.00995	65.5535	0.00428
67.0729	-0.00431	65.5535	0.00428
56.848	0.01047	65.5535	0.00428
65.3334	-0.00395	65.5535	0.00428
87.9804	-0.02596	65.5535	0.00428
56.848	0.03014	65.5535	0.00428
68.2832	0.0066	65.5535	0.00428
90	-0.05042	65.5535	0.00428
63.8989	0.01075	65.5535	0.00428
67.0729	-0.00389	65.5535	0.00428
56.9809	-0.00827	65.5535	0.00428
64.2252	0.01094	65.5535	0.00428
65.5535	0.00287	65.5535	0.00428
64.2252	0.01196	65.5535	0.00428
62	-0.00815	65.5535	0.00428
74.1166	-0.00434	65.5535	0.00428
56.848	-0.01273	65.5535	0.00428
67.0729	-0.000825193	65.5535	0.00428
72.2573	-0.04032	65.7712	0.00448
62	0.00675	65.7712	0.00448
71	-0.01946	65.7712	0.00448
67.0729	-0.00398	65.7712	0.00448
63.5	-0.03322	65.7712	0.00448
56.9809	-0.02584	65.7712	0.00448
68.684	0.00552	65.7712	0.00448
56.9809	-0.01535	65.7712	0.00448
73.7759	-0.02817	65.827	0.00453
65.3334	0.00186	65.827	0.00453
65.3334	0.00506	65.827	0.00453
90	-0.05088	65.827	0.00453
56.9809	-0.00478	65.827	0.00453
65.3334	0.00733	65.827	0.00453
65.3334	-0.000454004	65.827	0.00453
67.0729	-0.000985749	65.827	0.00453
67.0729	0.00295	65.827	0.00453
56.848	0.01744	65.827	0.00453
74.1166	-0.00308	65.827	0.00453
63.8989	-0.02442	65.827	0.00453
62	-0.00228	65.827	0.00453
56.848	0.02225	65.827	0.00453
70.1744	-0.02123	65.827	0.00453
63.0738	-0.00409	65.827	0.00453
71.4289	-0.01584	65.827	0.00453
70.0969	-0.01617	65.827	0.00453
87.9804	0.000741495	65.827	0.00453
56.848	0.01159	65.827	0.00453
67.0729	-0.00314	65.827	0.00453
69.1175	0.00746	65.827	0.00453
71.4289	-0.01844	65.827	0.00453
71	-0.00701	66.0094	0.00468
62	0.00709	66.0094	0.00468
56.848	0.03931	66.0094	0.00468
56.9809	0.01723	66.0094	0.00468
67.0729	0.00488	66.0094	0.00468
56.848	-0.00425	66.0094	0.00468
65.3334	0.00205	66.0094	0.00468
65.5535	0.00916	66.0094	0.00468
71.3351	-0.00384	66.0094	0.00468
62	0.00708	66.0094	0.00468
56.848	-0.00317	66.0094	0.00468
64.3479	0.00996	66.0094	0.00468
87.9804	0.00837	66.0094	0.00468
66.0094	0.0021	66.0094	0.00468
68.2832	0.00947	66.0094	0.00468
56.848	0.02613	66.0094	0.00468
69.3445	-0.00302	66.0206	0.00469
65.5535	0.0165	66.0206	0.00469
62	0.01763	66.0206	0.00469
68.684	0.00626	66.0206	0.00469
73.9409	-0.02782	66.0206	0.00469
56.848	-0.00922	66.0206	0.00469
70.8006	0.0115	66.0206	0.00469
90	-0.03728	66.0206	0.00469
56.848	0.02177	66.0206	0.00469
65.3334	0.00493	66.0206	0.00469
89.6694	-0.04175	66.0206	0.00469
90	-0.04929	66.0206	0.00469
56.848	-0.000618083	66.0206	0.00469
89.6694	-0.01676	66.0206	0.00469
64.3479	-0.00243	66.0206	0.00469
73.8587	-0.03383	66.0206	0.00469
64.8929	-0.000227982	66.0206	0.00469
73.9409	-0.02672	66.0206	0.00469
60.62	0.01418	66.0206	0.00469
64.2252	-0.00141	66.0206	0.00469
89.6694	-0.01201	67.0729	0.00431
68.2832	0.00395	67.0729	0.00431
65.3334	-0.01236	67.0729	0.00431
67.0729	0.01263	67.0729	0.00431
63.5	-0.028	67.0729	0.00431
68.2832	0.02145	67.0729	0.00431
63.0738	-0.00914	67.0729	0.00431
65.827	0.0199	67.0729	0.00431
68.2832	-0.00992	67.0729	0.00431
63.8989	0.00222	67.0729	0.00431
65.5535	0.00291	67.0729	0.00431
65.5535	-0.00873	67.0729	0.00431
73.7759	-0.02268	67.0729	0.00431
70.7936	0.02665	67.0729	0.00431
71.4289	-0.01589	67.0729	0.00431
72.2573	-0.02408	67.0729	0.00431
63.8989	-0.01644	67.0729	0.00431
69.1175	0.0062	67.0729	0.00431
65.2557	-0.01067	67.0729	0.00431
90	-0.03708	67.0729	0.00431
71.05	-0.00855	67.0729	0.00431
65.3334	0.01096	67.0729	0.00431
67.0729	0.01132	67.0729	0.00431
64.2252	-0.00153	67.0729	0.00431
56.9809	0.01008	67.0729	0.00431
56.848	0.00269	67.0729	0.00431
67.0729	0.0109	67.0729	0.00431
65.3334	0.00827	67.0729	0.00431
66.0094	0.00552	67.0729	0.00431
74	-0.0024	67.0729	0.00431
67.0729	0.01516	67.0729	0.00431
87.9804	-0.0129	67.0729	0.00431
70.9268	-0.01071	67.0729	0.00431
89.6694	-0.01044	67.0729	0.00431
65.2557	0.02227	67.0729	0.00431
66.0206	0.01535	67.0729	0.00431
69.1175	0.0093	67.0729	0.00431
65.3334	-0.00208	67.0729	0.00431
65.5535	0.01722	67.0729	0.00431
63.5	0.01469	67.0729	0.00431
66.0206	0.00758	67.0729	0.00431
70.0969	-0.00142	67.0729	0.00431
56.848	0.00655	67.0729	0.00431
69.1175	0.00472	67.0729	0.00431
70.5872	0.00217	67.0729	0.00431
56.848	0.01961	67.0729	0.00431
89.6694	-0.02729	67.0729	0.00431
65.3334	0.00933	67.0729	0.00431
90	-0.04406	67.0729	0.00431
70.7936	-0.01623	67.0729	0.00431
65.3334	-0.00137	67.0729	0.00431
64.2252	0.00811	67.0729	0.00431
68.684	0.00512	67.0729	0.00431
66.0094	0.01073	67.0729	0.00431
62	-0.00559	67.0729	0.00431
87.9804	-0.01946	67.0729	0.00431
63.8989	-0.00975	67.0729	0.00431
65.3334	0.0097	67.0729	0.00431
64.4072	0.00134	67.0729	0.00431
73.8121	-0.0205	67.0729	0.00431
71.4289	-0.01028	67.0729	0.00431
69.1175	0.00898	67.0729	0.00431
64.8929	-0.00184	67.0729	0.00431
69.1175	0.01791	67.0729	0.00431
89.6694	-0.0183	67.0729	0.00431
89.6694	-0.01144	67.0729	0.00431
71.4289	-0.01535	67.0729	0.00431
56.848	-0.00133	67.0729	0.00431
62	0.00606	67.0729	0.00431
67.0729	0.0076	67.0729	0.00431
65.3334	0.03384	67.0729	0.00431
68.2832	0.01203	67.0729	0.00431
68.684	0.00418	67.0729	0.00431
73.8121	-0.02187	67.0729	0.00431
56.9809	-0.01478	67.0729	0.00431
65.3334	0.00648	67.0729	0.00431
69.1175	0.00589	67.0729	0.00431
56.848	0.03615	67.0729	0.00431
66.0094	-0.00252	67.0729	0.00431
87.9804	-0.01609	67.0729	0.00431
56.9809	0.0278	67.0729	0.00431
62	-0.00762	67.0729	0.00431
68.684	0.00867	67.0729	0.00431
65.827	0.00353	67.0729	0.00431
66.0206	0.01472	67.0729	0.00431
73.8587	0.01681	67.0729	0.00431
65.3334	0.0067	67.0729	0.00431
69.1175	-7.93166e-05	67.0729	0.00431
62	-0.00178	67.0729	0.00431
65.827	0.00308	67.0729	0.00431
89.6694	-0.01045	67.0729	0.00431
71	-0.0197	67.0729	0.00431
73.8121	-0.02334	67.0729	0.00431
68.2832	0.00651	67.0729	0.00431
56.848	-0.00115	67.0729	0.00431
90	-0.04987	67.0729	0.00431
56.848	0.02889	67.0729	0.00431
62	-0.00552	67.0729	0.00431
73.7759	0.00178	67.0729	0.00431
60.62	-0.0032	67.0729	0.00431
69.1175	0.00947	67.0729	0.00431
65.3334	0.00527	67.0729	0.00431
74.1166	-0.00397	67.0729	0.00431
71	-0.02567	67.0729	0.00431
65.3334	0.00753	67.0729	0.00431
73.8121	-0.02096	67.0729	0.00431
56.848	-0.01417	67.0729	0.00431
68.2832	0.00165	67.0729	0.00431
70.8006	-0.03853	67.0729	0.00431
56.848	-0.00945	67.0729	0.00431
67.0729	-0.00223	67.0729	0.00431
73.7759	0.00782	67.0729	0.00431
56.848	-0.00479	67.0729	0.00431
67.0729	0.01045	68.2832	0.0012
65.3334	0.01204	68.2832	0.0012
87.9804	0.01144	68.2832	0.0012
56.848	0.02404	68.2832	0.0012
65.3334	0.00274	68.2832	0.0012
65.5535	-0.000777703	68.2832	0.0012
67.0729	-0.00172	68.2832	0.0012
56.848	-0.00667	68.2832	0.0012
89.6694	-0.03624	68.2832	0.0012
73.8587	-0.03496	68.2832	0.0012
70.1744	-0.01075	68.2832	0.0012
65.3334	0.00022789	68.2832	0.0012
65.5535	0.000802058	68.2832	0.0012
66.0206	0.00111	68.2832	0.0012
90	-0.05597	68.2832	0.0012
69.1175	0.00866	68.2832	0.0012
65.3334	0.01154	68.2832	0.0012
65.3334	0.01156	68.2832	0.0012
65.3334	0.000292672	68.2832	0.0012
71.3351	-0.02816	68.2832	0.0012
64.2252	0.00181	68.2832	0.0012
56.9809	0.00223	68.2832	0.0012
69.1175	0.0025	68.2832	0.0012
65.2557	-0.000957233	68.2832	0.0012
60.62	0.00888	68.684	0.000282583
56.848	-0.00521	68.684	0.000282583
63.0738	0.00329	68.684	0.000282583
90	-0.05736	68.684	0.000282583
90	-0.06251	68.684	0.000282583
65.3334	0.0097	68.684	0.000282583
73.7759	-0.03209	68.684	0.000282583
68.684	-0.000608889	68.684	0.000282583
73.7759	0.00367	68.684	0.000282583
73.8121	-0.0221	68.684	0.000282583
56.848	-0.01032	68.684	0.000282583
67.0729	-0.00112	68.684	0.000282583
66.0094	0.01482	68.684	0.000282583
70.5872	-0.00923	68.684	0.000282583
56.848	0.01797	68.684	0.000282583
87.9804	-0.02391	68.684	0.000282583
65.3334	0.00463	68.684	0.000282583
63.5	-0.0014	68.684	0.000282583
63.0738	-0.0018	68.684	0.000282583
56.848	-0.0053	68.684	0.000282583
74.1166	-0.000545459	68.684	0.000282583
70.0969	0.01438	68.684	0.000282583
65.827	0.00602	68.684	0.000282583
65.827	0.01387	68.684	0.000282583
65.3334	0.01981	68.684	0.000282583
90	-0.03945	68.684	0.000282583
62	-0.0212	68.684	0.000282583
65.3334	0.00494	68.684	0.000282583
56.848	-0.00877	68.684	0.000282583
69.1175	0.00269	68.684	0.000282583
65.3334	0.00246	68.684	0.000282583
65.3334	0.01334	68.684	0.000282583
65.5535	0.00443	68.684	0.000282583
90	-0.04587	68.684	0.000282583
89.6694	-0.01186	68.684	0.000282583
90	-0.06693	68.684	0.000282583
65.2557	-0.000877911	68.684	0.000282583
71.4289	-0.01527	68.684	0.000282583
67.0729	0.0013	68.684	0.000282583
65.3334	0.00372	68.684	0.000282583
65.5535	0.00424	68.684	0.000282583
89.6694	-0.01975	68.684	0.000282583
63.5	-0.0143	68.684	0.000282583
89.6694	-0.01157	68.684	0.000282583
56.848	-0.00401	68.684	0.000282583
90	-0.05163	68.684	0.000282583
56.848	0.00122	68.684	0.000282583
56.848	-0.01352	68.684	0.000282583
90	-0.0433	68.684	0.000282583
73.8121	-0.01936	68.684	0.000282583
56.848	-0.0084	68.684	0.000282583
69.1175	0.00762	68.684	0.000282583
56.848	-0.00483	69.1175	-0.00109
65.3334	0.0029	69.1175	-0.00109
73.7759	-0.00376	69.1175	-0.00109
89.6694	-0.0177	69.1175	-0.00109
73.8121	0.00466	69.1175	-0.00109
67.0729	-0.000979	69.1175	-0.00109
56.848	-0.01066	69.1175	-0.00109
64.3479	-0.00581	69.1175	-0.00109
89.6694	-0.01787	69.1175	-0.00109
74.1166	0.000233171	69.1175	-0.00109
56.848	0.00412	69.1175	-0.00109
65.5535	0.02052	69.1175	-0.00109
65.3334	0.00922	69.1175	-0.00109
90	-0.03684	69.1175	-0.00109
56.848	0.01869	69.1175	-0.00109
67.0729	-0.0019	69.1175	-0.00109
69.1175	0.03173	69.1175	-0.00109
56.9809	0.00664	69.1175	-0.00109
69.1175	0.00255	69.1175	-0.00109
56.9809	0.00288	69.1175	-0.00109
65.3334	0.01896	69.1175	-0.00109
68.684	0.0014	69.1175	-0.00109
68.684	0.01957	69.1175	-0.00109
65.3334	0.00877	69.1175	-0.00109
68.684	0.01926	69.1175	-0.00109
67.0729	0.00731	69.1175	-0.00109
89.6694	-0.01877	69.1175	-0.00109
65.827	0.00748	69.1175	-0.00109
69.1175	0.00788	69.1175	-0.00109
87.9804	-0.02213	69.1175	-0.00109
73.7759	0.00829	69.1175	-0.00109
89.6694	-0.00872	69.1175	-0.00109
65.3334	0.0141	69.1175	-0.00109
69.1175	0.00307	69.1175	-0.00109
87.9804	-0.00703	69.1175	-0.00109
68.2832	0.01316	69.1175	-0.00109
68.2832	0.00152	69.1175	-0.00109
68.684	0.00513	69.1175	-0.00109
63.8989	0.00449	69.1175	-0.00109
67.0729	-0.00388	69.1175	-0.00109
66.0094	0.01708	69.1175	-0.00109
57.0453	-0.02328	69.1175	-0.00109
65.3334	0.02065	69.1175	-0.00109
73.8121	-0.02903	69.1175	-0.00109
70.1744	0.00808	69.1175	-0.00109
63.0738	-0.00668	69.1175	-0.00109
90	-0.05003	69.1175	-0.00109
56.848	0.00176	69.1175	-0.00109
89.6694	0.00362	69.1175	-0.00109
64.2252	0.00496	69.1175	-0.00109
65.827	0.00438	69.1175	-0.00109
73.8121	-0.03403	69.1175	-0.00109
65.2557	0.00155	69.1175	-0.00109
68.684	0.00277	69.1175	-0.00109
69.1175	0.01134	69.1175	-0.00109
62	0.00661	69.1175	-0.00109
63.5	-0.00282	69.1175	-0.00109
65.3334	0.01838	69.1175	-0.00109
70.7936	-0.02708	69.1175	-0.00109
56.848	-0.00922	69.1175	-0.00109
67.0729	-0.0092	69.1175	-0.00109
65.3334	0.01822	69.1175	-0.00109
68.684	0.00638	69.1175	-0.00109
89.6694	-0.01905	69.1175	-0.00109
64.2252	0.00428	69.1175	-0.00109
56.848	0.02126	69.1175	-0.00109
65.3334	0.00328	69.1175	-0.00109
70.0969	0.00215	69.1175	-0.00109
65.3334	0.02691	69.1175	-0.00109
74.1166	-0.00324	69.1175	-0.00109
65.3334	0.00781	69.1175	-0.00109
65.3334	0.00852	69.1175	-0.00109
67.0729	-0.00149	69.1175	-0.00109
65.2557	0.00283	69.1175	-0.00109
63.8989	-0.01058	69.1175	-0.00109
70.5872	-0.02172	69.1175	-0.00109
65.3334	0.00336	69.1175	-0.00109
90	-0.05803	69.1175	-0.00109
69.1175	0.00209	69.1175	-0.00109
65.3334	0.00812	69.1175	-0.00109
67.0729	0.02908	69.1175	-0.00109
71	-0.01515	69.1175	-0.00109
65.7712	0.000720805	69.1175	-0.00109
65.2557	-0.01584	69.1175	-0.00109
67.0729	-0.00811	69.1175	-0.00109
73.7759	-0.01722	69.1175	-0.00109
68.2832	0.00188	69.1175	-0.00109
69.1175	-0.00491	69.1175	-0.00109
63.8989	0.000774998	69.1175	-0.00109
67.0729	0.01933	69.1175	-0.00109
71	-0.03361	69.1175	-0.00109
64.2252	0.00611	69.1175	-0.00109
65.4217	-0.00228	69.1175	-0.00109
64.4072	-0.00836	69.1175	-0.00109
65.5535	-0.00358	69.1175	-0.00109
90	-0.04697	69.1175	-0.00109
71.3351	-0.01226	69.1175	-0.00109
69.1175	0.01438	69.1175	-0.00109
67.0729	-0.0082	69.1175	-0.00109
56.848	0.01551	69.1175	-0.00109
73.8121	-0.01538	69.1175	-0.00109
56.848	0.01782	69.3445	-0.00183
65.3334	0.02375	69.3445	-0.00183
62	0.00552	69.3445	-0.00183
66.0094	0.00304	69.3445	-0.00183
63.5	-0.03489	69.3445	-0.00183
65.3334	0.01871	69.3445	-0.00183
73.8121	-0.02032	69.3445	-0.00183
65.3334	0.0048	70.0969	-0.00371
63.5	0.00147	70.0969	-0.00371
65.3334	0.0046	70.0969	-0.00371
73.8121	-0.02497	70.0969	-0.00371
71.3351	-0.02902	70.0969	-0.00371
73.8121	-0.02375	70.0969	-0.00371
66.0206	0.00234	70.0969	-0.00371
65.3334	0.01405	70.0969	-0.00371
69.3445	-0.00371	70.0969	-0.00371
65.7712	-0.0162	70.0969	-0.00371
69.1175	0.01056	70.1744	-0.0039
65.3334	0.00876	70.1744	-0.0039
56.848	-0.00837	70.1744	-0.0039
56.848	0.00158	70.1744	-0.0039
57.0453	0.0074	70.1744	-0.0039
65.827	0.00154	70.1744	-0.0039
65.3334	0.00896	70.1744	-0.0039
64.2252	0.00401	70.1744	-0.0039
64.4072	0.03001	70.5872	-0.00492
64.3479	-0.00291	70.5872	-0.00492
87.9804	-0.02609	70.5872	-0.00492
72.2898	-0.00984	70.5872	-0.00492
56.848	-0.00972	70.5872	-0.00492
56.848	0.03582	70.5872	-0.00492
64.8929	0.00382	70.5872	-0.00492
67.0729	0.00363	70.5872	-0.00492
64.2252	0.00275	70.5872	-0.00492
68.684	0.00387	70.7936	-0.00545
72.2898	-0.01646	70.7936	-0.00545
65.3334	-0.00148	70.7936	-0.00545
57.0453	-0.01083	70.7936	-0.00545
69.1175	0.00168	70.7936	-0.00545
73.8121	0.01547	70.7936	-0.00545
74.1166	-0.00194	70.7936	-0.00545
72.2573	0.00403	70.8006	-0.00547
62	-0.00704	70.8006	-0.00547
56.946	-0.01441	70.8006	-0.00547
68.2832	0.00358	70.8006	-0.00547
90	-0.04706	70.8006	-0.00547
65.3334	0.00104	70.8006	-0.00547
73.8587	-0.02807	70.8006	-0.00547
89.6694	-0.0186	70.8006	-0.00547
73.7759	-0.02985	70.8006	-0.00547
64.8929	-0.00191	70.8006	-0.00547
69.1175	0.0065	70.8006	-0.00547
67.0729	0.01014	70.8006	-0.00547
74.1166	-0.00045736	70.8006	-0.00547
87.9804	-0.02562	70.8006	-0.00547
65.5535	-0.000672373	70.8006	-0.00547
65.3334	0.00357	70.8006	-0.00547
70.5872	-0.00234	70.8006	-0.00547
65.3334	0.01153	70.8006	-0.00547
63.8989	-0.01214	70.8006	-0.00547
71.4289	-0.01932	70.8006	-0.00547
89.6694	-0.01656	70.8006	-0.00547
65.2557	0.00163	70.9268	-0.0058
70.7936	-0.00324	70.9268	-0.0058
74.1166	-0.00684	70.9268	-0.0058
68.684	0.00517	70.9268	-0.0058
89.6694	-0.0203	70.9268	-0.0058
70.8006	-0.03918	70.9268	-0.0058
65.7712	-0.00295	70.9268	-0.0058
63.5	-0.02774	70.9268	-0.0058
67.0729	-0.00252	70.9268	-0.0058
67.0729	0.01144	70.9268	-0.0058
67.0729	0.00449	70.9268	-0.0058
65.3334	0.00287	70.9268	-0.0058
87.9804	0.00273	70.9268	-0.0058
89.6694	-0.0094	70.9268	-0.0058
73.7759	-0.02886	71	-0.00599
87.9804	0.0057	71	-0.00599
67.0729	0.01729	71	-0.00599
67.0729	0.00423	71	-0.00599
63.8989	0.0162	71	-0.00599
71	-0.02673	71	-0.00599
65.3334	0.00175	71	-0.00599
73.8121	-0.00885	71	-0.00599
70.0969	0.00169	71	-0.00599
87.9804	-0.02198	71	-0.00599
67.0729	-0.00228	71	-0.00599
65.3334	0.01017	71	-0.00599
90	-0.04811	71	-0.00599
66.0206	0.00661	71	-0.00599
69.1175	0.00629	71	-0.00599
70.0969	-0.00647	71	-0.00599
56.848	-0.00888	71	-0.00599
67.0729	0.01044	71	-0.00599
63.8989	-0.00892	71	-0.00599
70.0969	-0.01736	71	-0.00599
56.9809	0.01026	71.05	-0.00613
65.5535	0.02771	71.05	-0.00613
62	-0.01085	71.05	-0.00613
65.5535	0.00648	71.05	-0.00613
90	-0.07275	71.05	-0.00613
87.9804	-0.02469	71.05	-0.00613
56.848	0.02836	71.05	-0.00613
67.0729	0.0087	71.05	-0.00613
67.0729	-0.00376	71.05	-0.00613
74	-0.000655618	71.05	-0.00613
68.684	-0.01357	71.3351	-0.0069
73.8121	-0.02289	71.3351	-0.0069
74.1166	-0.00188	71.3351	-0.0069
56.848	0.01744	71.3351	-0.0069
89.6694	-0.01633	71.3351	-0.0069
65.3334	0.00624	71.3351	-0.0069
56.848	-0.0051	71.3351	-0.0069
70.5872	-0.01086	71.3351	-0.0069
63.8989	-0.0158	71.3351	-0.0069
65.3334	0.01611	71.3351	-0.0069
90	-0.05163	71.3351	-0.0069
65.3334	0.01012	71.3351	-0.0069
65.827	0.01922	71.3351	-0.0069
56.848	-0.00953	71.3351	-0.0069
66.0206	0.01095	71.3351	-0.0069
69.1175	-0.00245	71.3351	-0.0069
65.827	-0.000418468	71.3351	-0.0069
65.3334	0.02012	71.4289	-0.00716
56.848	-0.01181	71.4289	-0.00716
72.2898	0.01588	71.4289	-0.00716
73.8121	-0.01299	71.4289	-0.00716
67.0729	0.00869	71.4289	-0.00716
71.3351	-0.02016	71.4289	-0.00716
56.848	-0.01112	71.4289	-0.00716
74.1166	-0.00731	71.4289	-0.00716
56.848	0.00108	71.4289	-0.00716
56.848	0.01878	71.4289	-0.00716
89.6694	-0.02031	71.4289	-0.00716
65.5535	0.00252	71.4289	-0.00716
70.9268	-0.02192	71.4289	-0.00716
65.3334	0.01287	71.4289	-0.00716
71.05	-0.04685	71.4289	-0.00716
70.9268	-0.00877	71.4289	-0.00716
69.1175	0.00649	71.4289	-0.00716
64.3479	0.00529	71.4289	-0.00716
65.3334	0.00992	71.4289	-0.00716
65.3334	0.000939051	71.4289	-0.00716
64.8929	0.000469881	71.4289	-0.00716
64.2252	0.00318	71.4289	-0.00716
73.9409	-0.02449	71.4289	-0.00716
64.2252	0.00388	71.4289	-0.00716
65.3334	0.00928	71.4289	-0.00716
71.4289	-0.0154	71.4289	-0.00716
56.848	-0.01663	71.4289	-0.00716
89.6694	-0.01859	71.4289	-0.00716
87.9804	-0.00627	71.4289	-0.00716
69.1175	0.00521	71.4289	-0.00716
65.3334	0.00625	72.2573	-0.00952
87.9804	-0.01625	72.2573	-0.00952
89.6694	-0.01508	72.2573	-0.00952
56.946	-0.01227	72.2573	-0.00952
90	-0.05103	72.2573	-0.00952
90	-0.02823	72.2573	-0.00952
63.0738	-0.00777	72.2898	-0.00962
65.2557	-0.00304	72.2898	-0.00962
87.9804	-0.02442	72.2898	-0.00962
65.2557	-0.000303842	72.2898	-0.00962
67.0729	0.000636337	72.2898	-0.00962
87.9804	-0.02512	72.2898	-0.00962
71.4289	-0.01076	72.2898	-0.00962
73.8121	-0.01414	72.2898	-0.00962
65.3334	0.000645645	72.2898	-0.00962
65.5535	0.0081	72.2898	-0.00962
56.848	9.99141e-05	72.2898	-0.00962
65.3334	0.01294	73.7759	-0.01396
73.8121	0.00941	73.7759	-0.01396
65.3334	0.00801	73.7759	-0.01396
65.3334	0.00186	73.7759	-0.01396
68.684	0.00696	73.7759	-0.01396
69.1175	0.00378	73.7759	-0.01396
67.0729	0.0136	73.7759	-0.01396
65.3334	0.00126	73.7759	-0.01396
63.5	-0.01084	73.7759	-0.01396
63.5	0.000721139	73.7759	-0.01396
56.848	-0.004	73.7759	-0.01396
62	-0.00588	73.7759	-0.01396
67.0729	-0.000618007	73.7759	-0.01396
67.0729	0.01087	73.7759	-0.01396
65.827	0.03067	73.7759	-0.01396
64.2252	0.00565	73.7759	-0.01396
56.848	-0.00343	73.7759	-0.01396
90	-0.07852	73.7759	-0.01396
90	-0.05241	73.7759	-0.01396
70.1744	-0.01658	73.7759	-0.01396
65.3334	0.00906	73.7759	-0.01396
65.3334	0.00464	73.7759	-0.01396
65.3334	0.00126	73.7759	-0.01396
65.3334	0.00438	73.7759	-0.01396
67.0729	-0.00231	73.7759	-0.01396
67.0729	0.00765	73.7759	-0.01396
89.6694	-0.0232	73.8121	-0.01406
87.9804	-0.000833791	73.8121	-0.01406
56.848	-0.00607	73.8121	-0.01406
67.0729	0.01955	73.8121	-0.01406
62	-0.00472	73.8121	-0.01406
65.3334	0.00546	73.8121	-0.01406
62	0.00472	73.8121	-0.01406
69.1175	0.01727	73.8121	-0.01406
64.2252	0.00593	73.8121	-0.01406
64.2252	-0.00417	73.8121	-0.01406
67.0729	0.02881	73.8121	-0.01406
65.3334	-0.00206	73.8121	-0.01406
69.1175	0.00551	73.8121	-0.01406
73.9409	-0.02864	73.8121	-0.01406
67.0729	-0.00341	73.8121	-0.01406
70.8006	0.00267	73.8121	-0.01406
69.1175	0.00221	73.8121	-0.01406
69.1175	-0.000279819	73.8121	-0.01406
56.848	0.01909	73.8121	-0.01406
65.5535	-0.00869	73.8121	-0.01406
70.1744	-0.02194	73.8121	-0.01406
65.3334	0.00165	73.8121	-0.01406
67.0729	0.01797	73.8121	-0.01406
62	0.00426	73.8121	-0.01406
71.3351	-0.01826	73.8121	-0.01406
65.5535	0.02282	73.8121	-0.01406
65.3334	0.01042	73.8121	-0.01406
56.9809	0.01994	73.8121	-0.01406
90	-0.06314	73.8121	-0.01406
56.848	0.00162	73.8121	-0.01406
65.3334	0.01068	73.8121	-0.01406
65.3334	0.00438	73.8121	-0.01406
73.8587	-0.008	73.8121	-0.01406
73.8587	0.00731	73.8121	-0.01406
56.848	0.01024	73.8121	-0.01406
65.3334	-5.2152e-05	73.8121	-0.01406
56.848	0.0198	73.8121	-0.01406
66.0206	0.00719	73.8121	-0.01406
65.3334	0.000421613	73.8121	-0.01406
63.5	0.00118	73.8121	-0.01406
65.7712	-0.00938	73.8121	-0.01406
64.3479	-0.00414	73.8121	-0.01406
89.6694	-0.01399	73.8121	-0.01406
67.0729	-0.000156648	73.8121	-0.01406
56.848	0.006	73.8121	-0.01406
65.3334	0.000146856	73.8121	-0.01406
65.3334	-0.01088	73.8121	-0.01406
70.9268	-0.03508	73.8121	-0.01406
62	0.01683	73.8121	-0.01406
67.0729	1.62199e-05	73.8121	-0.01406
65.3334	0.00892	73.8121	-0.01406
73.8587	0.00821	73.8121	-0.01406
74.1166	-0.00197	73.8121	-0.01406
64.2252	0.00426	73.8121	-0.01406
89.6694	-0.01693	73.8587	-0.01419
56.848	-0.00665	73.8587	-0.01419
71	-0.03038	73.8587	-0.01419
65.3334	0.01772	73.8587	-0.01419
68.684	0.00864	73.8587	-0.01419
62	0.00344	73.8587	-0.01419
73.8121	-0.02673	73.8587	-0.01419
65.3334	-0.00371	73.8587	-0.01419
57.0453	-0.01474	73.8587	-0.01419
65.5535	0.0183	73.8587	-0.01419
65.5535	0.00427	73.8587	-0.01419
69.1175	0.02793	73.8587	-0.01419
87.9804	-0.00365	73.8587	-0.01419
56.848	-0.01389	73.8587	-0.01419
69.1175	-0.00506	73.8587	-0.01419
65.2557	0.01225	73.9409	-0.01443
63.8989	-0.00338	73.9409	-0.01443
65.2557	-0.00472	73.9409	-0.01443
71.3351	-0.02613	73.9409	-0.01443
69.1175	0.00844	73.9409	-0.01443
65.5535	0.00864	73.9409	-0.01443
65	0.01524	74	-0.0146
70.8006	-0.02063	74	-0.0146
69.1175	0.02867	74	-0.0146
70.9268	-0.0141	74.1166	-0.01493
65.827	0.00326	74.1166	-0.01493
66.0206	0.00471	74.1166	-0.01493
60.62	-0.01373	74.1166	-0.01493
69.1175	0.0063	74.1166	-0.01493
72.2573	-0.03482	74.1166	-0.01493
70.8006	-0.04358	74.1166	-0.01493
65.827	0.03116	74.1166	-0.01493
69.1175	0.00908	74.1166	-0.01493
56.848	0.02215	74.1166	-0.01493
90	-0.07105	74.1166	-0.01493
65.3334	-0.00565	74.1166	-0.01493
63.8989	-0.02175	74.1166	-0.01493
89.6694	-0.02816	74.1166	-0.01493
56.848	0.00331	74.1166	-0.01493
65.3334	0.00991	74.1166	-0.01493
56.848	-0.00689	74.1166	-0.01493
69.1175	-0.00493	74.1166	-0.01493
65.827	0.00787	74.1166	-0.01493
65.3334	-0.0029	74.1166	-0.01493
68.684	0.00324	74.1166	-0.01493
70.8006	-0.04106	87.9804	-0.02646
65.3334	-0.00842	87.9804	-0.02646
67.0729	0.0251	87.9804	-0.02646
62	0.00109	87.9804	-0.02646
70.9268	-0.01536	87.9804	-0.02646
67.0729	0.01142	87.9804	-0.02646
90	-0.04973	87.9804	-0.02646
68.684	0.0072	87.9804	-0.02646
70.9268	-0.00718	87.9804	-0.02646
67.0729	0.01088	87.9804	-0.02646
89.6694	-0.01544	87.9804	-0.02646
56.9809	0.01516	87.9804	-0.02646
56.848	0.02979	87.9804	-0.02646
70.7936	-0.02907	87.9804	-0.02646
65.5535	0.02074	87.9804	-0.02646
71.4289	-0.01451	87.9804	-0.02646
63.5	0.000279601	87.9804	-0.02646
65.3334	0.00586	87.9804	-0.02646
73.8121	-0.01268	87.9804	-0.02646
62	0.02643	87.9804	-0.02646
65.3334	0.01018	87.9804	-0.02646
65.3334	0.0088	87.9804	-0.02646
62	-0.01942	87.9804	-0.02646
67.0729	0.01449	87.9804	-0.02646
90	-0.03959	87.9804	-0.02646
65.5535	-0.00453	87.9804	-0.02646
60.62	0.01343	87.9804	-0.02646
65.3334	0.00151	87.9804	-0.02646
69.1175	0.00682	87.9804	-0.02646
64.4072	-0.00342	87.9804	-0.02646
56.848	-0.00643	87.9804	-0.02646
69.1175	0.02293	87.9804	-0.02646
56.848	-0.00939	87.9804	-0.02646
65.5535	0.02483	87.9804	-0.02646
65.3334	0.01024	87.9804	-0.02646
69.1175	0.00897	87.9804	-0.02646
67.0729	-0.00319	87.9804	-0.02646
68.684	0.00606	89.6694	-0.02833
67.0729	0.01268	89.6694	-0.02833
87.9804	0.000862201	89.6694	-0.02833
64.2252	0.0048	89.6694	-0.02833
69.1175	0.00188	89.6694	-0.02833
67.0729	0.0159	89.6694	-0.02833
71.4289	-0.01546	89.6694	-0.02833
74.1166	-0.00239	89.6694	-0.02833
64.2252	0.00958	89.6694	-0.02833
56.848	-0.00316	89.6694	-0.02833
56.848	-0.01705	89.6694	-0.02833
68.684	0.01972	89.6694	-0.02833
65.3334	0.00861	89.6694	-0.02833
64.2252	0.00119	89.6694	-0.02833
70.1744	0.01934	89.6694	-0.02833
65.5535	-0.00319	89.6694	-0.02833
56.848	-0.00635	89.6694	-0.02833
63.8989	-0.01501	89.6694	-0.02833
64.2252	-0.0027	89.6694	-0.02833
71.05	-0.02113	89.6694	-0.02833
65.3334	0.00225	89.6694	-0.02833
56.848	0.02209	89.6694	-0.02833
65.827	0.00506	89.6694	-0.02833
67.0729	0.00998	89.6694	-0.02833
68.2832	0.00689	89.6694	-0.02833
60.62	-0.000457944	89.6694	-0.02833
66.0206	0.0021	89.6694	-0.02833
89.6694	-0.0113	89.6694	-0.02833
68.2832	-0.00426	89.6694	-0.02833
89.6694	-0.02064	89.6694	-0.02833
56.848	0.02961	89.6694	-0.02833
65.3334	0.01323	89.6694	-0.02833
69.3445	-0.01213	89.6694	-0.02833
63.8989	0.00601	89.6694	-0.02833
74.1166	-0.01432	89.6694	-0.02833
56.848	-0.00374	89.6694	-0.02833
71.05	-0.01906	89.6694	-0.02833
73.9409	-0.02429	89.6694	-0.02833
89.6694	-0.02265	89.6694	-0.02833
63.8989	-0.00228	89.6694	-0.02833
69.1175	0.00167	89.6694	-0.02833
67.0729	-0.00232	89.6694	-0.02833
65.3334	0.01186	89.6694	-0.02833
70.8006	0.000897277	89.6694	-0.02833
67.0729	0.01662	89.6694	-0.02833
89.6694	-0.02252	89.6694	-0.02833
63.5	-0.0037	89.6694	-0.02833
74.1166	-0.00591	89.6694	-0.02833
56.9809	-0.00302	89.6694	-0.02833
65.3334	0.00533	89.6694	-0.02833
72.2898	-0.00844	89.6694	-0.02833
65.827	0.00585	89.6694	-0.02833
90	-0.04606	89.6694	-0.02833
87.9804	-0.02372	89.6694	-0.02833
73.8121	-0.01026	89.6694	-0.02833
87.9804	-0.02323	89.6694	-0.02833
57.0453	-0.02957	89.6694	-0.02833
67.0729	-0.000332928	89.6694	-0.02833
65.3334	0.00344	89.6694	-0.02833
65.3334	0.01024	89.6694	-0.02833
63.0738	-0.00588	89.6694	-0.02833
56.848	-0.00526	89.6694	-0.02833
69.1175	0.00424	89.6694	-0.02833
65.3334	0.00189	89.6694	-0.02833
67.0729	0.01254	90	-0.0287
56.848	-0.00508	90	-0.0287
68.2832	0.00956	90	-0.0287
67.0729	-0.00759	90	-0.0287
62	0.01179	90	-0.0287
60.62	0.01917	90	-0.0287
57.0453	-0.02241	90	-0.0287
73.8121	-0.01894	90	-0.0287
73.8121	-0.00627	90	-0.0287
65.3334	0.01612	90	-0.0287
63.8989	-0.01022	90	-0.0287
67.0729	-0.00861	90	-0.0287
65.827	-0.00123	90	-0.0287
71.4289	-0.01076	90	-0.0287
70.8006	-0.02475	90	-0.0287
63.8989	-0.00718	90	-0.0287
66.0094	0.00675	90	-0.0287
71.4289	-0.01498	90	-0.0287
70.9268	-0.01378	90	-0.0287
65.3334	0.00356	90	-0.0287
63.8989	-0.00582	90	-0.0287
65.5535	0.00633	90	-0.0287
71	0.01095	90	-0.0287
65.3334	0.00246	90	-0.0287
64.8929	0.00315	90	-0.0287
66.0094	0.01271	90	-0.0287
63.8989	-0.00023088	90	-0.0287
87.9804	0.00664	90	-0.0287
65.3334	0.01586	90	-0.0287
65.2557	0.03755	90	-0.0287
65.5535	0.00344	90	-0.0287
90	-0.0512	90	-0.0287
66.0094	-0.00748	90	-0.0287
67.0729	0.00325	90	-0.0287
67.0729	-0.00283	90	-0.0287
56.848	-0.00926	90	-0.0287
65.3334	0.00187	90	-0.0287
65.3334	0.00213	90	-0.0287
69.1175	0.00527	90	-0.0287
65.3334	0.01754	90	-0.0287
73.7759	0.000270366	90	-0.0287
66.0206	0.02743	90	-0.0287
65.3334	0.00859	90	-0.0287
69.3445	-0.00202	90	-0.0287
69.1175	-0.00367	90	-0.0287
89.6694	-0.02156	90	-0.0287
89.6694	-0.02084	90	-0.0287
65.3334	0.0033	90	-0.0287
70.8006	0.0239	90	-0.0287
56.9809	-0.00759	90	-0.0287
65.3334	0.01043	90	-0.0287
73.8121	-0.02036	90	-0.0287
65.3334	-0.00721	90	-0.0287
71.4289	-0.02539	90	-0.0287
73.8121	0.0023	90	-0.0287
69.1175	-0.00276	90	-0.0287
65.3334	0.000598234	90	-0.0287
65.3334	0.00465	90	-0.0287
65.3334	-0.000157076	90	-0.0287
65.3334	0.00553	90	-0.0287
73.8121	-0.01448	90	-0.0287
56.9809	-0.01632	90	-0.0287
66.0206	0.000243443	90	-0.0287
73.8121	-0.0165	90	-0.0287

## Sheet: Figure 2i
layer thickness (mm)	shap	lowess layer thickness (mm)	lowess shap
0.03	0.00417	0.01	0.06632
0.03	-0.000186549	0.01	0.06632
0.045	0.000793333	0.01	0.06632
0.03	-0.000110502	0.01	0.06632
0.04	-0.01648	0.01	0.06632
0.05	-0.0151	0.01	0.06632
0.03	0.01274	0.01	0.06632
0.04	-0.02178	0.01	0.06632
0.04	-0.01879	0.01	0.06632
0.03	-0.00116	0.01	0.06632
0.03	0.00522	0.01	0.06632
0.06	-0.02099	0.01	0.06632
0.03	0.0058	0.01	0.06632
0.03	-0.0033	0.01	0.06632
0.08	-0.04267	0.01	0.06632
0.03	-0.0032	0.01	0.06632
0.03	-0.00197	0.01	0.06632
0.04	-0.0124	0.01	0.06632
0.03	0.00516	0.01	0.06632
0.04	-0.00405	0.01	0.06632
0.03	0.00436	0.01	0.06632
0.06	-0.03994	0.01	0.06632
0.03	0.00496	0.01	0.06632
0.04	-0.00707	0.01	0.06632
0.04	-0.01703	0.01	0.06632
0.02	0.04888	0.01	0.06632
0.03	-0.000400167	0.01	0.06632
0.04	-0.01559	0.01	0.06632
0.03	-0.00687	0.01	0.06632
0.1	-0.0932	0.01	0.06632
0.04	-0.01412	0.01	0.06632
0.06	-0.02722	0.02	0.03557
0.06	-0.00612	0.02	0.03557
0.05	-0.03689	0.02	0.03557
0.1	-0.07253	0.02	0.03557
0.045	-0.01577	0.02	0.03557
0.03	0.00848	0.02	0.03557
0.03	0.00549	0.02	0.03557
0.08	-0.03624	0.02	0.03557
0.03	0.00612	0.02	0.03557
0.02	0.05051	0.02	0.03557
0.04	-0.01524	0.02	0.03557
0.04	-0.00963	0.02	0.03557
0.04	-0.01682	0.02	0.03557
0.01	0.03949	0.02	0.03557
0.04	-0.01173	0.02	0.03557
0.025	0.01469	0.02	0.03557
0.06	-0.02392	0.02	0.03557
0.04	-0.02657	0.02	0.03557
0.03	0.000921629	0.02	0.03557
0.04	0.00521	0.02	0.03557
0.03	0.00128	0.02	0.03557
0.04	-0.00797	0.02	0.03557
0.06	-0.02708	0.02	0.03557
0.037	-0.00251	0.02	0.03557
0.08	-0.05637	0.02	0.03557
0.03	0.000958525	0.02	0.03557
0.04	-0.01639	0.02	0.03557
0.03	0.00407	0.02	0.03557
0.05	-0.01436	0.02	0.03557
0.03	0.0042	0.02	0.03557
0.06	-0.01173	0.02	0.03557
0.04	-0.02309	0.02	0.03557
0.04	-0.01583	0.02	0.03557
0.025	0.01217	0.02	0.03557
0.06	-0.03612	0.02	0.03557
0.03	-0.00643	0.02	0.03557
0.1	-0.0815	0.02	0.03557
0.03	0.00696	0.02	0.03557
0.025	0.00216	0.02	0.03557
0.1	-0.06857	0.02	0.03557
0.03	-0.00302	0.02	0.03557
0.05	-0.00476	0.02	0.03557
0.1	-0.06518	0.02	0.03557
0.04	-0.01325	0.02	0.03557
0.03	0.01074	0.02	0.03557
0.01	0.03843	0.02	0.03557
0.03	0.00872	0.02	0.03557
0.04	-0.0139	0.02	0.03557
0.06	-0.01695	0.02	0.03557
0.09	-0.06841	0.02	0.03557
0.03	0.01003	0.02	0.03557
0.1	-0.0714	0.02	0.03557
0.01	0.06027	0.02	0.03557
0.03	0.0137	0.02	0.03557
0.04	-0.02336	0.02	0.03557
0.02	0.04344	0.02	0.03557
0.03	-0.00215	0.02	0.03557
0.1	-0.04791	0.02	0.03557
0.03	0.00868	0.02	0.03557
0.03	0.01591	0.02	0.03557
0.075	-0.04472	0.02	0.03557
0.03	0.01035	0.02	0.03557
0.04	-0.01231	0.02	0.03557
0.03	-0.00325	0.02	0.03557
0.06	-0.02622	0.02	0.03557
0.06	-0.0096	0.02	0.03557
0.03	0.01062	0.02	0.03557
0.06	-0.01053	0.02	0.03557
0.05	-0.01092	0.02	0.03557
0.03	0.00284	0.02	0.03557
0.03	0.01607	0.02	0.03557
0.03	0.000712994	0.02	0.03557
0.03	0.00828	0.02	0.03557
0.03	-0.0034	0.02	0.03557
0.03	0.00298	0.02	0.03557
0.03	-0.00501	0.02	0.03557
0.03	0.00425	0.02	0.03557
0.03	0.00299	0.02	0.03557
0.06	-0.02792	0.02	0.03557
0.03	0.00193	0.02	0.03557
0.02	0.02937	0.02	0.03557
0.06	-0.0189	0.02	0.03557
0.05	-0.00613	0.02	0.03557
0.06	-0.02845	0.02	0.03557
0.03	0.00724	0.02	0.03557
0.03	0.00178	0.02	0.03557
0.03	-0.00926	0.02	0.03557
0.03	0.01321	0.02	0.03557
0.06	-0.04333	0.02	0.03557
0.04	-0.00125	0.02	0.03557
0.04	-0.00955	0.02	0.03557
0.03	0.0055	0.02	0.03557
0.06	-0.03717	0.025	0.02074
0.03	0.0127	0.025	0.02074
0.03	-0.00197	0.025	0.02074
0.03	0.00415	0.025	0.02074
0.03	-0.00265	0.025	0.02074
0.05	-0.01056	0.025	0.02074
0.03	0.01418	0.025	0.02074
0.03	0.01111	0.025	0.02074
0.03	-0.00575	0.025	0.02074
0.04	-0.01691	0.025	0.02074
0.04	-0.00259	0.025	0.02074
0.03	0.00156	0.025	0.02074
0.04	-0.00972	0.025	0.02074
0.037	-0.000998598	0.025	0.02074
0.02	0.02576	0.025	0.02074
0.03	0.00914	0.025	0.02074
0.04	-0.01036	0.025	0.02074
0.1	-0.05999	0.025	0.02074
0.04	0.00101	0.025	0.02074
0.03	0.00953	0.025	0.02074
0.05	0.00453	0.025	0.02074
0.04	-0.01719	0.025	0.02074
0.03	0.00417	0.025	0.02074
0.05	-0.00581	0.025	0.02074
0.03	-0.000102131	0.025	0.02074
0.06	-0.04209	0.025	0.02074
0.04	-0.00826	0.025	0.02074
0.09	-0.06719	0.025	0.02074
0.04	-0.01562	0.025	0.02074
0.02	0.04481	0.025	0.02074
0.03	0.01046	0.025	0.02074
0.03	0.00538	0.025	0.02074
0.03	0.00673	0.025	0.02074
0.03	0.00354	0.025	0.02074
0.03	0.01452	0.025	0.02074
0.1	-0.05513	0.025	0.02074
0.03	0.01682	0.025	0.02074
0.03	0.00257	0.025	0.02074
0.03	0.0012	0.025	0.02074
0.04	-0.01638	0.03	0.00321
0.03	0.000692894	0.03	0.00321
0.06	-0.02304	0.03	0.00321
0.04	-0.01379	0.03	0.00321
0.08	-0.05989	0.03	0.00321
0.04	-0.00306	0.03	0.00321
0.03	0.00416	0.03	0.00321
0.02	0.03413	0.03	0.00321
0.08	-0.03793	0.03	0.00321
0.03	-0.00651	0.03	0.00321
0.04	-0.01338	0.03	0.00321
0.03	0.00485	0.03	0.00321
0.03	-0.00739	0.03	0.00321
0.01	0.05745	0.03	0.00321
0.1	-0.07933	0.03	0.00321
0.03	0.00363	0.03	0.00321
0.02	0.04373	0.03	0.00321
0.06	-0.01079	0.03	0.00321
0.1	-0.05862	0.03	0.00321
0.075	-0.01588	0.03	0.00321
0.03	-0.00871	0.03	0.00321
0.04	-0.00122	0.03	0.00321
0.06	0.000216906	0.03	0.00321
0.1	-0.07974	0.03	0.00321
0.04	-0.016	0.03	0.00321
0.06	-0.04557	0.03	0.00321
0.04	-0.0141	0.03	0.00321
0.03	0.00194	0.03	0.00321
0.02	0.06004	0.03	0.00321
0.03	-0.000979003	0.03	0.00321
0.03	0.00181	0.03	0.00321
0.03	0.00522	0.03	0.00321
0.05	-0.00907	0.03	0.00321
0.03	0.005	0.03	0.00321
0.04	-0.01274	0.03	0.00321
0.025	-0.000766473	0.03	0.00321
0.03	0.01228	0.03	0.00321
0.1	-0.0522	0.03	0.00321
0.02	0.03174	0.03	0.00321
0.04	0.01674	0.03	0.00321
0.03	0.0065	0.03	0.00321
0.03	0.00148	0.03	0.00321
0.03	-0.00502	0.03	0.00321
0.03	0.00432	0.03	0.00321
0.1	-0.07422	0.03	0.00321
0.02	0.05109	0.03	0.00321
0.03	0.01186	0.03	0.00321
0.02	0.05372	0.03	0.00321
0.1	-0.07242	0.03	0.00321
0.03	-0.000327873	0.03	0.00321
0.03	0.0134	0.03	0.00321
0.06	-0.03987	0.03	0.00321
0.03	0.00586	0.03	0.00321
0.03	0.00234	0.03	0.00321
0.03	0.00271	0.03	0.00321
0.04	-0.00425	0.03	0.00321
0.03	0.0085	0.03	0.00321
0.03	0.01457	0.03	0.00321
0.03	0.00029532	0.03	0.00321
0.03	-0.01383	0.03	0.00321
0.02	0.04088	0.03	0.00321
0.03	0.00713	0.03	0.00321
0.1	-0.05718	0.03	0.00321
0.04	-0.02682	0.03	0.00321
0.06	-0.02715	0.03	0.00321
0.01	0.04233	0.03	0.00321
0.03	-0.00108	0.03	0.00321
0.03	0.00496	0.03	0.00321
0.01	0.05716	0.03	0.00321
0.03	0.01073	0.03	0.00321
0.04	-0.01599	0.03	0.00321
0.03	0.00105	0.03	0.00321
0.04	-0.01531	0.03	0.00321
0.04	-0.02696	0.03	0.00321
0.03	0.000937402	0.03	0.00321
0.03	0.00804	0.03	0.00321
0.03	0.00186	0.03	0.00321
0.08	-0.05349	0.03	0.00321
0.03	0.0107	0.03	0.00321
0.03	0.01171	0.03	0.00321
0.06	-0.02722	0.03	0.00321
0.1	-0.08628	0.03	0.00321
0.03	0.000553333	0.03	0.00321
0.04	-0.00984	0.03	0.00321
0.03	-0.0002822	0.03	0.00321
0.04	-0.00202	0.03	0.00321
0.03	0.00991	0.03	0.00321
0.03	0.00174	0.03	0.00321
0.06	-0.02874	0.03	0.00321
0.037	-0.01778	0.03	0.00321
0.1	-0.08023	0.03	0.00321
0.03	0.00298	0.03	0.00321
0.03	0.00362	0.03	0.00321
0.05	0.01058	0.03	0.00321
0.06	-0.04289	0.03	0.00321
0.05	-0.0016	0.03	0.00321
0.03	-0.000838743	0.03	0.00321
0.03	-0.00323	0.03	0.00321
0.03	-0.00197	0.03	0.00321
0.05	-0.00296	0.03	0.00321
0.03	0.000911135	0.03	0.00321
0.03	0.00707	0.03	0.00321
0.05	-0.00209	0.03	0.00321
0.03	7.69058e-05	0.03	0.00321
0.03	0.00509	0.03	0.00321
0.03	0.00232	0.03	0.00321
0.03	0.00867	0.03	0.00321
0.03	0.00906	0.03	0.00321
0.08	-0.05642	0.03	0.00321
0.08	-0.05485	0.03	0.00321
0.05	-0.01788	0.03	0.00321
0.03	0.01001	0.03	0.00321
0.03	0.00339	0.03	0.00321
0.1	-0.08154	0.03	0.00321
0.05	-0.0134	0.03	0.00321
0.02	0.04291	0.03	0.00321
0.03	0.00729	0.03	0.00321
0.03	0.00516	0.03	0.00321
0.1	-0.05245	0.03	0.00321
0.04	-0.02222	0.03	0.00321
0.03	0.00611	0.03	0.00321
0.1	-0.07194	0.03	0.00321
0.03	0.00218	0.03	0.00321
0.03	0.000532573	0.03	0.00321
0.09	-0.04213	0.03	0.00321
0.06	-0.02648	0.03	0.00321
0.03	0.00279	0.03	0.00321
0.025	0.00741	0.03	0.00321
0.03	0.0051	0.03	0.00321
0.06	-0.05032	0.03	0.00321
0.03	-0.000699473	0.03	0.00321
0.03	0.00566	0.03	0.00321
0.03	0.00473	0.03	0.00321
0.03	0.01017	0.03	0.00321
0.03	0.00782	0.03	0.00321
0.04	-0.01757	0.03	0.00321
0.03	-0.00422	0.03	0.00321
0.06	-0.04771	0.03	0.00321
0.05	-0.00382	0.03	0.00321
0.05	-0.00716	0.03	0.00321
0.06	-0.02845	0.03	0.00321
0.03	0.00969	0.03	0.00321
0.03	0.01005	0.03	0.00321
0.025	0.01606	0.03	0.00321
0.03	0.01047	0.03	0.00321
0.03	-0.00178	0.03	0.00321
0.03	0.00401	0.03	0.00321
0.06	-0.03293	0.03	0.00321
0.06	-0.01194	0.03	0.00321
0.1	-0.06081	0.03	0.00321
0.03	-0.01077	0.03	0.00321
0.03	-0.0111	0.03	0.00321
0.03	0.01124	0.03	0.00321
0.03	0.01506	0.03	0.00321
0.03	0.00284	0.03	0.00321
0.03	-0.000604063	0.03	0.00321
0.04	-0.01525	0.03	0.00321
0.02	0.02839	0.03	0.00321
0.03	0.00142	0.03	0.00321
0.04	-0.00637	0.03	0.00321
0.03	0.01022	0.03	0.00321
0.03	-0.00117	0.03	0.00321
0.03	0.000867016	0.03	0.00321
0.08	-0.05383	0.03	0.00321
0.04	-0.0223	0.03	0.00321
0.03	-4.89224e-05	0.03	0.00321
0.03	0.00649	0.03	0.00321
0.1	-0.05461	0.03	0.00321
0.03	-0.00193	0.03	0.00321
0.04	-0.01078	0.03	0.00321
0.05	-0.01288	0.03	0.00321
0.04	-0.00891	0.03	0.00321
0.02	0.0555	0.03	0.00321
0.03	0.00283	0.03	0.00321
0.03	7.03516e-05	0.03	0.00321
0.03	0.00293	0.03	0.00321
0.04	-0.0162	0.03	0.00321
0.03	0.00924	0.03	0.00321
0.03	0.00273	0.03	0.00321
0.1	-0.07873	0.03	0.00321
0.06	-0.02569	0.03	0.00321
0.03	-0.0124	0.03	0.00321
0.03	0.0052	0.03	0.00321
0.02	0.05833	0.03	0.00321
0.03	0.00437	0.03	0.00321
0.03	0.000722366	0.03	0.00321
0.03	0.00629	0.03	0.00321
0.02	0.03812	0.03	0.00321
0.03	0.00379	0.03	0.00321
0.03	0.00835	0.03	0.00321
0.05	-0.01159	0.03	0.00321
0.04	-0.01981	0.03	0.00321
0.03	0.00385	0.03	0.00321
0.03	0.00908	0.03	0.00321
0.06	-0.05667	0.03	0.00321
0.06	-0.01179	0.03	0.00321
0.06	-0.02856	0.03	0.00321
0.03	0.00914	0.03	0.00321
0.02	0.04747	0.03	0.00321
0.03	0.00483	0.03	0.00321
0.03	0.00608	0.03	0.00321
0.06	-0.03992	0.03	0.00321
0.04	-0.02639	0.03	0.00321
0.06	0.00316	0.03	0.00321
0.03	0.00333	0.03	0.00321
0.05	-0.01836	0.03	0.00321
0.03	0.00413	0.03	0.00321
0.05	-0.00773	0.03	0.00321
0.03	0.000285503	0.03	0.00321
0.04	-0.01894	0.03	0.00321
0.03	0.000754188	0.03	0.00321
0.03	0.00527	0.03	0.00321
0.04	-0.0037	0.03	0.00321
0.03	0.00176	0.03	0.00321
0.04	-0.01624	0.03	0.00321
0.02	0.0642	0.03	0.00321
0.04	-0.00771	0.03	0.00321
0.02	0.05466	0.03	0.00321
0.04	-0.02114	0.03	0.00321
0.03	-0.0042	0.03	0.00321
0.09	-0.02779	0.03	0.00321
0.06	-0.03212	0.03	0.00321
0.03	0.00291	0.03	0.00321
0.03	0.00303	0.03	0.00321
0.03	0.0077	0.03	0.00321
0.03	0.00839	0.03	0.00321
0.03	0.00496	0.03	0.00321
0.03	0.00604	0.03	0.00321
0.05	-0.01064	0.03	0.00321
0.03	0.00147	0.03	0.00321
0.03	0.00896	0.03	0.00321
0.03	0.00917	0.03	0.00321
0.03	0.0131	0.03	0.00321
0.03	-0.00147	0.03	0.00321
0.03	-0.000970117	0.03	0.00321
0.03	0.00461	0.03	0.00321
0.05	-0.01772	0.03	0.00321
0.03	0.00292	0.03	0.00321
0.03	0.00692	0.03	0.00321
0.03	0.00409	0.03	0.00321
0.03	0.0149	0.03	0.00321
0.06	-0.02179	0.03	0.00321
0.03	0.00111	0.03	0.00321
0.08	-0.05914	0.03	0.00321
0.06	-0.02862	0.03	0.00321
0.02	0.04126	0.03	0.00321
0.03	0.000341153	0.03	0.00321
0.045	0.00713	0.03	0.00321
0.02	0.04691	0.03	0.00321
0.06	-0.02553	0.03	0.00321
0.03	-0.00163	0.03	0.00321
0.04	-0.01287	0.03	0.00321
0.03	0.0036	0.03	0.00321
0.03	1.91112e-05	0.03	0.00321
0.04	-0.00991	0.03	0.00321
0.03	0.00497	0.03	0.00321
0.025	0.00295	0.03	0.00321
0.06	-0.02802	0.03	0.00321
0.02	0.04282	0.03	0.00321
0.08	-0.07442	0.03	0.00321
0.03	0.00786	0.03	0.00321
0.05	-0.01105	0.03	0.00321
0.03	0.00825	0.03	0.00321
0.03	0.00297	0.03	0.00321
0.1	-0.07126	0.03	0.00321
0.03	-4.43747e-05	0.03	0.00321
0.06	-0.02556	0.03	0.00321
0.08	-0.06167	0.03	0.00321
0.025	0.00423	0.03	0.00321
0.03	0.00422	0.03	0.00321
0.03	0.000671224	0.03	0.00321
0.06	-0.00424	0.03	0.00321
0.03	-0.00705	0.03	0.00321
0.03	0.00242	0.03	0.00321
0.03	0.0042	0.03	0.00321
0.1	-0.05124	0.03	0.00321
0.05	0.01093	0.03	0.00321
0.03	0.00785	0.03	0.00321
0.03	0.00251	0.03	0.00321
0.04	-0.0086	0.03	0.00321
0.025	0.00405	0.03	0.00321
0.02	0.03979	0.03	0.00321
0.1	-0.0878	0.03	0.00321
0.03	-0.01049	0.03	0.00321
0.03	0.000950017	0.03	0.00321
0.06	-0.02468	0.03	0.00321
0.04	-0.01022	0.03	0.00321
0.1	-0.0645	0.03	0.00321
0.02	0.05904	0.03	0.00321
0.03	0.00101	0.03	0.00321
0.03	-0.000291981	0.03	0.00321
0.03	0.01566	0.03	0.00321
0.03	4.9985e-05	0.03	0.00321
0.03	0.00419	0.03	0.00321
0.03	0.00161	0.03	0.00321
0.04	-0.01801	0.03	0.00321
0.03	0.00265	0.03	0.00321
0.06	-0.03175	0.03	0.00321
0.1	-0.06934	0.03	0.00321
0.045	-0.03319	0.03	0.00321
0.05	-0.01518	0.03	0.00321
0.04	-0.0159	0.03	0.00321
0.1	-0.06136	0.03	0.00321
0.03	0.00332	0.03	0.00321
0.04	-0.00605	0.03	0.00321
0.03	0.0042	0.03	0.00321
0.06	-0.02875	0.03	0.00321
0.03	0.01387	0.03	0.00321
0.06	-0.02713	0.03	0.00321
0.04	-0.00643	0.03	0.00321
0.02	0.05408	0.03	0.00321
0.1	-0.04989	0.03	0.00321
0.03	0.00525	0.03	0.00321
0.02	0.04329	0.03	0.00321
0.03	0.00974	0.03	0.00321
0.03	0.00238	0.03	0.00321
0.06	-0.04371	0.03	0.00321
0.03	-1.70441e-05	0.03	0.00321
0.03	0.00286	0.03	0.00321
0.03	0.00308	0.03	0.00321
0.03	0.00788	0.03	0.00321
0.03	0.00757	0.03	0.00321
0.03	-0.01206	0.03	0.00321
0.05	-0.01292	0.03	0.00321
0.06	-0.04688	0.03	0.00321
0.03	0.00423	0.03	0.00321
0.06	-0.03163	0.03	0.00321
0.03	-0.00195	0.03	0.00321
0.05	-0.0124	0.03	0.00321
0.08	-0.05655	0.03	0.00321
0.06	-0.03264	0.03	0.00321
0.06	-0.00656	0.03	0.00321
0.04	-0.0147	0.03	0.00321
0.03	0.0007535	0.03	0.00321
0.03	0.000861466	0.03	0.00321
0.03	0.000106393	0.03	0.00321
0.03	0.00561	0.03	0.00321
0.03	0.00895	0.03	0.00321
0.03	0.00131	0.03	0.00321
0.06	-0.02196	0.03	0.00321
0.03	0.01333	0.03	0.00321
0.03	0.00148	0.03	0.00321
0.06	-0.02079	0.03	0.00321
0.03	0.00101	0.03	0.00321
0.03	0.00491	0.03	0.00321
0.03	0.01467	0.03	0.00321
0.03	0.0042	0.03	0.00321
0.05	-0.01158	0.03	0.00321
0.04	-0.02668	0.03	0.00321
0.03	0.00299	0.03	0.00321
0.01	0.05596	0.03	0.00321
0.03	0.000904314	0.03	0.00321
0.03	0.000698409	0.03	0.00321
0.02	0.07592	0.03	0.00321
0.03	0.00281	0.03	0.00321
0.03	0.00559	0.03	0.00321
0.04	-0.01572	0.03	0.00321
0.03	0.00608	0.03	0.00321
0.03	-0.000235425	0.03	0.00321
0.05	-0.01667	0.03	0.00321
0.03	0.00258	0.03	0.00321
0.03	0.00388	0.03	0.00321
0.04	-0.00428	0.03	0.00321
0.03	0.00168	0.03	0.00321
0.03	0.000904785	0.03	0.00321
0.06	-0.02091	0.03	0.00321
0.02	0.06446	0.03	0.00321
0.03	0.00586	0.03	0.00321
0.03	0.00171	0.03	0.00321
0.1	-0.05808	0.03	0.00321
0.03	0.00273	0.03	0.00321
0.01	0.03716	0.03	0.00321
0.03	-0.000520385	0.03	0.00321
0.03	6.38161e-05	0.03	0.00321
0.04	-0.00296	0.03	0.00321
0.02	0.02655	0.03	0.00321
0.03	0.000149938	0.03	0.00321
0.03	0.00429	0.03	0.00321
0.06	-0.02626	0.03	0.00321
0.06	-0.05074	0.03	0.00321
0.02	0.03284	0.03	0.00321
0.03	0.0029	0.03	0.00321
0.06	-0.02748	0.03	0.00321
0.08	-0.04099	0.03	0.00321
0.1	-0.07113	0.03	0.00321
0.03	0.00713	0.03	0.00321
0.06	-0.04514	0.03	0.00321
0.03	0.02202	0.03	0.00321
0.1	-0.05149	0.03	0.00321
0.03	0.00189	0.03	0.00321
0.02	0.05097	0.03	0.00321
0.03	0.01017	0.03	0.00321
0.03	0.00447	0.03	0.00321
0.06	-0.0053	0.03	0.00321
0.03	-0.00232	0.03	0.00321
0.1	-0.06067	0.03	0.00321
0.03	0.0069	0.03	0.00321
0.02	0.05342	0.03	0.00321
0.03	-0.01094	0.03	0.00321
0.03	0.00227	0.03	0.00321
0.04	-0.01115	0.03	0.00321
0.03	-0.00114	0.03	0.00321
0.04	0.00862	0.03	0.00321
0.05	-0.02451	0.03	0.00321
0.05	-0.00646	0.03	0.00321
0.045	-0.02047	0.03	0.00321
0.08	-0.07477	0.03	0.00321
0.02	0.04043	0.03	0.00321
0.06	-0.03374	0.03	0.00321
0.03	0.00229	0.03	0.00321
0.03	-0.00586	0.03	0.00321
0.02	0.02354	0.03	0.00321
0.09	-0.04306	0.03	0.00321
0.03	0.0012	0.03	0.00321
0.03	0.00198	0.03	0.00321
0.03	-0.00179	0.03	0.00321
0.04	-0.0102	0.03	0.00321
0.03	-0.00141	0.03	0.00321
0.03	0.00431	0.03	0.00321
0.1	-0.06092	0.03	0.00321
0.04	-0.00518	0.03	0.00321
0.03	0.00216	0.03	0.00321
0.05	-0.01432	0.03	0.00321
0.02	0.06426	0.03	0.00321
0.03	-0.01682	0.03	0.00321
0.03	-0.000194632	0.03	0.00321
0.03	-0.0026	0.03	0.00321
0.03	-0.0137	0.03	0.00321
0.01	0.08149	0.03	0.00321
0.06	-0.05313	0.03	0.00321
0.03	0.000747821	0.03	0.00321
0.05	-0.03921	0.03	0.00321
0.05	-0.01079	0.03	0.00321
0.03	0.000486001	0.03	0.00321
0.06	-0.00508	0.03	0.00321
0.01	0.04177	0.03	0.00321
0.06	-0.01557	0.03	0.00321
0.04	0.000533746	0.03	0.00321
0.03	0.00797	0.03	0.00321
0.03	0.00062016	0.03	0.00321
0.05	-0.01358	0.03	0.00321
0.03	-0.00966	0.03	0.00321
0.03	0.00774	0.03	0.00321
0.04	-0.0124	0.03	0.00321
0.05	-0.01101	0.03	0.00321
0.06	0.00655	0.03	0.00321
0.03	0.01036	0.03	0.00321
0.04	-0.01628	0.03	0.00321
0.03	-0.00356	0.03	0.00321
0.03	-0.00831	0.03	0.00321
0.04	-0.00309	0.03	0.00321
0.03	0.00233	0.03	0.00321
0.03	0.01005	0.03	0.00321
0.03	-0.00289	0.03	0.00321
0.03	0.00186	0.03	0.00321
0.03	0.00255	0.03	0.00321
0.03	0.00412	0.03	0.00321
0.02	0.04868	0.03	0.00321
0.03	-0.000590407	0.03	0.00321
0.03	0.00112	0.03	0.00321
0.03	-0.01649	0.03	0.00321
0.04	-0.02001	0.03	0.00321
0.06	-0.01829	0.03	0.00321
0.025	0.01663	0.03	0.00321
0.03	0.00234	0.03	0.00321
0.03	0.00374	0.03	0.00321
0.04	-0.01406	0.03	0.00321
0.06	-0.0233	0.03	0.00321
0.1	-0.0422	0.03	0.00321
0.03	-0.00168	0.03	0.00321
0.1	-0.06437	0.03	0.00321
0.02	0.04402	0.03	0.00321
0.05	0.00952	0.03	0.00321
0.03	0.000452299	0.03	0.00321
0.02	0.04026	0.03	0.00321
0.03	0.00477	0.03	0.00321
0.03	0.00251	0.03	0.00321
0.05	-0.03146	0.03	0.00321
0.06	-0.02716	0.03	0.00321
0.03	0.00508	0.03	0.00321
0.04	-0.01324	0.03	0.00321
0.03	0.00818	0.03	0.00321
0.03	0.00644	0.03	0.00321
0.04	-0.01604	0.03	0.00321
0.025	0.0031	0.03	0.00321
0.03	0.00148	0.03	0.00321
0.03	0.00573	0.03	0.00321
0.03	0.00851	0.03	0.00321
0.04	-0.00661	0.03	0.00321
0.03	-0.00562	0.03	0.00321
0.04	-0.0124	0.03	0.00321
0.03	0.00183	0.03	0.00321
0.03	-0.01103	0.03	0.00321
0.03	0.00892	0.03	0.00321
0.025	0.01113	0.03	0.00321
0.04	-0.02961	0.03	0.00321
0.03	-0.00537	0.03	0.00321
0.05	-0.0083	0.03	0.00321
0.03	0.00107	0.03	0.00321
0.03	0.01095	0.03	0.00321
0.1	-0.06318	0.03	0.00321
0.03	0.000911545	0.03	0.00321
0.03	0.01506	0.03	0.00321
0.02	0.04382	0.03	0.00321
0.1	-0.05218	0.03	0.00321
0.1	-0.05773	0.03	0.00321
0.03	-0.00219	0.03	0.00321
0.05	0.0052	0.03	0.00321
0.03	0.00423	0.03	0.00321
0.025	0.0144	0.03	0.00321
0.03	0.00236	0.03	0.00321
0.04	-0.01502	0.03	0.00321
0.06	-0.03765	0.03	0.00321
0.03	0.00353	0.03	0.00321
0.03	0.00108	0.03	0.00321
0.03	-0.00707	0.03	0.00321
0.03	-0.000323223	0.03	0.00321
0.03	0.00189	0.03	0.00321
0.03	0.00165	0.03	0.00321
0.02	0.07203	0.03	0.00321
0.04	0.01871	0.03	0.00321
0.02	0.08025	0.03	0.00321
0.03	0.00557	0.03	0.00321
0.1	-0.04543	0.03	0.00321
0.03	-0.00899	0.03	0.00321
0.03	-0.00748	0.03	0.00321
0.03	0.00559	0.03	0.00321
0.04	-0.00273	0.03	0.00321
0.06	-0.03949	0.03	0.00321
0.04	0.00598	0.03	0.00321
0.03	0.00302	0.03	0.00321
0.04	-0.0148	0.03	0.00321
0.09	-0.05598	0.03	0.00321
0.03	0.00424	0.03	0.00321
0.03	0.00324	0.03	0.00321
0.03	0.00426	0.03	0.00321
0.1	-0.05345	0.03	0.00321
0.04	-0.01356	0.03	0.00321
0.06	-0.0102	0.03	0.00321
0.03	-0.00102	0.03	0.00321
0.04	-0.01672	0.03	0.00321
0.03	-0.00167	0.03	0.00321
0.04	-0.00252	0.03	0.00321
0.03	0.01217	0.03	0.00321
0.03	-0.00092362	0.03	0.00321
0.04	-0.000887833	0.03	0.00321
0.01	0.0577	0.03	0.00321
0.037	-0.01615	0.03	0.00321
0.03	0.00209	0.03	0.00321
0.06	-0.02427	0.03	0.00321
0.02	0.04988	0.03	0.00321
0.03	0.00706	0.03	0.00321
0.02	0.05945	0.03	0.00321
0.03	0.00289	0.03	0.00321
0.03	0.00114	0.03	0.00321
0.03	0.00537	0.03	0.00321
0.03	0.00257	0.03	0.00321
0.03	0.00321	0.03	0.00321
0.03	0.000830257	0.03	0.00321
0.03	-0.00522	0.03	0.00321
0.03	0.000998137	0.03	0.00321
0.06	-0.02638	0.03	0.00321
0.03	0.00737	0.03	0.00321
0.04	-0.02089	0.03	0.00321
0.03	0.00284	0.03	0.00321
0.03	0.00361	0.03	0.00321
0.03	0.00473	0.03	0.00321
0.06	-0.03519	0.03	0.00321
0.03	-0.000398112	0.03	0.00321
0.06	-0.01925	0.03	0.00321
0.03	-0.0172	0.03	0.00321
0.03	-0.00113	0.03	0.00321
0.06	-0.00435	0.03	0.00321
0.025	0.01203	0.03	0.00321
0.03	0.00477	0.03	0.00321
0.03	0.00581	0.03	0.00321
0.03	0.00477	0.03	0.00321
0.045	-0.0136	0.03	0.00321
0.03	0.00501	0.03	0.00321
0.04	-0.01896	0.03	0.00321
0.03	0.0048	0.03	0.00321
0.02	0.05808	0.03	0.00321
0.01	0.06238	0.03	0.00321
0.03	-0.00514	0.03	0.00321
0.03	-0.00262	0.03	0.00321
0.03	-0.01761	0.03	0.00321
0.03	0.01095	0.03	0.00321
0.03	0.00241	0.03	0.00321
0.03	-0.00502	0.03	0.00321
0.04	-0.02752	0.03	0.00321
0.045	-0.02326	0.03	0.00321
0.03	-0.00431	0.03	0.00321
0.045	-0.02064	0.03	0.00321
0.04	-0.02794	0.03	0.00321
0.04	-0.01831	0.03	0.00321
0.06	-0.02561	0.03	0.00321
0.03	0.00388	0.03	0.00321
0.045	-0.0158	0.03	0.00321
0.04	-0.01232	0.03	0.00321
0.02	0.0422	0.03	0.00321
0.03	0.000266034	0.03	0.00321
0.06	-0.03985	0.03	0.00321
0.04	0.00162	0.03	0.00321
0.01	0.0584	0.03	0.00321
0.03	0.000961917	0.03	0.00321
0.02	0.0465	0.03	0.00321
0.03	0.00608	0.03	0.00321
0.03	0.00141	0.03	0.00321
0.03	-0.000297373	0.03	0.00321
0.05	-0.00622	0.03	0.00321
0.025	0.00528	0.03	0.00321
0.03	0.01817	0.03	0.00321
0.06	-0.01957	0.03	0.00321
0.03	-0.000674156	0.03	0.00321
0.05	-0.00885	0.03	0.00321
0.03	0.00242	0.03	0.00321
0.03	0.00575	0.03	0.00321
0.05	-2.52465e-05	0.03	0.00321
0.04	0.01869	0.03	0.00321
0.045	0.00224	0.03	0.00321
0.03	0.0026	0.03	0.00321
0.03	-0.00614	0.03	0.00321
0.03	-0.00492	0.03	0.00321
0.02	0.06083	0.03	0.00321
0.04	-0.0081	0.03	0.00321
0.05	-0.00211	0.03	0.00321
0.03	-0.00669	0.03	0.00321
0.03	0.00386	0.03	0.00321
0.03	0.01879	0.03	0.00321
0.1	-0.08118	0.03	0.00321
0.025	0.00905	0.03	0.00321
0.06	-0.00384	0.03	0.00321
0.03	0.0011	0.03	0.00321
0.04	-0.00413	0.03	0.00321
0.03	0.01462	0.03	0.00321
0.03	0.00182	0.03	0.00321
0.05	-0.01665	0.03	0.00321
0.1	-0.07679	0.03	0.00321
0.03	0.00756	0.03	0.00321
0.03	0.00683	0.03	0.00321
0.03	0.000928329	0.03	0.00321
0.03	0.00582	0.03	0.00321
0.03	-0.00185	0.03	0.00321
0.03	0.00817	0.03	0.00321
0.03	0.00531	0.03	0.00321
0.03	0.00151	0.03	0.00321
0.03	0.00187	0.03	0.00321
0.04	-0.01833	0.03	0.00321
0.04	-0.02023	0.03	0.00321
0.05	-0.01669	0.03	0.00321
0.06	-0.02286	0.03	0.00321
0.03	-0.000996849	0.03	0.00321
0.03	0.00468	0.03	0.00321
0.025	0.00994	0.03	0.00321
0.06	-0.05655	0.03	0.00321
0.03	-4.21489e-05	0.03	0.00321
0.03	-0.00672	0.03	0.00321
0.025	0.01072	0.03	0.00321
0.03	0.000195743	0.03	0.00321
0.03	0.00729	0.03	0.00321
0.025	-0.00402	0.03	0.00321
0.03	0.00788	0.03	0.00321
0.02	0.04833	0.03	0.00321
0.03	0.00047816	0.03	0.00321
0.04	-0.02301	0.03	0.00321
0.03	0.01106	0.03	0.00321
0.05	-0.00843	0.03	0.00321
0.03	-0.03563	0.03	0.00321
0.03	0.00193	0.03	0.00321
0.05	-0.00978	0.03	0.00321
0.03	-0.000635276	0.03	0.00321
0.03	0.00678	0.03	0.00321
0.03	0.00711	0.03	0.00321
0.03	0.00536	0.03	0.00321
0.03	0.00568	0.03	0.00321
0.03	0.00016248	0.03	0.00321
0.045	-0.00719	0.03	0.00321
0.06	-0.02329	0.03	0.00321
0.03	-0.000351125	0.03	0.00321
0.06	-0.01334	0.03	0.00321
0.1	-0.08075	0.03	0.00321
0.03	0.00266	0.03	0.00321
0.03	0.00677	0.03	0.00321
0.03	0.00503	0.03	0.00321
0.03	0.00681	0.03	0.00321
0.03	0.01181	0.03	0.00321
0.03	0.00387	0.03	0.00321
0.03	0.00839	0.03	0.00321
0.04	-0.00808	0.03	0.00321
0.03	-0.0036	0.03	0.00321
0.03	0.00833	0.03	0.00321
0.03	0.01391	0.03	0.00321
0.03	0.00295	0.03	0.00321
0.025	0.01621	0.03	0.00321
0.06	-0.02546	0.03	0.00321
0.05	-0.01569	0.03	0.00321
0.03	0.00414	0.03	0.00321
0.03	0.01095	0.03	0.00321
0.03	-0.00154	0.03	0.00321
0.06	-0.01344	0.03	0.00321
0.03	0.00458	0.03	0.00321
0.03	0.00316	0.03	0.00321
0.05	-0.01312	0.03	0.00321
0.03	0.00414	0.03	0.00321
0.03	-0.0072	0.03	0.00321
0.04	-0.01269	0.03	0.00321
0.02	0.05605	0.03	0.00321
0.03	0.00106	0.03	0.00321
0.03	0.00166	0.03	0.00321
0.03	0.00677	0.03	0.00321
0.037	-0.01564	0.03	0.00321
0.04	-0.01987	0.03	0.00321
0.05	-0.00211	0.03	0.00321
0.05	-0.00902	0.03	0.00321
0.04	-0.02137	0.03	0.00321
0.025	0.01421	0.03	0.00321
0.03	0.00253	0.03	0.00321
0.02	0.06085	0.03	0.00321
0.05	-0.00185	0.03	0.00321
0.06	-0.02987	0.03	0.00321
0.03	0.00964	0.03	0.00321
0.03	-0.00753	0.03	0.00321
0.03	0.01613	0.03	0.00321
0.025	0.01386	0.03	0.00321
0.03	0.00141	0.03	0.00321
0.05	-0.02088	0.03	0.00321
0.045	-0.01322	0.03	0.00321
0.03	0.00323	0.03	0.00321
0.05	-0.00222	0.03	0.00321
0.04	0.01442	0.03	0.00321
0.1	-0.08693	0.03	0.00321
0.03	0.00277	0.03	0.00321
0.045	0.00702	0.03	0.00321
0.05	-0.00986	0.03	0.00321
0.03	0.00309	0.03	0.00321
0.03	0.00228	0.03	0.00321
0.03	0.00557	0.03	0.00321
0.05	0.01044	0.03	0.00321
0.03	0.00268	0.03	0.00321
0.05	-0.01504	0.03	0.00321
0.03	0.00249	0.03	0.00321
0.03	0.000953771	0.03	0.00321
0.03	0.01014	0.03	0.00321
0.03	0.00224	0.03	0.00321
0.04	-0.01723	0.03	0.00321
0.025	0.00689	0.03	0.00321
0.03	-0.00837	0.03	0.00321
0.03	0.00419	0.03	0.00321
0.06	-0.0135	0.03	0.00321
0.02	0.05094	0.03	0.00321
0.04	-0.01229	0.03	0.00321
0.06	-0.02701	0.03	0.00321
0.04	-0.00826	0.03	0.00321
0.03	0.00273	0.03	0.00321
0.1	-0.05427	0.03	0.00321
0.03	0.00329	0.03	0.00321
0.08	-0.05476	0.03	0.00321
0.03	0.00326	0.03	0.00321
0.04	-0.02468	0.03	0.00321
0.025	0.00627	0.03	0.00321
0.1	-0.06113	0.03	0.00321
0.06	-0.03112	0.03	0.00321
0.06	-0.05482	0.03	0.00321
0.04	0.000370429	0.03	0.00321
0.06	-0.03302	0.03	0.00321
0.09	-0.0544	0.03	0.00321
0.06	-0.01379	0.03	0.00321
0.03	0.01532	0.03	0.00321
0.06	-0.01073	0.03	0.00321
0.03	-0.00242	0.03	0.00321
0.02	0.02524	0.03	0.00321
0.03	0.00161	0.03	0.00321
0.1	-0.06869	0.03	0.00321
0.03	-0.00237	0.03	0.00321
0.04	-0.02233	0.03	0.00321
0.03	0.00188	0.03	0.00321
0.03	0.00244	0.03	0.00321
0.02	0.04344	0.03	0.00321
0.03	0.0021	0.03	0.00321
0.04	-0.01342	0.03	0.00321
0.03	0.00262	0.03	0.00321
0.03	0.00848	0.03	0.00321
0.03	0.00291	0.03	0.00321
0.03	0.00118	0.03	0.00321
0.04	-0.00957	0.03	0.00321
0.03	0.00307	0.03	0.00321
0.045	-0.01034	0.03	0.00321
0.05	-0.01328	0.03	0.00321
0.05	-0.0103	0.03	0.00321
0.06	-0.01962	0.03	0.00321
0.1	-0.07211	0.03	0.00321
0.03	0.00137	0.03	0.00321
0.03	0.00175	0.03	0.00321
0.01	0.0512	0.03	0.00321
0.1	-0.05367	0.03	0.00321
0.04	-0.0277	0.03	0.00321
0.06	-0.04014	0.03	0.00321
0.04	0.00317	0.03	0.00321
0.05	-0.01754	0.03	0.00321
0.06	-0.04232	0.03	0.00321
0.03	-0.00442	0.03	0.00321
0.04	-0.01271	0.03	0.00321
0.03	0.00257	0.03	0.00321
0.03	0.0041	0.03	0.00321
0.03	-0.00118	0.03	0.00321
0.03	0.00194	0.03	0.00321
0.03	0.00972	0.03	0.00321
0.06	-0.02741	0.03	0.00321
0.1	-0.07232	0.03	0.00321
0.01	0.05644	0.03	0.00321
0.025	0.02789	0.03	0.00321
0.03	0.00108	0.03	0.00321
0.03	0.00669	0.03	0.00321
0.03	0.01093	0.03	0.00321
0.03	0.00657	0.037	-0.00833
0.02	0.03571	0.037	-0.00833
0.03	0.0034	0.037	-0.00833
0.08	-0.057	0.037	-0.00833
0.04	-0.01265	0.037	-0.00833
0.02	0.04503	0.037	-0.00833
0.03	0.00787	0.037	-0.00833
0.04	-0.01655	0.037	-0.00833
0.03	0.00801	0.04	-0.01348
0.03	0.00359	0.04	-0.01348
0.03	-0.003	0.04	-0.01348
0.05	-0.01093	0.04	-0.01348
0.05	-0.00216	0.04	-0.01348
0.03	0.00184	0.04	-0.01348
0.03	0.00223	0.04	-0.01348
0.02	0.04893	0.04	-0.01348
0.02	0.02246	0.04	-0.01348
0.04	-0.01796	0.04	-0.01348
0.03	0.0029	0.04	-0.01348
0.03	-0.00527	0.04	-0.01348
0.04	-0.01497	0.04	-0.01348
0.06	-0.02858	0.04	-0.01348
0.03	-0.00222	0.04	-0.01348
0.03	0.00659	0.04	-0.01348
0.04	-0.01305	0.04	-0.01348
0.06	-0.03242	0.04	-0.01348
0.05	-0.00874	0.04	-0.01348
0.1	-0.06857	0.04	-0.01348
0.03	-0.00614	0.04	-0.01348
0.04	-0.01711	0.04	-0.01348
0.02	0.04372	0.04	-0.01348
0.075	-0.03331	0.04	-0.01348
0.03	-0.00231	0.04	-0.01348
0.1	-0.07994	0.04	-0.01348
0.03	0.00166	0.04	-0.01348
0.03	0.00696	0.04	-0.01348
0.01	0.05877	0.04	-0.01348
0.03	0.00247	0.04	-0.01348
0.03	0.00948	0.04	-0.01348
0.1	-0.05406	0.04	-0.01348
0.03	0.0071	0.04	-0.01348
0.03	0.00153	0.04	-0.01348
0.03	0.00256	0.04	-0.01348
0.02	0.0924	0.04	-0.01348
0.045	-0.01606	0.04	-0.01348
0.03	0.00695	0.04	-0.01348
0.045	-0.01994	0.04	-0.01348
0.06	-0.02535	0.04	-0.01348
0.04	-0.01375	0.04	-0.01348
0.06	-0.01564	0.04	-0.01348
0.03	0.00485	0.04	-0.01348
0.03	0.00962	0.04	-0.01348
0.03	0.01383	0.04	-0.01348
0.02	0.03242	0.04	-0.01348
0.03	0.00334	0.04	-0.01348
0.05	-0.00855	0.04	-0.01348
0.03	-0.000212907	0.04	-0.01348
0.03	0.01628	0.04	-0.01348
0.03	0.01145	0.04	-0.01348
0.03	0.00717	0.04	-0.01348
0.04	-0.00731	0.04	-0.01348
0.03	0.00599	0.04	-0.01348
0.025	0.01705	0.04	-0.01348
0.025	0.00522	0.04	-0.01348
0.03	-0.00148	0.04	-0.01348
0.03	0.00332	0.04	-0.01348
0.03	-0.00356	0.04	-0.01348
0.03	0.00542	0.04	-0.01348
0.03	-0.000355835	0.04	-0.01348
0.03	0.0135	0.04	-0.01348
0.03	0.00348	0.04	-0.01348
0.03	0.00502	0.04	-0.01348
0.03	0.000567283	0.04	-0.01348
0.03	0.00311	0.04	-0.01348
0.06	-0.02692	0.04	-0.01348
0.03	0.01421	0.04	-0.01348
0.03	0.00405	0.04	-0.01348
0.03	0.00196	0.04	-0.01348
0.04	-0.02466	0.04	-0.01348
0.05	-0.01485	0.04	-0.01348
0.04	-0.00903	0.04	-0.01348
0.04	-0.00657	0.04	-0.01348
0.05	0.00103	0.04	-0.01348
0.03	0.01221	0.04	-0.01348
0.03	0.0079	0.04	-0.01348
0.03	0.00105	0.04	-0.01348
0.06	-0.0396	0.04	-0.01348
0.03	0.00351	0.04	-0.01348
0.03	0.00841	0.04	-0.01348
0.06	-0.03205	0.04	-0.01348
0.03	0.0022	0.04	-0.01348
0.03	0.00097454	0.04	-0.01348
0.03	0.00483	0.04	-0.01348
0.03	-0.00387	0.04	-0.01348
0.025	0.01791	0.04	-0.01348
0.04	0.0174	0.04	-0.01348
0.01	0.05561	0.04	-0.01348
0.03	0.00382	0.04	-0.01348
0.04	-0.00899	0.04	-0.01348
0.03	0.00144	0.04	-0.01348
0.05	-0.01235	0.04	-0.01348
0.03	0.00573	0.04	-0.01348
0.03	0.000971233	0.04	-0.01348
0.03	0.00181	0.04	-0.01348
0.03	-0.0056	0.04	-0.01348
0.05	-0.01606	0.04	-0.01348
0.06	-0.02557	0.04	-0.01348
0.03	0.00748	0.04	-0.01348
0.03	0.00344	0.04	-0.01348
0.03	0.00767	0.04	-0.01348
0.03	-0.00411	0.04	-0.01348
0.03	0.00259	0.04	-0.01348
0.04	-0.02039	0.04	-0.01348
0.025	0.00336	0.04	-0.01348
0.025	0.00626	0.04	-0.01348
0.03	0.00538	0.04	-0.01348
0.06	-0.02875	0.04	-0.01348
0.03	-0.000532695	0.04	-0.01348
0.03	0.00303	0.04	-0.01348
0.02	0.04213	0.04	-0.01348
0.037	-0.01811	0.04	-0.01348
0.02	0.03344	0.04	-0.01348
0.03	0.00434	0.04	-0.01348
0.04	-0.00107	0.04	-0.01348
0.04	-0.00748	0.04	-0.01348
0.06	-0.0501	0.04	-0.01348
0.06	-0.02048	0.04	-0.01348
0.03	0.00164	0.04	-0.01348
0.03	-0.00127	0.04	-0.01348
0.03	0.01024	0.04	-0.01348
0.03	0.00921	0.04	-0.01348
0.03	0.0011	0.04	-0.01348
0.03	-0.00958	0.04	-0.01348
0.01	0.06705	0.04	-0.01348
0.05	-0.01764	0.04	-0.01348
0.03	0.00536	0.04	-0.01348
0.03	0.01195	0.04	-0.01348
0.03	0.00278	0.04	-0.01348
0.04	-0.02014	0.04	-0.01348
0.04	-0.01351	0.04	-0.01348
0.05	-0.01836	0.04	-0.01348
0.03	0.00386	0.04	-0.01348
0.03	0.00909	0.04	-0.01348
0.03	0.00126	0.04	-0.01348
0.03	-0.000678276	0.04	-0.01348
0.02	0.06616	0.04	-0.01348
0.08	-0.04389	0.04	-0.01348
0.03	-0.00447	0.04	-0.01348
0.06	-0.02822	0.04	-0.01348
0.03	0.00682	0.04	-0.01348
0.03	0.00222	0.04	-0.01348
0.1	-0.05332	0.04	-0.01348
0.03	0.00298	0.04	-0.01348
0.037	-0.000147102	0.04	-0.01348
0.03	0.00209	0.04	-0.01348
0.03	-0.00211	0.04	-0.01348
0.03	-0.000320472	0.04	-0.01348
0.08	-0.07103	0.04	-0.01348
0.04	0.02146	0.04	-0.01348
0.04	-0.01588	0.04	-0.01348
0.03	0.00315	0.04	-0.01348
0.03	0.00064544	0.04	-0.01348
0.03	-0.00593	0.04	-0.01348
0.03	0.000167096	0.04	-0.01348
0.03	-0.00277	0.04	-0.01348
0.03	0.00418	0.04	-0.01348
0.05	-0.01349	0.04	-0.01348
0.05	0.00905	0.04	-0.01348
0.01	0.06221	0.04	-0.01348
0.04	0.02874	0.04	-0.01348
0.02	0.02101	0.04	-0.01348
0.03	-0.00222	0.04	-0.01348
0.025	0.00361	0.04	-0.01348
0.03	0.00372	0.04	-0.01348
0.03	-0.00118	0.04	-0.01348
0.04	-0.02056	0.04	-0.01348
0.03	-0.000278271	0.04	-0.01348
0.04	-0.02467	0.04	-0.01348
0.04	-0.01962	0.04	-0.01348
0.04	-0.0138	0.04	-0.01348
0.09	-0.05439	0.04	-0.01348
0.02	0.0612	0.04	-0.01348
0.03	-0.00275	0.04	-0.01348
0.03	0.00161	0.04	-0.01348
0.03	0.0009711	0.04	-0.01348
0.03	0.00548	0.04	-0.01348
0.03	0.00785	0.04	-0.01348
0.03	0.00598	0.04	-0.01348
0.05	-0.00669	0.04	-0.01348
0.03	0.00198	0.04	-0.01348
0.05	-0.01159	0.04	-0.01348
0.03	0.00541	0.04	-0.01348
0.01	0.05729	0.04	-0.01348
0.02	0.05052	0.04	-0.01348
0.03	-0.000320846	0.04	-0.01348
0.1	-0.06116	0.04	-0.01348
0.03	0.0015	0.04	-0.01348
0.04	-0.02825	0.04	-0.01348
0.03	0.00187	0.04	-0.01348
0.03	-0.00278	0.04	-0.01348
0.04	-0.01273	0.04	-0.01348
0.03	0.00357	0.04	-0.01348
0.03	0.00917	0.04	-0.01348
0.03	0.00961	0.04	-0.01348
0.04	-0.02279	0.045	-0.01289
0.03	0.00986	0.045	-0.01289
0.03	0.00964	0.045	-0.01289
0.03	0.00421	0.045	-0.01289
0.03	0.01039	0.045	-0.01289
0.03	0.00143	0.045	-0.01289
0.03	0.00326	0.045	-0.01289
0.04	-0.00667	0.045	-0.01289
0.025	0.01776	0.045	-0.01289
0.03	-0.00178	0.045	-0.01289
0.03	0.00727	0.045	-0.01289
0.08	-0.0396	0.045	-0.01289
0.03	0.00298	0.045	-0.01289
0.03	0.00164	0.045	-0.01289
0.02	0.05986	0.045	-0.01289
0.025	0.01719	0.045	-0.01289
0.06	-0.03271	0.045	-0.01289
0.04	-0.01234	0.045	-0.01289
0.03	0.00116	0.045	-0.01289
0.025	0.00747	0.045	-0.01289
0.045	-0.0122	0.045	-0.01289
0.03	0.01176	0.05	-0.01723
0.03	-0.00174	0.05	-0.01723
0.02	0.05215	0.05	-0.01723
0.01	0.03586	0.05	-0.01723
0.03	0.000975322	0.05	-0.01723
0.06	-0.00624	0.05	-0.01723
0.03	0.00433	0.05	-0.01723
0.03	-0.000670645	0.05	-0.01723
0.03	0.00513	0.05	-0.01723
0.03	0.00278	0.05	-0.01723
0.03	-0.000281473	0.05	-0.01723
0.01	0.06112	0.05	-0.01723
0.03	0.00192	0.05	-0.01723
0.03	0.00188	0.05	-0.01723
0.03	0.00235	0.05	-0.01723
0.08	-0.05547	0.05	-0.01723
0.03	0.0027	0.05	-0.01723
0.03	0.00186	0.05	-0.01723
0.01	0.06551	0.05	-0.01723
0.04	-0.01619	0.05	-0.01723
0.08	-0.03973	0.05	-0.01723
0.03	0.00473	0.05	-0.01723
0.1	-0.08499	0.05	-0.01723
0.03	0.00259	0.05	-0.01723
0.05	-0.01182	0.05	-0.01723
0.03	0.000547227	0.05	-0.01723
0.03	0.01367	0.05	-0.01723
0.08	-0.06984	0.05	-0.01723
0.03	0.01662	0.05	-0.01723
0.04	-0.01916	0.05	-0.01723
0.03	0.00135	0.05	-0.01723
0.04	-0.00707	0.05	-0.01723
0.06	-0.03254	0.05	-0.01723
0.1	-0.05592	0.05	-0.01723
0.03	-0.000860449	0.05	-0.01723
0.03	0.00176	0.05	-0.01723
0.02	0.0319	0.05	-0.01723
0.02	0.05147	0.05	-0.01723
0.03	0.00387	0.05	-0.01723
0.03	0.01057	0.05	-0.01723
0.03	-0.01	0.05	-0.01723
0.03	0.00741	0.05	-0.01723
0.03	0.000744001	0.05	-0.01723
0.03	-0.00161	0.05	-0.01723
0.08	-0.03919	0.05	-0.01723
0.03	0.00258	0.05	-0.01723
0.04	-0.0187	0.05	-0.01723
0.03	0.00313	0.05	-0.01723
0.05	-0.01835	0.05	-0.01723
0.03	0.004	0.05	-0.01723
0.08	-0.04075	0.05	-0.01723
0.05	-0.0026	0.05	-0.01723
0.06	-0.04798	0.05	-0.01723
0.03	-0.00104	0.05	-0.01723
0.03	0.00693	0.05	-0.01723
0.06	-0.02345	0.05	-0.01723
0.08	-0.05406	0.05	-0.01723
0.03	0.00518	0.05	-0.01723
0.03	0.01107	0.05	-0.01723
0.03	0.000787074	0.05	-0.01723
0.03	0.00185	0.05	-0.01723
0.01	0.08758	0.05	-0.01723
0.03	0.00149	0.05	-0.01723
0.03	0.00102	0.05	-0.01723
0.03	0.000528301	0.05	-0.01723
0.05	-0.00987	0.05	-0.01723
0.03	0.00172	0.05	-0.01723
0.03	0.00169	0.05	-0.01723
0.05	-0.00408	0.05	-0.01723
0.03	0.00294	0.05	-0.01723
0.03	-0.00563	0.05	-0.01723
0.03	0.0035	0.05	-0.01723
0.06	-0.03023	0.05	-0.01723
0.03	0.01065	0.05	-0.01723
0.04	0.00345	0.05	-0.01723
0.04	-0.00829	0.05	-0.01723
0.03	0.00424	0.05	-0.01723
0.03	0.00302	0.05	-0.01723
0.04	-0.01394	0.05	-0.01723
0.06	-0.02493	0.05	-0.01723
0.03	0.00197	0.05	-0.01723
0.03	0.00237	0.05	-0.01723
0.03	0.01052	0.05	-0.01723
0.1	-0.0716	0.05	-0.01723
0.02	0.06075	0.05	-0.01723
0.04	-0.02817	0.05	-0.01723
0.03	0.00799	0.05	-0.01723
0.03	0.0104	0.05	-0.01723
0.03	0.00294	0.05	-0.01723
0.1	-0.06701	0.05	-0.01723
0.03	-0.00787	0.05	-0.01723
0.04	-0.01473	0.05	-0.01723
0.03	0.00279	0.05	-0.01723
0.03	0.02266	0.05	-0.01723
0.02	0.05129	0.05	-0.01723
0.03	-0.00153	0.05	-0.01723
0.03	0.00149	0.05	-0.01723
0.03	0.00102	0.05	-0.01723
0.03	0.000239018	0.05	-0.01723
0.02	0.0594	0.05	-0.01723
0.03	0.0073	0.05	-0.01723
0.1	-0.06779	0.06	-0.0252
0.03	0.00904	0.06	-0.0252
0.03	0.00226	0.06	-0.0252
0.03	0.000308897	0.06	-0.0252
0.03	0.00469	0.06	-0.0252
0.02	0.07049	0.06	-0.0252
0.03	0.00307	0.06	-0.0252
0.03	-0.000574429	0.06	-0.0252
0.03	0.0159	0.06	-0.0252
0.02	0.04778	0.06	-0.0252
0.04	-0.01432	0.06	-0.0252
0.05	-0.01775	0.06	-0.0252
0.03	0.000595937	0.06	-0.0252
0.03	0.00403	0.06	-0.0252
0.04	-0.0144	0.06	-0.0252
0.04	-0.01984	0.06	-0.0252
0.03	0.000223905	0.06	-0.0252
0.03	0.000670169	0.06	-0.0252
0.03	0.00145	0.06	-0.0252
0.03	-0.000351635	0.06	-0.0252
0.03	0.00672	0.06	-0.0252
0.05	-0.00238	0.06	-0.0252
0.04	-0.00391	0.06	-0.0252
0.03	0.0076	0.06	-0.0252
0.1	-0.04563	0.06	-0.0252
0.045	-0.0021	0.06	-0.0252
0.03	-0.00634	0.06	-0.0252
0.08	-0.06764	0.06	-0.0252
0.1	-0.05444	0.06	-0.0252
0.01	0.04843	0.06	-0.0252
0.04	-0.01583	0.06	-0.0252
0.04	-0.00992	0.06	-0.0252
0.06	-0.02584	0.06	-0.0252
0.01	0.04625	0.06	-0.0252
0.03	0.00149	0.06	-0.0252
0.03	0.00299	0.06	-0.0252
0.03	-0.00341	0.06	-0.0252
0.03	0.0124	0.06	-0.0252
0.03	-4.42747e-05	0.06	-0.0252
0.03	0.000609817	0.06	-0.0252
0.02	0.0577	0.06	-0.0252
0.03	0.00209	0.06	-0.0252
0.06	-0.02406	0.06	-0.0252
0.03	0.00181	0.06	-0.0252
0.05	-0.03438	0.06	-0.0252
0.03	0.00144	0.06	-0.0252
0.03	0.00984	0.06	-0.0252
0.03	-4.25354e-05	0.06	-0.0252
0.04	-0.00348	0.06	-0.0252
0.04	-0.0107	0.06	-0.0252
0.01	0.05958	0.06	-0.0252
0.03	0.00304	0.06	-0.0252
0.02	0.0645	0.06	-0.0252
0.08	-0.08031	0.06	-0.0252
0.03	-0.00159	0.06	-0.0252
0.03	0.01114	0.06	-0.0252
0.06	-0.02883	0.06	-0.0252
0.03	0.00183	0.06	-0.0252
0.04	-0.02	0.06	-0.0252
0.03	0.000599882	0.06	-0.0252
0.03	8.03648e-05	0.06	-0.0252
0.03	0.00777	0.06	-0.0252
0.03	0.00182	0.06	-0.0252
0.02	0.0872	0.06	-0.0252
0.03	0.01341	0.06	-0.0252
0.06	-0.04003	0.06	-0.0252
0.05	-0.01934	0.06	-0.0252
0.05	-0.00873	0.06	-0.0252
0.03	0.00372	0.06	-0.0252
0.05	-0.01196	0.06	-0.0252
0.04	-0.01181	0.06	-0.0252
0.04	-0.01433	0.06	-0.0252
0.03	0.00211	0.06	-0.0252
0.05	-0.00949	0.06	-0.0252
0.03	0.00648	0.06	-0.0252
0.02	0.07993	0.06	-0.0252
0.03	0.00497	0.06	-0.0252
0.03	0.00096258	0.06	-0.0252
0.03	0.00477	0.06	-0.0252
0.06	-0.04199	0.06	-0.0252
0.04	-0.01415	0.06	-0.0252
0.03	-0.02823	0.06	-0.0252
0.1	-0.07244	0.06	-0.0252
0.03	0.0095	0.06	-0.0252
0.04	-0.01391	0.06	-0.0252
0.06	-0.01128	0.06	-0.0252
0.03	-0.00642	0.06	-0.0252
0.03	-0.00695	0.06	-0.0252
0.03	0.0012	0.06	-0.0252
0.03	-0.00149	0.06	-0.0252
0.06	-0.02873	0.06	-0.0252
0.03	0.00527	0.06	-0.0252
0.03	-0.00147	0.06	-0.0252
0.04	-0.01954	0.06	-0.0252
0.03	0.00242	0.06	-0.0252
0.01	0.0431	0.06	-0.0252
0.04	-0.01615	0.06	-0.0252
0.1	-0.07041	0.06	-0.0252
0.06	-0.04944	0.06	-0.0252
0.03	0.00809	0.06	-0.0252
0.03	0.00887	0.06	-0.0252
0.03	0.00687	0.06	-0.0252
0.04	-0.01402	0.06	-0.0252
0.03	0.00316	0.06	-0.0252
0.03	0.00401	0.06	-0.0252
0.03	0.01033	0.06	-0.0252
0.03	0.00967	0.06	-0.0252
0.02	0.04321	0.06	-0.0252
0.045	0.00202	0.06	-0.0252
0.06	-0.00396	0.06	-0.0252
0.03	0.00104	0.06	-0.0252
0.03	0.00894	0.06	-0.0252
0.03	0.00318	0.06	-0.0252
0.03	0.01034	0.06	-0.0252
0.06	-0.03326	0.06	-0.0252
0.03	0.00459	0.06	-0.0252
0.02	0.07925	0.06	-0.0252
0.08	-0.03967	0.06	-0.0252
0.06	-0.01491	0.06	-0.0252
0.02	0.03199	0.06	-0.0252
0.09	-0.07952	0.06	-0.0252
0.03	0.00665	0.06	-0.0252
0.04	-0.02513	0.06	-0.0252
0.06	-0.02204	0.06	-0.0252
0.03	0.003	0.06	-0.0252
0.03	0.000515328	0.06	-0.0252
0.037	-0.01697	0.06	-0.0252
0.1	-0.06953	0.06	-0.0252
0.02	0.08092	0.06	-0.0252
0.03	-0.00487	0.06	-0.0252
0.04	0.00821	0.06	-0.0252
0.03	0.00618	0.06	-0.0252
0.05	-0.00914	0.06	-0.0252
0.03	0.000584753	0.06	-0.0252
0.03	0.00204	0.06	-0.0252
0.03	0.00807	0.06	-0.0252
0.03	0.0183	0.06	-0.0252
0.03	0.00275	0.06	-0.0252
0.025	0.00335	0.075	-0.04135
0.09	-0.07059	0.075	-0.04135
0.05	-0.00896	0.075	-0.04135
0.01	0.0558	0.08	-0.04643
0.03	0.0046	0.08	-0.04643
0.1	-0.07107	0.08	-0.04643
0.04	-0.0239	0.08	-0.04643
0.04	0.00718	0.08	-0.04643
0.08	-0.03974	0.08	-0.04643
0.03	-0.000262632	0.08	-0.04643
0.03	0.00339	0.08	-0.04643
0.03	0.00245	0.08	-0.04643
0.1	-0.07156	0.08	-0.04643
0.03	0.00253	0.08	-0.04643
0.03	0.00135	0.08	-0.04643
0.03	0.01034	0.08	-0.04643
0.03	0.00393	0.08	-0.04643
0.06	-0.00858	0.08	-0.04643
0.03	0.003	0.08	-0.04643
0.03	0.00627	0.08	-0.04643
0.025	0.00804	0.08	-0.04643
0.06	-0.03429	0.08	-0.04643
0.03	0.00386	0.08	-0.04643
0.03	0.00394	0.08	-0.04643
0.025	0.00273	0.08	-0.04643
0.02	0.06808	0.08	-0.04643
0.06	-0.00658	0.08	-0.04643
0.03	0.00761	0.08	-0.04643
0.03	0.000979046	0.08	-0.04643
0.03	0.00613	0.08	-0.04643
0.1	-0.06244	0.08	-0.04643
0.1	-0.07144	0.08	-0.04643
0.03	0.01456	0.08	-0.04643
0.05	-0.01708	0.08	-0.04643
0.02	0.0304	0.08	-0.04643
0.03	0.00412	0.09	-0.05657
0.04	-0.016	0.09	-0.05657
0.03	0.00185	0.09	-0.05657
0.03	0.00296	0.09	-0.05657
0.03	0.009	0.09	-0.05657
0.06	-0.01173	0.09	-0.05657
0.02	0.04363	0.09	-0.05657
0.09	-0.07621	0.09	-0.05657
0.01	0.05489	0.09	-0.05657
0.03	0.0021	0.09	-0.05657
0.03	0.00403	0.09	-0.05657
0.03	0.00385	0.1	-0.06675
0.03	0.00413	0.1	-0.06675
0.03	0.00851	0.1	-0.06675
0.03	-0.00239	0.1	-0.06675
0.05	-0.01128	0.1	-0.06675
0.03	-0.000144134	0.1	-0.06675
0.03	0.00117	0.1	-0.06675
0.03	0.00178	0.1	-0.06675
0.03	0.00284	0.1	-0.06675
0.1	-0.0566	0.1	-0.06675
0.03	-0.000381229	0.1	-0.06675
0.08	-0.05212	0.1	-0.06675
0.03	0.000606113	0.1	-0.06675
0.03	0.00181	0.1	-0.06675
0.05	0.00705	0.1	-0.06675
0.1	-0.0719	0.1	-0.06675
0.025	0.01341	0.1	-0.06675
0.03	0.00095449	0.1	-0.06675
0.02	0.05804	0.1	-0.06675
0.06	-0.01188	0.1	-0.06675
0.03	0.00056606	0.1	-0.06675
0.05	-0.0188	0.1	-0.06675
0.04	-0.0136	0.1	-0.06675
0.03	0.00189	0.1	-0.06675
0.03	0.00267	0.1	-0.06675
0.03	-0.000364076	0.1	-0.06675
0.03	0.000590484	0.1	-0.06675
0.05	-0.00408	0.1	-0.06675
0.03	0.00681	0.1	-0.06675
0.03	0.000984738	0.1	-0.06675
0.1	-0.07939	0.1	-0.06675
0.05	-0.00536	0.1	-0.06675
0.03	0.00691	0.1	-0.06675
0.03	0.000947476	0.1	-0.06675
0.03	0.00484	0.1	-0.06675
0.03	0.00609	0.1	-0.06675
0.03	0.00846	0.1	-0.06675
0.03	0.000738168	0.1	-0.06675
0.04	-0.0172	0.1	-0.06675
0.05	-0.00837	0.1	-0.06675
0.03	0.00449	0.1	-0.06675
0.03	0.01816	0.1	-0.06675
0.01	0.06021	0.1	-0.06675
0.03	0.00856	0.1	-0.06675
0.02	0.04685	0.1	-0.06675
0.04	-0.01312	0.1	-0.06675
0.1	-0.08357	0.1	-0.06675
0.03	0.00163	0.1	-0.06675
0.045	-0.01708	0.1	-0.06675
0.06	-0.03807	0.1	-0.06675
0.03	0.000555235	0.1	-0.06675
0.05	-0.01737	0.1	-0.06675
0.03	0.0021	0.1	-0.06675
0.03	0.01004	0.1	-0.06675
0.04	-0.01545	0.1	-0.06675
0.03	0.01101	0.1	-0.06675
0.08	-0.0428	0.1	-0.06675
0.03	0.00141	0.1	-0.06675
0.025	0.00792	0.1	-0.06675
0.02	0.03202	0.1	-0.06675
0.03	-0.00144	0.1	-0.06675
0.03	0.00334	0.1	-0.06675
0.03	0.00373	0.1	-0.06675
0.03	0.000302529	0.1	-0.06675
0.1	-0.05252	0.1	-0.06675
0.03	0.00186	0.1	-0.06675
0.03	-0.01093	0.1	-0.06675
0.03	0.00184	0.1	-0.06675
0.04	-0.00936	0.1	-0.06675
0.05	-0.01666	0.1	-0.06675
0.03	0.00231	0.1	-0.06675
0.1	-0.08195	0.1	-0.06675
0.02	0.04755	0.1	-0.06675
0.03	0.00486	0.1	-0.06675
0.05	-0.01386	0.1	-0.06675
0.045	-0.02153	0.1	-0.06675
0.03	-0.00379	0.1	-0.06675
0.04	-0.01224	0.1	-0.06675

[truncated: 11 more sheets: Figure 2j, Figure 2k, Figure 3a, Figure 3b, Figure 3c, Figure 3d, Figure 3e, Figure 3f, Figure 3g, Figure 3h, Supplementary Figure 1]
